# Supplementary material for: Allometry reveals trade-offs between Bergmann’s and Allen’s rules, and different avian adaptive strategies for thermoregulation
Source: Nat Commun. 2023 Feb 27;14:1101. doi: 10.1038/s41467-023-36676-w (PMC9968716; doi:10.1038/s41467-023-36676-w)
Supplement: Supplementary file 4 — Supplementary Data 1 [file 41467_2023_36676_MOESM4_ESM.xlsx]

## Sheet: data
species	family	order	winteringLatitude	winteringLongitude	avgLatitude	avgLongitude	breedingLatitude	breedingLongitude	rangeArea	absLatitude	minTmin	minTavg	avgTavg	maxTavg	maxTmax	sqrtabsLatitude	tr2minTmin	tr2minTavg	tr2avgTavg	tr1maxTavg	tr1maxTmax
Abeillia_abeillei	Trochilidae	Apodiformes	14.7108	-87.5204	14.7108	-87.5204	14.7108	-87.5204	121704651415	14.7108	12.8533	18.7177	20.8464	22.7209	28.8673	0.0822953	-0.206445	-0.192038	-0.202762	-0.17903	-0.00408619
Abroscopus_albogularis	Sylviidae	Passeriformes	24.8672	105.396	24.8672	105.396	24.8672	105.396	1524812310670	24.8672	5.7571	10.3819	18.6614	25.0549	28.7886	0.758332	-0.953141	-1.10729	-0.566724	0.356889	-0.0209788
Abroscopus_schisticeps	Sylviidae	Passeriformes	27.449	90.6031	27.449	90.6031	27.449	90.6031	825324688482	27.449	-0.847351	5.59739	12.9107	18.1611	22.2643	0.90659	-1.43976	-1.45337	-1.25506	-1.10677	-1.29972
Abroscopus_superciliaris	Sylviidae	Passeriformes	14.7843	105.783	14.7843	105.783	14.7843	105.783	2095937808840	14.7843	16.7168	21.4478	24.2759	25.9553	30.3187	0.0879172	0.399085	0.298342	0.612648	0.578381	0.315058
Aburria_aburri	Cracidae	Galliformes	-2.95114	-75.9777	-2.95114	-75.9777	-2.95114	-75.9777	1.14278e+11	2.95114	12.1456	17.6306	18.1882	18.5465	23.8195	-1.16119	-0.297376	-0.349182	-0.635825	-1.03323	-1.0138
Acanthagenys_rufogularis	Meliphagidae	Passeriformes	-27.093	133.977	-27.093	133.977	-27.093	133.977	5456314851890	27.093	6.39588	13.2205	21.3224	28.4236	35.7455	0.886573	-0.897802	-0.85508	-0.111324	1.24064	1.67996
Acanthidops_bairdii	Emberizidae	Passeriformes	9.56948	-83.5092	9.56948	-83.5092	9.56948	-83.5092	3.90644e+09	9.56948	8.06429	12.919	13.8542	14.6214	19.6167	-0.353427	-0.744195	-0.88402	-1.16035	-1.74853	-1.76466
Acanthisitta_chloris	Acanthisittidae	Passeriformes	-44.7514	168.393	-44.7514	168.393	-44.7514	168.393	166530344603	44.7514	-0.275615	3.69575	9.15961	14.2922	19.8277	1.75834	-1.4027	-1.571	-1.58479	-1.80547	-1.72853
Acanthiza_apicalis	Acanthizidae	Passeriformes	-27.6197	131.942	-27.6197	131.942	-27.6197	131.942	3779956924130	27.6197	6.04801	12.8284	21.036	28.3947	35.8406	0.916142	-0.928162	-0.892617	-0.166961	1.23232	1.70712
Acanthiza_chrysorrhoa	Acanthizidae	Passeriformes	-28.7154	135.659	-28.7154	135.659	-28.7154	135.659	4264223449490	28.7154	5.55393	12.0494	19.8694	26.9643	34.2846	0.976763	-0.970373	-0.964444	-0.375683	0.838377	1.27952
Acanthiza_ewingii	Acanthizidae	Passeriformes	-42.0126	146.576	-42.0126	146.576	-42.0126	146.576	7.3884e+10	42.0126	2.52318	6.05215	10.3639	14.8566	20.137	1.63623	-1.20871	-1.42378	-1.48607	-1.7076	-1.67529
Acanthiza_inornata	Acanthizidae	Passeriformes	-32.6711	116.742	-32.6711	116.742	-32.6711	116.742	132185804981	32.6711	6.52145	11.3819	16.9109	23.0889	30.6272	1.18651	-0.88671	-1.02331	-0.808811	-0.0977661	0.38491
Acanthiza_iredalei	Acanthizidae	Passeriformes	-31.4393	133.118	-31.4393	133.118	-31.4393	133.118	935917944508	31.4393	5.48599	11.4568	18.5936	25.4722	33.2635	1.12263	-0.976098	-1.01682	-0.576812	0.458396	1.01594
Acanthiza_katherina	Acanthizidae	Passeriformes	-17.7592	144.849	-17.7592	144.849	-17.7592	144.849	4.95874e+10	17.7592	11.4474	17.7896	22.7619	26.2239	32.1925	0.304677	-0.382587	-0.327221	0.201552	0.646297	0.751709
Acanthiza_lineata	Acanthizidae	Passeriformes	-30.4313	149.435	-30.4313	149.435	-30.4313	149.435	1000737862030	30.4313	4.08291	9.69834	16.6103	22.9441	29.6839	1.06941	-1.09021	-1.16204	-0.846974	-0.129884	0.173588
Acanthiza_murina	Acanthizidae	Passeriformes	-4.20722	138.679	-4.20722	138.679	-4.20722	138.679	6.88455e+10	4.20722	9.14644	14.2698	14.8861	15.3065	20.6581	-0.965494	-0.636631	-0.749603	-1.05	-1.62866	-1.58483
Acanthiza_nana	Acanthizidae	Passeriformes	-29.9904	146.227	-29.9904	146.227	-29.9904	146.227	1896568016180	29.9904	5.11253	11.1987	18.5915	25.1953	31.971	1.04586	-1.00722	-1.03906	-0.577129	0.390834	0.698475
Acanthiza_pusilla	Acanthizidae	Passeriformes	-36.6248	141.91	-36.6248	141.91	-36.6248	141.91	1088095576050	36.6248	4.34484	9.88546	16.571	22.635	29.158	1.3838	-1.06948	-1.14725	-0.851888	-0.197836	0.0586368
Acanthiza_reguloides	Acanthizidae	Passeriformes	-29.5876	146.674	-29.5876	146.674	-29.5876	146.674	1724998953600	29.5876	5.31719	11.3872	18.5776	24.9299	31.5943	1.02419	-0.990235	-1.02285	-0.579174	0.326875	0.608987
Acanthiza_robustirostris	Acanthizidae	Passeriformes	-27.0147	126.245	-27.0147	126.245	-27.0147	126.245	1858290422550	27.0147	6.31699	13.453	22.2673	30.149	37.7353	0.882156	-0.904734	-0.83235	0.0871083	1.76796	2.28149
Acanthiza_uropygialis	Acanthizidae	Passeriformes	-26.4037	132.652	-26.4037	132.652	-26.4037	132.652	4413679963230	26.4037	5.65608	12.3148	20.5449	28.0269	35.5073	0.847439	-0.961731	-0.940364	-0.258123	1.12784	1.61258
Acanthorhynchus_superciliosus	Meliphagidae	Passeriformes	-33.2225	117.014	-33.2225	117.014	-33.2225	117.014	175694786611	33.2225	6.36648	11.2802	16.7259	22.6435	30.1122	1.21472	-0.900389	-1.03207	-0.832401	-0.195988	0.268697
Acanthorhynchus_tenuirostris	Meliphagidae	Passeriformes	-37.4611	145.865	-37.4611	145.865	-37.4611	145.865	741163130138	37.4611	4.4592	9.4919	15.6212	21.2266	27.4082	1.42415	-1.06035	-1.17818	-0.966535	-0.498181	-0.31059
Acanthornis_magna	Acanthizidae	Passeriformes	-41.7284	145.633	-41.7284	145.633	-41.7284	145.633	4.8882e+10	41.7284	2.49371	5.82202	10.0522	14.4809	19.6081	1.62334	-1.21087	-1.43883	-1.51221	-1.77289	-1.76613
Accipiter_albogularis	Accipitridae	Accipitriformes	-6.5413	155.64	-6.5413	155.64	-6.5413	155.64	3.0747e+10	6.5413	21.5214	24.8436	25.5143	26.0642	29.6847	-0.668097	1.68528	1.29909	1.04944	0.605809	0.173762
Accipiter_badius	Accipitridae	Accipitriformes	-15.0584	29.102	-10.5155	32.3597	-11.077	33.2958	19699431238975	10.5155	14.7956	21.5001	23.2231	25.0161	31.3681	-0.265754	0.0712662	0.309558	0.316103	0.347559	0.555873
Accipiter_bicolor	Accipitridae	Accipitriformes	-7.96433	-58.977	-7.96433	-58.977	-7.96433	-58.977	12140955619900	7.96433	16.2563	21.9821	23.7737	24.6484	29.9265	-0.512766	0.314593	0.417068	0.46442	0.259824	0.227295
Accipiter_brachyurus	Accipitridae	Accipitriformes	-5.81079	149.332	-5.81079	149.332	-5.81079	149.332	2.9035e+10	5.81079	20.2868	23.6134	24.4845	24.9496	28.9182	-0.754441	1.25214	0.853841	0.678473	0.331582	0.00685412
Accipiter_brevipes	Accipitridae	Accipitriformes	10.4157	31.8167	37.7139	35.5053	49.4903	37.0965	4844920165100	37.7139	16.5289	24.9285	16.2269	23.6206	30.0807	1.43626	0.364102	1.33542	-0.894371	0.0216462	0.261663
Accipiter_butleri	Accipitridae	Accipitriformes	7.94065	93.3857	7.94065	93.3857	7.94065	93.3857	2.69175e+08	7.94065	23.6	26.5333	27.2389	28.2333	31.8333	-0.515232	2.82175	2.28048	1.96326	1.18619	0.665621
Accipiter_castanilius	Accipitridae	Accipitriformes	0.627295	22.5893	0.627295	22.5893	0.627295	22.5893	1706231252170	0.627295	18.9404	23.3125	24.4439	25.3829	30.5798	-1.70488	0.878807	0.762833	0.665427	0.436512	0.374131
Accipiter_chilensis	Accipitridae	Accipitriformes	-7.96433	-58.977	-7.96433	-58.977	-7.96433	-58.977	12140955619900	7.96433	16.2563	21.9821	23.7737	24.6484	29.9265	-0.512766	0.314593	0.417068	0.46442	0.259824	0.227295
Accipiter_chionogaster	Accipitridae	Accipitriformes	-7.70856	-65.7927	20.6643	-93.3758	19.1359	-92.2199	22935316760300	20.6643	5.23171	11.2388	11.3717	17.4893	24.0372	0.49942	-0.997351	-1.03563	-1.39855	-1.23308	-0.972937
Accipiter_cirrocephalus	Accipitridae	Accipitriformes	-31.4971	143.516	-31.4971	143.516	-31.4971	143.516	4923937506980	31.4971	9.58817	15.7695	21.8585	26.8368	33.1617	1.12565	-0.590701	-0.584298	-0.00175055	0.804761	0.990327
Accipiter_collaris	Accipitridae	Accipitriformes	3.02262	-74.6782	3.02262	-74.6782	3.02262	-74.6782	224103630599	3.02262	13.2639	18.0524	18.4224	18.7334	23.4351	-1.14905	-0.151391	-0.290198	-0.601993	-0.997302	-1.08542
Accipiter_cooperii	Accipitridae	Accipitriformes	33.7483	-98.3159	36.9123	-99.8652	39.4026	-99.4534	10857914765230	36.9123	-2.0719	4.43425	12.3116	22.1434	29.5406	1.39773	-1.51652	-1.52644	-1.31244	-0.304355	0.142079
Accipiter_erythrauchen	Accipitridae	Accipitriformes	0.866765	128.013	0.866765	128.013	0.866765	128.013	3.91526e+10	0.866765	20.8884	24.3541	25.1422	25.6697	29.7326	-1.62327	1.44955	1.10538	0.905389	0.507137	0.18434
Accipiter_erythronemius	Accipitridae	Accipitriformes	-7.70856	-65.7927	20.6643	-93.3758	19.1359	-92.2199	22935316760300	20.6643	5.23171	11.2388	11.3717	17.4893	24.0372	0.49942	-0.997351	-1.03563	-1.39855	-1.23308	-0.972937
Accipiter_erythropus	Accipitridae	Accipitriformes	0.697735	17.0776	0.697735	17.0776	0.697735	17.0776	3189975284120	0.697735	19.2332	24.1452	25.3408	26.6917	32.3652	-1.67947	0.953339	1.02996	0.980699	0.76679	0.793548
Accipiter_fasciatus	Accipitridae	Accipitriformes	-25.577	134.35	-25.577	134.35	-25.577	134.35	7351747106810	25.577	8.40513	15.0657	22.1491	28.0352	34.7672	0.799829	-0.711041	-0.664212	0.0609118	1.13017	1.40856
Accipiter_francesiae	Accipitridae	Accipitriformes	-20.8056	45.0397	-20.8056	45.0397	-20.8056	45.0397	446956202890	20.8056	13.3403	19.6786	23.2421	25.3724	31.1976	0.508531	-0.140942	-0.0375186	0.32101	0.433963	0.516116
Accipiter_gentilis	Accipitridae	Accipitriformes	52.3279	16.4689	52.3279	16.4689	53.6719	24.1955	50055604309416	52.3279	-19.0394	-14.1958	1.64141	16.3332	22.4234	2.07788	-2.32889	-2.37013	-2.09364	-1.4453	-1.27093
Accipiter_griseiceps	Accipitridae	Accipitriformes	-2.5782	121.104	-2.5782	121.104	-2.5782	121.104	114349281083	2.5782	19.173	23.237	23.8323	24.3127	28.867	-1.22709	0.937742	0.740868	0.481021	0.180918	-0.00415705
Accipiter_gularis	Accipitridae	Accipitriformes	27.077	113.637	43.4756	112.234	51.0409	111.587	8.64738e+12	43.4756	14.029	17.7834	9.19206	18.2539	24.0183	1.70194	-0.0437881	-0.328088	-1.58221	-1.08913	-0.976487
Accipiter_gundlachi	Accipitridae	Accipitriformes	22.6874	-83.4699	22.6874	-83.4699	22.6874	-83.4699	9.32694e+10	22.6874	16.9817	21.7838	24.5343	26.8541	31.1917	0.627044	0.449645	0.37187	0.69458	0.80932	0.514751
Accipiter_haplochrous	Accipitridae	Accipitriformes	-21.4174	165.507	-21.4174	165.507	-21.4174	165.507	1.42697e+10	21.4174	14.5893	18.5616	21.8494	24.8755	28.4899	0.547631	0.0395366	-0.21566	-0.00367252	0.313836	-0.0846572
Accipiter_henicogrammus	Accipitridae	Accipitriformes	0.871179	128.015	0.871179	128.015	0.871179	128.015	1.49008e+10	0.871179	21.6172	25.1995	25.6203	25.9543	29.872	-1.62188	1.72397	1.45796	1.09292	0.578137	0.215201
Accipiter_henstii	Accipitridae	Accipitriformes	-16.8437	48.6691	-16.8437	48.6691	-16.8437	48.6691	372886823548	16.8437	13.8353	20.0801	23.5332	25.5814	31.2967	0.240051	-0.0716784	0.0322274	0.397952	0.485294	0.539189
Accipiter_imitator	Accipitridae	Accipitriformes	-6.49644	155.337	-6.49644	155.337	-6.49644	155.337	1.44375e+10	6.49644	22.787	25.886	26.5122	27.066	30.539	-0.673255	2.28445	1.82396	1.51429	0.865335	0.36486
Accipiter_luteoschistaceus	Accipitridae	Accipitriformes	-5.80663	149.327	-5.80663	149.327	-5.80663	149.327	2.5343e+10	5.80663	20.8214	24.1365	25.0069	25.4786	29.4431	-0.754948	1.4264	1.02688	0.856033	0.459976	0.120718
Accipiter_madagascariensis	Accipitridae	Accipitriformes	-20.8056	45.0396	-20.8056	45.0396	-20.8056	45.0396	410382349634	20.8056	13.3869	19.6926	23.267	25.4256	31.1908	0.508534	-0.134533	-0.0351342	0.327462	0.446973	0.514544
Accipiter_melanochlamys	Accipitridae	Accipitriformes	-4.12405	138.879	-4.12405	138.879	-4.12405	138.879	9.42222e+10	4.12405	10.269	15.2702	15.9173	16.3101	21.6064	-0.977458	-0.517399	-0.641438	-0.931659	-1.44947	-1.41769
Accipiter_melanoleucus	Accipitridae	Accipitriformes	-7.98591	23.5348	-7.98591	23.5348	-7.98591	23.5348	7.56846e+12	7.98591	14.6808	20.7701	22.9889	24.1243	29.9231	-0.510522	0.0535313	0.160427	0.256931	0.137113	0.226547
Accipiter_meyerianus	Accipitridae	Accipitriformes	-6.09343	145.006	-6.09343	145.006	-6.09343	145.006	219563733455	6.09343	14.9396	19.32	20.0531	20.4282	25.2558	-0.720424	0.0937677	-0.0971074	-0.344557	-0.662212	-0.740182
Accipiter_minullus	Accipitridae	Accipitriformes	-12.2285	28.3894	-12.2285	28.3894	-12.2285	28.3894	5692453085500	12.2285	11.5754	18.7279	21.8913	23.4374	30.2139	-0.1165	-0.367273	-0.190482	0.00521131	-0.01978	0.291479
Accipiter_nanus	Accipitridae	Accipitriformes	-1.71423	120.376	-1.71423	120.376	-1.71423	120.376	8.98008e+10	1.71423	18.9376	23.0471	23.5481	23.9388	28.4958	-1.40113	0.878099	0.687018	0.401988	0.0943273	-0.0834177
Accipiter_nisus	Accipitridae	Accipitriformes	37.132	72.2456	48.0093	84.3697	56.6554	79.3649	44850918696600	48.0093	0.831595	5.99743	7.62262	16.9895	22.8775	1.89882	-1.32857	-1.42737	-1.70263	-1.32561	-1.1882
Accipiter_novaehollandiae	Accipitridae	Accipitriformes	-28.1138	142.215	-28.1138	142.215	-28.1138	142.215	2.33582e+12	28.1138	11.8247	17.265	21.6852	25.0788	30.5216	0.943625	-0.337069	-0.398452	-0.0379918	0.362665	0.360905
Accipiter_ovampensis	Accipitridae	Accipitriformes	-13.2891	27.3526	-13.2891	27.3526	-13.2891	27.3526	6107510228250	13.2891	12.3597	19.3733	22.6697	24.2685	30.9879	-0.0293034	-0.270371	-0.0884045	0.179612	0.17061	0.467568
Accipiter_poliocephalus	Accipitridae	Accipitriformes	-7.05744	140.903	-7.05744	140.903	-7.05744	140.903	548336213029	7.05744	19.9952	23.8651	24.8999	25.4603	30.0048	-0.609969	1.16407	0.93454	0.81803	0.45548	0.244717
Accipiter_poliogaster	Accipitridae	Accipitriformes	-3.42795	-63.6504	-7.12457	-61.6359	-8.27925	-60.7267	6498413639065	7.12457	19.4421	24.8655	24.7912	25.4946	30.7616	-0.602567	1.00857	1.30836	0.780348	0.4639	0.415592
Accipiter_princeps	Accipitridae	Accipitriformes	-5.43676	151.374	-5.43676	151.374	-5.43676	151.374	9.42329e+09	5.43676	18.2667	21.6633	22.5593	23.0292	27.0875	-0.800757	0.718736	0.345084	0.153697	-0.111041	-0.376219
Accipiter_rhodogaster	Accipitridae	Accipitriformes	-1.97825	120.785	-1.97825	120.785	-1.97825	120.785	118766693752	1.97825	19.0624	23.1407	23.7329	24.2015	28.7529	-1.34405	0.909478	0.713321	0.452943	0.155025	-0.0286028
Accipiter_rufitorques	Accipitridae	Accipitriformes	-17.833	177.966	-17.833	177.966	-17.833	177.966	1.49551e+10	17.833	19.8697	22.473	24.3966	26.1815	29.1421	0.309814	1.12752	0.535351	0.650398	0.635518	0.0551929
Accipiter_rufiventris	Accipitridae	Accipitriformes	9.66003	38.5931	9.66003	38.5931	9.66003	38.5931	646240570682	9.66003	8.20293	14.4584	17.2117	18.967	25.9179	-0.344853	-0.730787	-0.729821	-0.769705	-0.952108	-0.610665
Accipiter_soloensis	Accipitridae	Accipitriformes	1.93197	102.676	19.0611	108.898	27.0016	111.905	3218399723670	19.0611	19.2919	23.1516	17.4557	25.0091	29.066	0.393781	0.968691	0.716412	-0.737277	0.345883	0.0387183
Accipiter_striatus	Accipitridae	Accipitriformes	-7.70856	-65.7927	20.6643	-93.3758	19.1359	-92.2199	22935316760300	20.6643	5.23171	11.2388	11.3717	17.4893	24.0372	0.49942	-0.997351	-1.03563	-1.39855	-1.23308	-0.972937
Accipiter_superciliosus	Accipitridae	Accipitriformes	-3.79258	-63.1644	-3.79258	-63.1644	-3.79258	-63.1644	7.07522e+12	3.79258	18.1714	23.7393	24.9381	25.5458	30.8163	-1.02639	0.697269	0.893637	0.831512	0.476501	0.428114
Accipiter_tachiro	Accipitridae	Accipitriformes	-7.61545	36.8564	-7.61545	36.8564	-7.61545	36.8564	4.34891e+12	7.61545	11.0292	18.3034	21.7568	23.5238	30.1787	-0.54947	-0.431656	-0.253938	-0.0231156	-0.000269416	0.283584
Accipiter_toussenelii	Accipitridae	Accipitriformes	2.81393	14.0636	2.81393	14.0636	2.81393	14.0636	3754175012270	2.81393	18.0976	23.1772	24.2935	25.507	31.3196	-1.18492	0.680808	0.723702	0.618109	0.466958	0.544527
Accipiter_trinotatus	Accipitridae	Accipitriformes	-3.4303	121.827	-3.4303	121.827	-3.4303	121.827	9.77849e+10	3.4303	19.3105	23.3766	23.9721	24.4379	28.9833	-1.08238	0.97358	0.781746	0.521372	0.210216	0.0208745
Accipiter_trivirgatus	Accipitridae	Accipitriformes	20.5872	99.1039	20.5872	99.1039	20.5872	99.1039	2857506650080	20.5872	15.3661	20.5221	24.0442	26.2268	30.7227	0.494436	0.162231	0.113051	0.542557	0.64706	0.406697
Accipiter_ventralis	Accipitridae	Accipitriformes	-7.70856	-65.7927	20.6643	-93.3758	19.1359	-92.2199	22935316760300	20.6643	5.23171	11.2388	11.3717	17.4893	24.0372	0.49942	-0.997351	-1.03563	-1.39855	-1.23308	-0.972937
Accipiter_virgatus	Accipitridae	Accipitriformes	25.3828	101.242	25.3828	101.242	25.3828	101.242	3887599936990	25.3828	7.39905	12.6145	19.0599	23.5205	27.2782	0.788531	-0.807107	-0.912688	-0.506161	-0.00103051	-0.337262
Aceros_cassidix	Bucerotidae	Bucerotiformes	-2.00833	121.115	-2.00833	121.115	-2.00833	121.115	133831399981	2.00833	19.849	23.9246	24.543	25.0545	29.6429	-1.33779	1.12157	0.954314	0.697399	0.356797	0.164551
Aceros_comatus	Bucerotidae	Bucerotiformes	-1.62523	114.582	-1.62523	114.582	-1.62523	114.582	960868623710	1.62523	21.4708	25.3965	26.0005	26.6276	30.8618	-1.42136	1.66521	1.55398	1.25934	0.750122	0.438541
Aceros_corrugatus	Bucerotidae	Bucerotiformes	-2.02649	113.918	-2.02649	113.918	-2.02649	113.918	725987415528	2.02649	22.1428	26.041	26.5974	27.175	31.3984	-1.33404	1.9534	1.92098	1.56092	0.894392	0.562946
Aceros_everetti	Bucerotidae	Bucerotiformes	-9.6501	119.88	-9.6501	119.88	-9.6501	119.88	8.82091e+09	9.6501	19.619	23.8914	25.3418	26.7438	31.1067	-0.345791	1.0568	0.943257	0.98108	0.780402	0.495014
Aceros_leucocephalus	Bucerotidae	Bucerotiformes	6.75677	124.248	6.75677	124.248	6.75677	124.248	7.3769e+10	6.75677	20.5497	24.9191	25.7717	26.6221	31.1618	-0.643562	1.33562	1.33135	1.15719	0.748682	0.507795
Aceros_narcondami	Bucerotidae	Bucerotiformes	13.4348	94.2894	13.4348	94.2894	13.4348	94.2894	5.43416e+06	13.4348	22.2	25.8	27.0083	28.8	32.1	-0.0175951	1.98033	1.77277	1.80689	1.35031	0.729421
Aceros_nipalensis	Bucerotidae	Bucerotiformes	27.1949	92.9795	27.1949	92.9795	27.1949	92.9795	432123825493	27.1949	6.61391	12.9341	19.2582	23.0634	26.8391	0.892316	-0.878496	-0.882588	-0.47516	-0.103437	-0.426652
Aceros_plicatus	Bucerotidae	Bucerotiformes	-7.20907	141.603	-7.20907	141.603	-7.20907	141.603	6.15711e+11	7.20907	20.1945	23.9898	24.9815	25.5195	29.9646	-0.593299	1.22376	0.97624	0.84693	0.470044	0.235765
Aceros_subruficollis	Bucerotidae	Bucerotiformes	14.9359	98.0954	14.9359	98.0954	14.9359	98.0954	6.06528e+10	14.9359	16.0917	22.4913	24.8449	27.4324	33.281	0.099464	0.285382	0.539949	0.79886	0.963755	1.02036
Aceros_undulatus	Bucerotidae	Bucerotiformes	16.7262	100.278	16.7262	100.278	16.7262	100.278	2696514909560	16.7262	17.5365	22.6828	25.0809	26.6421	31.6478	0.23163	0.560674	0.588962	0.882829	0.753881	0.621611
Aceros_waldeni	Bucerotidae	Bucerotiformes	11.138	122.508	11.138	122.508	11.138	122.508	1.93363e+10	11.138	22.1527	25.4636	26.6728	28.0573	32.1636	-0.210196	1.95804	1.58818	1.60333	1.13638	0.744745
Achaetops_pycnopygius	Sylviidae	Passeriformes	-18.5984	15.0663	-18.5984	15.0663	-18.5984	15.0663	363145742438	18.5984	9.07479	16.7781	21.4021	23.8759	30.6816	0.362475	-0.643967	-0.461589	-0.0954947	0.0798825	0.397302
Acridotheres_albocinctus	Sturnidae	Passeriformes	23.369	96.028	23.369	96.028	23.369	96.028	289965688381	23.369	8.77302	15.9028	22.1766	25.5662	31.6188	0.668748	-0.674519	-0.568664	0.0669606	0.481546	0.614762
Acridotheres_cinereus	Sturnidae	Passeriformes	-4.06455	120.204	-4.06455	120.204	-4.06455	120.204	4.08501e+10	4.06455	20.9812	25.1165	25.5969	26.3513	30.9321	-0.986092	1.48215	1.41935	1.08323	0.678852	0.454718
Acridotheres_cristatellus	Sturnidae	Passeriformes	26.7767	109.101	26.7767	109.101	26.7767	109.101	2.92486e+12	26.7767	3.26282	7.62081	17.06	25.0745	28.916	0.868681	-1.15354	-1.31686	-0.789548	0.361619	0.00638897
Acridotheres_fuscus	Sturnidae	Passeriformes	19.4325	81.9709	19.4325	81.9709	19.4325	81.9709	3305486265900	19.4325	12.5108	18.982	24.8312	29.3764	34.9973	0.41864	-0.251058	-0.151129	0.794119	1.52374	1.47115
Acridotheres_ginginianus	Sturnidae	Passeriformes	25.8249	78.1255	25.8249	78.1255	25.8249	78.1255	1479335930470	25.8249	9.04817	16.5348	25.4955	32.4209	39.5239	0.814184	-0.646684	-0.492143	1.04184	2.59264	2.89958
Acridotheres_grandis	Sturnidae	Passeriformes	17.8719	101.244	17.8719	101.244	17.8719	101.244	1458624999780	17.8719	14.66	20.6474	24.8212	27.3209	32.6459	0.312518	0.0503491	0.136789	0.790675	0.933571	0.86214
Acridotheres_tristis	Sturnidae	Passeriformes	23.0582	81.4642	23.0582	81.4642	23.0582	81.4642	9255305434880	23.0582	5.78143	11.9703	20.4408	26.6311	32.0062	0.64981	-0.951066	-0.971549	-0.276816	0.751022	0.706899
Acrobatornis_fonsecai	Furnariidae	Passeriformes	-16.0009	-39.8847	-16.0009	-39.8847	-16.0009	-39.8847	3.10655e+09	16.0009	16.3375	20.5575	23.036	24.8375	28.915	0.178978	0.329189	0.11972	0.268671	0.304766	0.00616421
Acrocephalus_aedon	Sylviidae	Passeriformes	19.3846	100.016	43.6939	108.38	50.1062	110.586	11032753374020	43.6939	13.1462	19.2731	6.32196	18.1317	24.348	1.71165	-0.167352	-0.104715	-1.79606	-1.11234	-0.914227
Acrocephalus_aequinoctialis	Sylviidae	Passeriformes	1.86184	-157.367	1.86184	-157.367	1.86184	-157.367	2.2076e+08	1.86184	23.2	26.9	27.15	27.6	31.4	-1.36872	2.53633	2.62065	1.90117	1.00943	0.563326
Acrocephalus_agricola	Sylviidae	Passeriformes	20.9557	81.6494	42.2657	66.3259	45.4468	64.0385	8869086558850	42.2657	10.8602	18.0245	9.33807	22.7136	29.5636	1.64768	-0.451092	-0.294166	-1.57054	-0.180625	0.147111
Acrocephalus_arundinaceus	Sylviidae	Passeriformes	-4.18515	18.8922	24.2443	35.3068	50.4967	50.4643	22390395932000	24.2443	15.2322	21.2327	16.4932	20.3235	26.4127	0.721423	0.140442	0.25316	-0.8616	-0.683427	-0.5124
Acrocephalus_atyphus	Sylviidae	Passeriformes	-16.1894	-146.383	-16.1894	-146.383	-16.1894	-146.383	5.17784e+08	16.1894	21.6	24.3	25.7583	27.2	30.1	0.192779	1.71696	1.08548	1.1514	0.901095	0.26597
Acrocephalus_australis	Sylviidae	Passeriformes	-12.6368	129.786	12.1047	125.558	11.5994	130.783	13535057004020	12.1047	14.7737	19.8634	16.3548	18.6768	24.389	-0.126918	0.0678761	-0.00582869	-0.878714	-1.00819	-0.906454
Acrocephalus_baeticatus	Sylviidae	Passeriformes	-7.66492	19.7844	20.1548	28.9237	25.3561	34.4997	22315914131430	20.1548	15.1929	21.227	18.0263	19.6002	26.4545	0.466309	0.134087	0.251971	-0.658796	-0.828052	-0.50403
Acrocephalus_bistrigiceps	Sylviidae	Passeriformes	17.1236	100.77	36.5703	117.303	43.939	123.567	6476781815040	36.5703	14.691	20.5119	11.5594	21.3127	26.3907	1.38116	0.0551059	0.111136	-1.38172	-0.480225	-0.516788
Acrocephalus_brevipennis	Sylviidae	Passeriformes	15.078	-23.6354	15.078	-23.6354	15.078	-23.6354	1.16811e+09	15.078	16.6071	20	22.0762	24.1429	26.8643	0.110232	0.378583	0.018044	0.0449627	0.141412	-0.421546
Acrocephalus_caffer	Sylviidae	Passeriformes	-12.9441	-144.506	-12.9441	-144.506	-12.9441	-144.506	8.81612e+08	12.9441	19.6571	22.7857	24.1429	25.4	28.7714	-0.0572679	1.06736	0.616004	0.572043	0.440705	-0.0246462
Acrocephalus_concinens	Sylviidae	Passeriformes	17.4956	100.844	28.8765	110.335	33.2961	113.647	2862362235314	28.8765	13.4921	20.3071	15.9271	23.9447	28.571	0.985578	-0.119992	0.0731798	-0.930487	0.0956702	-0.0674216
Acrocephalus_dumetorum	Sylviidae	Passeriformes	24.5258	87.7034	53.4916	48.1024	57.3033	42.8911	9188507397470	53.4916	13.2399	19.79	5.71487	17.4512	23.4177	2.12485	-0.154646	-0.018497	-1.83789	-1.24017	-1.08865
Acrocephalus_familiaris	Sylviidae	Passeriformes	23.0582	-161.925	23.0582	-161.925	23.0582	-161.925	5.08483e+06	23.0582	19.8	22	24.125	26.1	28.3	0.64981	1.10756	0.421212	0.566668	0.614868	-0.124858
Acrocephalus_gracilirostris	Sylviidae	Passeriformes	-14.7116	30.284	-14.7116	30.284	-14.7116	30.284	4104561322760	14.7116	10.1069	17.2383	21.1666	23.1362	29.6997	0.0823575	-0.535135	-0.401978	-0.141829	-0.0872488	0.177082
Acrocephalus_griseldis	Sylviidae	Passeriformes	-4.03038	39.0416	10.1616	41.8593	31.6574	46.1271	254280853966	10.1616	16.5568	21.628	24.0993	35.309	43.8253	-0.298072	0.369246	0.337315	0.558961	4.16383	5.1344
Acrocephalus_kerearako	Sylviidae	Passeriformes	-21.9129	-157.925	-21.9129	-157.925	-21.9129	-157.925	6.04742e+07	21.9129	18.0372	21.114	23.5886	25.8233	28.7047	0.578888	0.667472	0.228784	0.413018	0.54532	-0.0389298
Acrocephalus_luscinius	Sylviidae	Passeriformes	15.1911	145.758	15.1911	145.758	15.1911	145.758	6.40446e+08	15.1911	23.4	26.1	27.3583	28.3	31	0.118769	2.67309	1.9597	2.05063	1.20519	0.470355
Acrocephalus_melanopogon	Sylviidae	Passeriformes	32.7011	67.7464	37.4473	63.1626	40.2674	58.3397	3671360117481	37.4473	3.0965	8.88415	15.359	26.557	33.2277	1.42349	-1.1661	-1.22468	-0.9968	0.731817	1.00691
Acrocephalus_mendanae	Sylviidae	Passeriformes	-9.77684	-139.014	-9.77684	-139.014	-9.77684	-139.014	4.89138e+08	9.77684	20.225	23.15	24.075	24.85	28.175	-0.333851	1.23309	0.715946	0.551714	0.30775	-0.151189
Acrocephalus_newtoni	Sylviidae	Passeriformes	-19.3851	46.6983	-19.3851	46.6983	-19.3851	46.6983	509122412949	19.3851	12.9471	19.3156	22.9321	25.0912	30.9743	0.415481	-0.194025	-0.0978272	0.242897	0.365644	0.464422
Acrocephalus_orinus	Sylviidae	Passeriformes	17.617	96.6346	24.211	87.6635	36.5101	70.9306	5.19237e+10	24.211	14.0455	21.1153	17.9876	12.2144	18.2778	0.719432	-0.0413929	0.229052	-0.664238	-2.15536	-1.99048
Acrocephalus_paludicola	Sylviidae	Passeriformes	14.8577	-4.53998	36.513	12.3227	51.9114	24.3132	2377529083615	36.513	14.2744	22.5103	18.2673	17.8182	23.1081	1.37838	-0.0077878	0.544725	-0.624469	-1.17152	-1.14585
Acrocephalus_palustris	Sylviidae	Passeriformes	-16.6854	33.3207	38.3279	33.2249	51.8569	33.2013	9829332513840	38.3279	10.2898	17.2379	10.8146	19.0256	24.5343	1.46549	-0.515108	-0.402039	-1.44751	-0.940711	-0.878832
Acrocephalus_rehsei	Sylviidae	Passeriformes	-0.528685	166.923	-0.528685	166.923	-0.528685	166.923	1.48659e+07	0.528685	23.7214	26.5071	26.8881	27.1143	30.0143	-1.743	2.91876	2.25896	1.73097	0.878191	0.246834
Acrocephalus_rimatarae	Sylviidae	Passeriformes	-22.6493	-152.805	-22.6493	-152.805	-22.6493	-152.805	6.01309e+06	22.6493	18.0167	20.95	23.3569	25.8667	28.4333	0.624696	0.662957	0.195796	0.350933	0.556168	-0.096662
Acrocephalus_rodericanus	Sylviidae	Passeriformes	-19.6974	63.4334	-19.6974	63.4334	-19.6974	63.4334	9.56312e+07	19.6974	17.9	20.7	23.2167	25.6	28.3	0.436223	0.637537	0.146885	0.314458	0.489881	-0.124858
Acrocephalus_rufescens	Sylviidae	Passeriformes	6.34268	7.9144	6.34268	7.9144	6.34268	7.9144	1150248459340	6.34268	17.4109	22.5367	24.328	25.7713	31.6256	-0.691074	0.534906	0.551409	0.628829	0.532371	0.616374
Acrocephalus_schoenobaenus	Sylviidae	Passeriformes	-0.837305	20.0873	31.5004	36.8661	56.359	49.7643	30840320843300	31.5004	16.564	22.3806	15.5373	18.626	24.2516	1.12583	0.370574	0.512347	-0.976284	-1.01798	-0.932491
Acrocephalus_scirpaceus	Sylviidae	Passeriformes	-7.66492	19.7844	20.1548	28.9237	25.3561	34.4997	22315914131430	20.1548	15.1929	21.227	18.0263	19.6002	26.4545	0.466309	0.134087	0.251971	-0.658796	-0.828052	-0.50403
Acrocephalus_sechellensis	Sylviidae	Passeriformes	-4.33123	55.6629	-4.33123	55.6629	-4.33123	55.6629	5.4032e+06	4.33123	24.8	26.9	28.0417	29.2	32.2	-0.947871	4.16887	2.62065	2.66842	1.46993	0.753519
Acrocephalus_sorghophilus	Sylviidae	Passeriformes	15.4112	120.887	15.4112	120.887	47.9982	128.829	1.10578e+11	15.4112	19.3077	23.6808	25.6266	20.4941	25.787	0.135289	0.972831	0.875	1.09557	-0.648836	-0.636449
Acrocephalus_stentoreus	Sylviidae	Passeriformes	23.6046	89.5033	27.0704	82.2755	30.5469	83.4974	6955712302360	27.0704	8.5708	15.067	20.0874	26.0384	32.0145	0.885301	-0.69469	-0.664063	-0.338671	0.599296	0.708905
Acrocephalus_syrinx	Sylviidae	Passeriformes	6.88072	158.225	6.88072	158.225	6.88072	158.225	4.72571e+08	6.88072	22.84	26.7	26.8433	27.02	30.74	-0.629625	2.31477	2.42538	1.70359	0.85312	0.410644
Acrocephalus_taiti	Sylviidae	Passeriformes	-24.3767	-128.323	-24.3767	-128.323	-24.3767	-128.323	3.96468e+07	24.3767	18	20.4	23.0083	25.6	28.4	0.729308	0.659302	0.0902716	0.26176	0.489881	-0.103722
Acrocephalus_tangorum	Sylviidae	Passeriformes	12.8087	103.482	43.2253	123.771	49.2407	127.783	1113422556421	43.2253	19.4718	24.5371	5.78166	19.6531	25.4348	1.69078	1.01659	1.17485	-1.83334	-0.81757	-0.705382
Acrocephalus_vaughani	Sylviidae	Passeriformes	-25.0696	-130.106	-25.0696	-130.106	-25.0696	-130.106	4.39998e+06	25.0696	17.84	19.88	22.5067	25.18	27.48	0.770226	0.62461	-0.00294648	0.141489	0.38713	-0.295818
Acropternis_orthonyx	Rhinocryptidae	Passeriformes	1.33772	-77.2375	1.33772	-77.2375	1.33772	-77.2375	9.19289e+10	1.33772	8.48518	13.2482	13.6277	13.9121	18.605	-1.49079	-0.703161	-0.852391	-1.18359	-1.87067	-1.93583
Acryllium_vulturinum	Numididae	Galliformes	3.52843	41.9682	3.52843	41.9682	3.52843	41.9682	1000005824260	3.52843	19.1412	24.5482	25.768	27.2414	33.5765	-1.06693	0.929571	1.17915	1.15558	0.912193	1.09547
Actenoides_bougainvillei	Alcedinidae	Coraciiformes	-7.15422	156.356	-7.15422	156.356	-7.15422	156.356	6.64963e+09	7.15422	21.424	24.76	25.4808	26.04	29.828	-0.599309	1.64682	1.26412	1.03593	0.59971	0.205437
Actenoides_concretus	Alcedinidae	Coraciiformes	0.80561	114.304	0.80561	114.304	0.80561	114.304	833777076158	0.80561	20.9528	24.8335	25.3791	25.966	30.2172	-1.64291	1.47211	1.29482	0.995597	0.581084	0.292224
Actenoides_hombroni	Alcedinidae	Coraciiformes	9.09938	125.742	9.09938	125.742	9.09938	125.742	2.02761e+10	9.09938	20.4283	24.4959	25.511	26.4139	30.7152	-0.398607	1.29655	1.15891	1.04812	0.694912	0.404969
Actenoides_lindsayi	Alcedinidae	Coraciiformes	13.9017	121.259	13.9017	121.259	13.9017	121.259	8.95303e+10	13.9017	19.5944	23.3706	25.3213	26.9119	31.3088	0.0194802	1.05001	0.77998	0.973126	0.824544	0.542018
Actenoides_monachus	Alcedinidae	Coraciiformes	-1.72232	122.005	-1.72232	122.005	-1.72232	122.005	1.11572e+11	1.72232	20.4054	24.4761	25.1057	25.6156	30.1892	-1.39932	1.28929	1.15131	0.891922	0.493741	0.285943
Actenoides_princeps	Alcedinidae	Coraciiformes	-2.07052	120.571	-2.07052	120.571	-2.07052	120.571	9.77208e+10	2.07052	18.749	22.8236	23.3529	23.7928	28.3364	-1.325	0.831797	0.626085	0.349873	0.0608604	-0.117171
Actinodura_egertoni	Timaliidae	Passeriformes	25.6087	94.6438	25.6087	94.6438	25.6087	94.6438	236942137018	25.6087	4.7362	10.6186	17.4726	21.7955	25.3255	0.801669	-1.03802	-1.08784	-0.735006	-0.378625	-0.726643
Actinodura_morrisoniana	Timaliidae	Passeriformes	23.7959	121.125	23.7959	121.125	23.7959	121.125	10560539588	23.7959	5.29106	8.44065	13.9785	18.2488	21.0732	0.694556	-0.992414	-1.25771	-1.14744	-1.0901	-1.51209
Actinodura_nipalensis	Timaliidae	Passeriformes	28.4262	83.4604	28.4262	83.4604	28.4262	83.4604	99996053440	28.4262	-0.706049	4.88671	12.0357	17.1192	21.691	0.960874	-1.43068	-1.49845	-1.33819	-1.30172	-1.40261
Actinodura_ramsayi	Timaliidae	Passeriformes	21.5223	103.307	21.5223	103.307	21.5223	103.307	4.71014e+11	21.5223	9.19412	14.4567	20.87	24.9519	28.6477	0.554278	-0.631733	-0.729995	-0.19835	0.332143	-0.0510814
Actinodura_sodangorum	Timaliidae	Passeriformes	15.061	107.837	15.061	107.837	15.061	107.837	1.01973e+10	15.061	13.1424	17.3912	20.8017	23.0568	27.0912	0.108947	-0.167864	-0.381627	-0.211092	-0.104909	-0.375465
Actinodura_souliei	Timaliidae	Passeriformes	23.3311	102.845	23.3311	102.845	23.3311	102.845	145387706082	23.3311	1.14547	6.63325	14.3013	20.2568	24.1426	0.666443	-1.30696	-1.38508	-1.11346	-0.696904	-0.953074
Actinodura_waldeni	Timaliidae	Passeriformes	25.3771	98.49	25.3771	98.49	25.3771	98.49	310238327772	25.3771	3.36901	9.68746	16.5556	21.0706	24.637	0.788203	-1.14547	-1.16289	-0.853815	-0.530572	-0.859249
Actitis_hypoleucos	Scolopacidae	Charadriiformes	-0.227185	21.15	30.9642	55.3385	55.9038	82.6744	6.71063e+13	30.9642	15.863	22.0943	14.0217	18.1197	24.239	1.09766	0.245592	0.443274	-1.14294	-1.11461	-0.93488
Actitis_macularius	Scolopacidae	Charadriiformes	-3.33256	-67.9413	25.6906	-88.7559	52.3102	-107.976	34654592855799	25.6906	15.7764	21.835	14.2623	17.1975	23.8001	0.806414	0.230773	0.383418	-1.11761	-1.28724	-1.01743
Actophilornis_africanus	Jacanidae	Charadriiformes	-3.71511	21.3573	-3.71511	21.3573	-3.71511	21.3573	14188470900800	3.71511	15.236	21.2394	23.6843	25.2919	31.6443	-1.03813	0.141059	0.254547	0.4394	0.414308	0.6208
Actophilornis_albinucha	Jacanidae	Charadriiformes	-18.7018	44.9118	-18.7018	44.9118	-18.7018	44.9118	119327842552	18.7018	15.6859	22.6746	25.6347	27.3594	33.2903	0.369504	0.215412	0.586832	1.09893	0.943968	1.02271
Adelomyia_melanogenys	Trochilidae	Apodiformes	-9.0278	-76.306	-9.0278	-76.306	-9.0278	-76.306	512701131888	9.0278	12.4216	18.1435	19.241	19.7506	25.1578	-0.405589	-0.262484	-0.277136	-0.477866	-0.798233	-0.759162
Aechmophorus_clarkii	Podicipedidae	Podicipediformes	20.5945	-100.32	39.332	-108.873	39.332	-108.873	3885833076737	39.332	1.91814	9.60024	9.12151	20.256	28.7886	1.51281	-1.25255	-1.16973	-1.58782	-0.697047	-0.0209648
Aechmophorus_occidentalis	Podicipedidae	Podicipediformes	25.1754	-109.06	42.6558	-110.354	44.0698	-109.837	6100039942022	42.6558	2.91629	11.1267	7.4478	19.3383	27.2834	1.66526	-1.17961	-1.04521	-1.71551	-0.879639	-0.336203
Aegithalos_caudatus	Aegithalidae	Passeriformes	51.7009	79.0516	51.7009	79.0516	51.7009	79.0516	26285776775960	51.7009	-16.4807	-11.9823	3.47688	18.3773	24.0752	2.05235	-2.2285	-2.29191	-1.98337	-1.06561	-0.965779
Aegithalos_concinnus	Aegithalidae	Passeriformes	28.9892	104.695	28.9892	104.695	28.9892	104.695	2.89273e+12	28.9892	2.57819	7.32373	16.5253	24.0882	27.9593	0.99173	-1.20467	-1.33772	-0.857594	0.128769	-0.196402
Aegithalos_fuliginosus	Aegithalidae	Passeriformes	32.662	106.389	32.662	106.389	32.662	106.389	206638331430	32.662	-5.62348	-0.814963	9.5261	18.8516	23.1577	1.18604	-1.72144	-1.81715	-1.55538	-0.974462	-1.13671
Aegithalos_iouschistos	Aegithalidae	Passeriformes	27.6839	98.0635	27.6839	98.0635	27.6839	98.0635	1.98711e+11	27.6839	-6.20395	0.218228	8.03499	14.4585	18.637	0.919727	-1.75271	-1.76432	-1.67185	-1.77676	-1.93047
Aegithalos_leucogenys	Aegithalidae	Passeriformes	32.306	68.439	32.306	68.439	32.306	68.439	279864841403	32.306	-8.18996	-2.48932	10.948	22.3894	29.1324	1.16771	-1.85558	-1.89892	-1.43592	-0.251293	0.0530781
Aegithalos_niveogularis	Aegithalidae	Passeriformes	32.8511	75.6958	32.8511	75.6958	32.8511	75.6958	1.7243e+11	32.8511	-5.1295	-0.096973	9.7015	17.1933	22.5882	1.19574	-1.69437	-1.78064	-1.54111	-1.28802	-1.24099
Aegithina_lafresnayei	Aegithinidae	Passeriformes	15.2905	102.175	15.2905	102.175	15.2905	102.175	1414922229700	15.2905	16.0259	21.7046	25.0332	27.2041	32.5154	0.126246	0.273833	0.354206	0.865528	0.902191	0.830157
Aegithina_nigrolutea	Aegithinidae	Passeriformes	24.4206	76.9343	24.4206	76.9343	24.4206	76.9343	634880794280	24.4206	9.8221	17.458	25.7109	33.4669	40.7739	0.731918	-0.565868	-0.372641	1.13105	3.05498	3.39661
Aegithina_tiphia	Aegithinidae	Passeriformes	22.8439	89.2324	22.8439	89.2324	22.8439	89.2324	5429217049600	22.8439	14.9651	20.8566	25.1104	28.6164	33.8829	0.636674	0.0977908	0.17734	0.893669	1.29648	1.17438
Aegithina_viridissima	Aegithinidae	Passeriformes	-1.38585	114.053	-1.38585	114.053	-1.38585	114.053	903004973413	1.38585	21.6125	25.4722	26.0302	26.6157	30.8445	-1.47868	1.72204	1.59258	1.27307	0.747028	0.434567
Aegolius_acadicus	Strigidae	Strigiformes	47.0011	-101.583	47.0011	-101.583	53.3086	-103.868	12118487639070	47.0011	-10.155	-4.42733	8.60404	17.7816	24.6633	1.85587	-1.9516	-1.98818	-1.62838	-1.17839	-0.854228
Aegolius_funereus	Strigidae	Strigiformes	57.8087	92.9116	57.8087	92.9116	57.8088	92.9188	3.52071e+13	57.8087	-24.7938	-19.9941	-1.81766	15.8689	21.9786	2.2948	-2.53518	-2.55717	-2.283	-1.5288	-1.35116
Aegolius_harrisii	Strigidae	Strigiformes	-27.2313	-53.9874	-27.2313	-53.9874	-27.2313	-53.9874	976530853392	27.2313	10.3718	15.9707	20.2001	23.9209	29.5399	0.894367	-0.506056	-0.560623	-0.319206	0.090202	0.141914
Aegolius_ridgwayi	Strigidae	Strigiformes	15.1689	-91.0765	15.1689	-91.0765	15.1689	-91.0765	37027604455	15.1689	8.9025	15.3068	17.2601	18.792	25.3216	0.117099	-0.661477	-0.63732	-0.76333	-0.985977	-0.727406
Aegotheles_albertisi	Aegothelidae	Apodiformes	-7.21926	146.41	-7.21926	146.41	-7.21926	146.41	1.37511e+11	7.21926	12.5708	17.4232	18.3325	18.9198	24.1712	-0.592186	-0.243324	-0.377333	-0.615055	-0.96125	-0.947673
Aegotheles_archboldi	Aegothelidae	Apodiformes	-4.18863	138.516	-4.18863	138.516	-4.18863	138.516	5.08517e+10	4.18863	9.41158	14.2857	14.8909	15.3835	20.4793	-0.968158	-0.609211	-0.747944	-1.04947	-1.61507	-1.61598
Aegotheles_bennettii	Aegothelidae	Apodiformes	-3.75025	141.872	-3.75025	141.872	-3.75025	141.872	1.62786e+11	3.75025	20.6534	24.7193	25.6217	26.0889	30.6481	-1.03279	1.3697	1.24741	1.09353	0.61207	0.389682
Aegotheles_crinifrons	Aegothelidae	Apodiformes	0.872042	128.013	0.872042	128.013	0.872042	128.013	1.66273e+10	0.872042	21.5735	25.1627	25.6001	25.9275	29.849	-1.62161	1.70623	1.44074	1.08457	0.571396	0.210095
Aegotheles_cristatus	Aegothelidae	Apodiformes	-25.577	134.35	-25.577	134.35	-25.577	134.35	6967181779020	25.577	7.59998	14.4482	21.946	28.2078	35.1221	0.79983	-0.788348	-0.730896	0.0168593	1.17892	1.50543
Aegotheles_insignis	Aegothelidae	Apodiformes	-4.17664	138.908	-4.17664	138.908	-4.17664	138.908	137131937322	4.17664	12.0078	16.8398	17.5353	17.9182	23.0873	-0.969879	-0.314533	-0.453739	-0.726548	-1.15271	-1.14968
Aegotheles_tatei	Aegothelidae	Apodiformes	-5.95643	141.273	-5.95643	141.273	-5.95643	141.273	2.99969e+09	5.95643	21.16	24.8257	26.3717	27.2629	31.7771	-0.736812	1.54674	1.29152	1.44016	0.917959	0.652261
Aegotheles_wallacii	Aegothelidae	Apodiformes	-5.5737	140.683	-5.5737	140.683	-5.5737	140.683	3.26815e+10	5.5737	18.9617	23.0649	24.0695	24.578	29.3306	-0.78362	0.884128	0.691991	0.550067	0.243183	0.0961483
Aegypius_monachus	Accipitridae	Accipitriformes	37.762	91.7952	37.762	91.7952	37.762	91.7952	1.81269e+13	37.762	-9.48481	-3.40136	9.89314	21.4454	27.4321	1.43856	-1.91946	-1.94161	-1.52538	-0.452476	-0.305671
Aenigmatolimnas_marginalis	Rallidae	Gruiformes	3.31528	21.0153	-9.08658	28.5676	-10.9521	29.2041	3908865786554	9.08658	17.1938	22.8301	22.4558	24.6071	31.5392	-0.399854	0.491246	0.627834	0.129779	0.250051	0.596013
Aepypodius_arfakianus	Megapodiidae	Galliformes	-5.40801	142.529	-5.40801	142.529	-5.40801	142.529	1.59431e+11	5.40801	13.2918	18.0269	18.787	19.1844	24.3023	-0.804382	-0.147581	-0.293832	-0.547881	-0.909764	-0.922894
Aepypodius_bruijnii	Megapodiidae	Galliformes	-0.168265	130.977	-0.168265	130.977	-0.168265	130.977	6.81927e+08	0.168265	22.0611	25.1444	25.6972	26.0667	29.6389	-1.9291	1.91566	1.43223	1.12526	0.606441	0.163673
Aeronautes_andecolus	Apodidae	Apodiformes	-33.5378	-68.1417	-33.5378	-68.1417	-33.5378	-68.1417	798641712218	33.5378	-1.11099	7.07078	12.1805	16.2739	23.2802	1.23074	-1.45658	-1.35525	-1.32472	-1.45601	-1.1141
Aeronautes_montivagus	Apodidae	Apodiformes	2.77368	-65.1866	2.77368	-65.1866	2.77368	-65.1866	692719868157	2.77368	12.387	18.0637	19.0277	19.5594	25.1884	-1.19199	-0.266901	-0.288582	-0.511136	-0.836104	-0.753229
Aeronautes_saxatalis	Apodidae	Apodiformes	33.8559	-109.552	33.8559	-109.552	33.8559	-109.552	4025121092370	33.8559	-1.49936	5.61726	14.0274	22.3947	30.467	1.24683	-1.48106	-1.45209	-1.14234	-0.250136	0.348539
Aethia_cristatella	Alcidae	Charadriiformes	48.2717	160.761	48.6942	159.438	52.7486	144.292	7349124143342	48.6942	-4.0275	-1.6775	1.42414	11.2091	14.8441	1.92774	-1.63238	-1.85985	-2.10621	-2.31923	-2.54484
Aethia_psittacula	Alcidae	Charadriiformes	45.3074	-154.259	45.4448	-150.476	55.5443	-26.2647	1.99111e+13	45.4448	-3.72059	-1.59706	2.15134	10.5986	13.3778	1.78866	-1.61471	-1.85592	-2.06375	-2.41713	-2.77183
Aethia_pusilla	Alcidae	Charadriiformes	49.3154	159.185	49.5057	155.414	59.7564	-16.0954	4.71557e+12	49.5057	-4.00303	-1.71515	3.82976	6.7	8.23333	1.96174	-1.63098	-1.86168	-1.96128	-3.01673	-3.52908
Aethia_pygmaea	Alcidae	Charadriiformes	50.8262	-148.318	50.8262	-148.318	54.8716	167.011	2495433194600	50.8262	-8.78788	-6.19697	1.28409	10.6833	14.1333	2.01648	-1.88537	-2.06519	-2.11426	-2.40361	-2.65555
Aethopyga_bella	Nectariniidae	Passeriformes	14.166	120.86	14.166	120.86	14.166	120.86	227231178917	14.166	20.1601	24.128	25.6483	26.9369	31.3449	0.0401951	1.21332	1.02391	1.10465	0.831138	0.550448
Aethopyga_boltoni	Nectariniidae	Passeriformes	7.86792	124.64	7.86792	124.64	7.86792	124.64	6.11722e+09	7.86792	16.344	21.432	22.4249	23.4053	28.5453	-0.522827	0.330363	0.294981	0.122704	-0.0269987	-0.0728884
Aethopyga_christinae	Nectariniidae	Passeriformes	25.3453	109.643	25.3453	109.643	25.3453	109.643	1.57939e+12	25.3453	5.08657	8.77723	18.0116	25.8396	29.7265	0.786343	-1.00937	-1.23271	-0.660864	0.549411	0.182986
Aethopyga_duyvenbodei	Nectariniidae	Passeriformes	3.56251	125.538	3.56251	125.538	3.56251	125.538	5.46668e+08	3.56251	20	23.94	24.5767	25.14	29.28	-1.06162	1.16549	0.959457	0.708406	0.377446	0.0851253
Aethopyga_eximia	Nectariniidae	Passeriformes	-7.14023	107.365	-7.14023	107.365	-7.14023	107.365	5.58725e+09	7.14023	11.5913	16.0072	16.7534	17.1855	21.129	-0.600845	-0.365366	-0.556286	-0.828919	-1.28946	-1.50225
Aethopyga_flagrans	Nectariniidae	Passeriformes	13.3765	121.27	13.3765	121.27	13.3765	121.27	1.08e+11	13.3765	19.7141	23.6049	25.6175	27.2705	31.8005	-0.0222692	1.08329	0.851168	1.09178	0.920004	0.657804
Aethopyga_gouldiae	Nectariniidae	Passeriformes	26.412	100.506	26.412	100.506	26.412	100.506	3233769756720	26.412	0.422765	5.989	14.2782	20.7442	24.745	0.847918	-1.35632	-1.42793	-1.11592	-0.597804	-0.838602
Aethopyga_ignicauda	Nectariniidae	Passeriformes	26.1709	91.2707	26.1709	91.2707	26.1709	91.2707	681406200661	26.1709	-0.628058	6.13131	13.218	18.025	22.3634	0.834109	-1.42564	-1.41857	-1.22481	-1.13254	-1.28178
Aethopyga_linaraborae	Nectariniidae	Passeriformes	7.33972	126.207	7.33972	126.207	7.33972	126.207	1.66423e+09	7.33972	16.4045	20.6909	21.6864	22.4364	26.8773	-0.579076	0.341338	0.145136	-0.037744	-0.241105	-0.418917
Aethopyga_mystacalis	Nectariniidae	Passeriformes	-1.25455	111.974	-1.25455	111.974	-1.25455	111.974	585417358580	1.25455	20.5754	24.5516	25.106	25.6645	29.9125	-1.51225	1.34399	1.18046	0.892042	0.505833	0.224188
Aethopyga_nipalensis	Nectariniidae	Passeriformes	22.8501	93.3333	22.8501	93.3333	22.8501	93.3333	900243288428	22.8501	5.58135	11.8144	18.1682	22.1224	26.3734	0.637052	-0.968058	-0.985444	-0.638675	-0.308871	-0.520243
Aethopyga_primigenia	Nectariniidae	Passeriformes	7.86542	124.636	7.86542	124.636	7.86542	124.636	8.17891e+09	7.86542	16.676	21.492	22.6618	23.701	28.504	-0.523088	0.391428	0.307812	0.177744	0.0399224	-0.0816715
Aethopyga_pulcherrima	Nectariniidae	Passeriformes	7.66057	124.829	7.66057	124.829	7.66057	124.829	175447115608	7.66057	19.7839	23.8572	25.422	26.7003	31.1807	-0.544676	1.10298	0.931951	1.01249	0.769039	0.512195
Aethopyga_saturata	Nectariniidae	Passeriformes	21.9357	100.818	21.9357	100.818	21.9357	100.818	1465698687050	21.9357	9.27858	14.9911	20.6845	24.1677	28.4005	0.580317	-0.62302	-0.672423	-0.23273	0.147168	-0.103611
Aethopyga_shelleyi	Nectariniidae	Passeriformes	9.50214	118.444	9.50214	118.444	9.50214	118.444	1.0845e+10	9.50214	22.1472	25.6583	26.3875	27.5173	31.4071	-0.35983	1.95548	1.69213	1.44836	0.986839	0.564985
Aethopyga_siparaja	Nectariniidae	Passeriformes	23.5595	84.3953	23.5595	84.3953	23.5595	84.3953	4368603805567	23.5595	14.4292	19.8025	23.7405	26.3489	31.1133	0.680293	0.0153065	-0.0163387	0.45507	0.678215	0.496547
Afropavo_congensis	Phasianidae	Galliformes	-0.955389	22.9152	-0.955389	22.9152	-0.955389	22.9152	567052256353	0.955389	18.8225	23.5414	24.3105	24.9032	29.9721	-1.596	0.849689	0.831528	0.623392	0.320469	0.237437
Agamia_agami	Ardeidae	Pelecaniformes	-2.81961	-64.3719	-2.81961	-64.3719	-2.81961	-64.3719	6.43901e+12	2.81961	19.3668	24.9246	25.7443	26.3289	31.7145	-1.18393	0.988444	1.33375	1.14534	0.673098	0.6374
Agapornis_canus	Psittacidae	Psittaciformes	-18.561	48.6691	-18.561	48.6691	-18.561	48.6691	3.59165e+11	18.561	13.7435	20.055	23.5602	25.6576	31.4036	0.359929	-0.0847356	0.0277645	0.405293	0.504118	0.56416
Agapornis_fischeri	Psittacidae	Psittaciformes	-3.02348	34.2874	-3.02348	34.2874	-3.02348	34.2874	1.3207e+11	3.02348	13.1612	19.263	21.0508	21.8987	28.1726	-1.1489	-0.16532	-0.106356	-0.164125	-0.356694	-0.151699
Agapornis_lilianae	Psittacidae	Psittaciformes	-9.95326	33.592	-9.95326	33.592	-9.95326	33.592	1.75676e+11	9.95326	11.3714	17.8282	21.4636	24.2426	30.6481	-0.317359	-0.39161	-0.32184	-0.0831656	0.164582	0.38968
Agapornis_nigrigenis	Psittacidae	Psittaciformes	-16.8569	25.5027	-16.8569	25.5027	-16.8569	25.5027	1.45043e+10	16.8569	7.45816	16.8376	22.2222	26.6	34.756	0.240997	-0.80161	-0.454017	0.0770666	0.742954	1.40553
Agapornis_personatus	Psittacidae	Psittaciformes	-5.93674	35.6229	-5.93674	35.6229	-5.93674	35.6229	1.90529e+11	5.93674	12.5885	18.4004	21.1125	22.8036	28.8295	-0.739182	-0.241044	-0.239674	-0.152287	-0.160864	-0.0121993
Agapornis_pullarius	Psittacidae	Psittaciformes	5.80016	25.664	5.80016	25.664	5.80016	25.664	2.16675e+12	5.80016	17.573	23.4318	24.7261	26.4447	32.6121	-0.755737	0.568239	0.798238	0.758179	0.702826	0.853844
Agapornis_roseicollis	Psittacidae	Psittaciformes	-20.6192	16.106	-20.6192	16.106	-20.6192	16.106	3.97259e+11	20.6192	7.15333	15.2624	20.8593	24.3236	31.2883	0.496509	-0.829771	-0.642312	-0.200366	0.183446	0.537221
Agapornis_swindernianus	Psittacidae	Psittaciformes	1.13156	20.1997	1.13156	20.1997	1.13156	20.1997	1215481711770	1.13156	19	23.372	24.2774	25.0725	30.3751	-1.54532	0.893724	0.780386	0.613104	0.361141	0.327756
Agapornis_taranta	Psittacidae	Psittaciformes	10.0216	38.5805	10.0216	38.5805	10.0216	38.5805	336453911716	10.0216	9.60407	17.7483	18.9935	20.4356	27.8741	-0.311011	-0.589025	-0.332953	-0.516409	-0.660714	-0.214161
Agelaioides_badius	Icteridae	Passeriformes	-23.844	-56.2639	-23.844	-56.2639	-23.844	-56.2639	4282491653986	23.844	9.41627	15.6471	20.5732	24.7864	30.8772	0.697452	-0.608722	-0.598511	-0.253014	0.292594	0.442092
Agelaius_assimilis	Icteridae	Passeriformes	22.3372	-81.5638	22.3372	-81.5638	22.3372	-81.5638	3.57112e+09	22.3372	17.4429	22.2048	25.2651	27.7881	31.9095	0.605372	0.541425	0.46953	0.951562	1.06124	0.683782
Agelaius_humeralis	Icteridae	Passeriformes	22.1004	-79.5446	22.1004	-79.5446	22.1004	-79.5446	9.64505e+10	22.1004	17.3597	22.319	25.0774	27.4065	31.8539	0.59062	0.524516	0.497202	0.88158	0.95671	0.670524
Agelaius_phoeniceus	Icteridae	Passeriformes	36.4726	-100.896	44.5105	-103.758	44.9225	-103.624	16270538860131	44.5105	-3.33109	2.84536	8.5712	20.4433	27.3247	1.74775	-1.59202	-1.62069	-1.63092	-0.65915	-0.327731
Agelaius_tricolor	Icteridae	Passeriformes	36.5812	-120.529	36.8381	-120.575	36.8381	-120.575	1.14653e+11	36.8381	2.22572	8.14607	15.3986	23.346	32.269	1.39414	-1.23041	-1.27924	-0.992261	-0.0403284	0.770213
Agelaius_xanthomus	Icteridae	Passeriformes	17.9744	-67.1392	17.9744	-67.1392	17.9744	-67.1392	7.45426e+09	17.9744	18.7	24.5	26.275	27.75	33.15	0.319625	0.819955	1.16048	1.39109	1.0507	0.987381
Agelastes_meleagrides	Numididae	Galliformes	6.41955	-7.93046	6.41955	-7.93046	6.41955	-7.93046	5.62022e+10	6.41955	19.0754	24.146	25.7202	26.9244	33.4314	-0.68214	0.912776	1.03022	1.13504	0.827834	1.05846
Agelastes_niger	Numididae	Galliformes	2.32777	18.8837	2.32777	18.8837	2.32777	18.8837	621481698215	2.32777	18.967	23.0009	24.3514	25.2944	30.3688	-1.27405	0.885451	0.6742	0.636151	0.414927	0.326335
Agelasticus_cyanopus	Icteridae	Passeriformes	-21.2622	-57.4547	-21.2622	-57.4547	-21.2622	-57.4547	2499067748200	21.2622	12.5033	19.1351	22.9275	25.6375	30.9567	0.537762	-0.252023	-0.126912	0.241769	0.499147	0.460376
Agelasticus_thilius	Icteridae	Passeriformes	-32.8794	-61.9166	-32.8794	-61.9166	-32.8794	-61.9166	2717000235778	32.8794	4.02999	10.167	16.6058	22.7775	29.5998	1.19719	-1.09437	-1.12472	-0.84753	-0.166597	0.155068
Agelasticus_xanthophthalmus	Icteridae	Passeriformes	-12.2134	-70.7846	-12.2134	-70.7846	-12.2134	-70.7846	8.04762e+09	12.2134	17.629	23.152	24.8177	25.626	31.181	-0.11777	0.57991	0.716514	0.78944	0.496307	0.512256
Aglaeactis_aliciae	Trochilidae	Apodiformes	-7.74435	-77.7423	-7.74435	-77.7423	-7.74435	-77.7423	2.80667e+08	7.74435	4.45	12.05	12.475	13	19.9	-0.535813	-1.06108	-0.964393	-1.29699	-2.02491	-1.71611
Aglaeactis_castelnaudii	Trochilidae	Apodiformes	-12.2708	-73.6486	-12.2708	-73.6486	-12.2708	-73.6486	1.93633e+10	12.2708	3.55378	11.6601	13.0699	13.9954	21.1055	-0.112955	-1.13134	-0.999067	-1.23946	-1.85643	-1.5064
Aglaeactis_cupripennis	Trochilidae	Apodiformes	-9.02483	-77.6696	-9.02483	-77.6696	-9.02483	-77.6696	184143963531	9.02483	4.93544	11.1362	11.9061	12.2664	18.0492	-0.405879	-1.02179	-1.0444	-1.35015	-2.14679	-2.02846
Aglaeactis_pamela	Trochilidae	Apodiformes	-16.8773	-66.8912	-16.8773	-66.8912	-16.8773	-66.8912	1.40355e+10	16.8773	-1.11543	8.34938	11.4241	13.4864	21.234	0.242452	-1.45686	-1.26441	-1.39387	-1.94304	-1.48373
Aglaiocercus_berlepschi	Trochilidae	Apodiformes	10.2157	-63.7419	10.2157	-63.7419	10.2157	-63.7419	3.42746e+09	10.2157	14.0951	20.1902	21.3211	22.1902	27.9488	-0.293096	-0.0341663	0.0519517	-0.111575	-0.294286	-0.198591
Aglaiocercus_coelestis	Trochilidae	Apodiformes	1.66201	-77.7391	1.66201	-77.7391	1.66201	-77.7391	2.40301e+10	1.66201	15.6762	20.2082	20.5762	21.0032	25.4388	-1.41293	0.213765	0.0551903	-0.252476	-0.544506	-0.704604
Aglaiocercus_kingi	Trochilidae	Apodiformes	5.06046	-73.9938	5.06046	-73.9938	5.06046	-73.9938	220219798440	5.06046	9.35387	14.9231	15.6804	16.0336	21.2752	-0.848991	-0.615217	-0.679876	-0.959618	-1.49927	-1.47645
Agriornis_albicauda	Tyrannidae	Passeriformes	-16.212	-70.5346	-16.212	-70.5346	-16.212	-70.5346	5.54005e+11	16.212	-4.02078	4.82271	7.78158	9.62724	17.0043	0.194426	-1.632	-1.50244	-1.69083	-2.57056	-2.20005
Agriornis_lividus	Tyrannidae	Passeriformes	-42.66	-72.0883	-42.66	-72.0883	-42.66	-72.0883	665704791588	42.66	-0.507345	3.15758	8.15482	13.2391	18.9511	1.66545	-1.41782	-1.60264	-1.66279	-1.98477	-1.87766
Agriornis_micropterus	Tyrannidae	Passeriformes	-35.5532	-65.0661	-35.5532	-65.0661	-43.4086	-67.5335	2706085192520	35.5532	1.89681	8.67552	15.1831	15.2518	22.3412	1.33143	-1.25408	-1.24031	-1.01679	-1.6383	-1.28581
Agriornis_montanus	Tyrannidae	Passeriformes	-30.488	-68.6701	-30.488	-68.6701	-30.488	-68.6701	2086582368251	30.488	-1.55014	5.35264	10.7995	15.7227	22.7456	1.07243	-1.48424	-1.46905	-1.44882	-1.55488	-1.21231
Agriornis_murinus	Tyrannidae	Passeriformes	-29.429	-62.9001	-32.5089	-64.0642	-39.0014	-67.0685	2043837527211	32.5089	5.9566	12.5629	17.6574	21.0365	28.7231	1.17817	-0.93605	-0.917491	-0.709967	-0.537614	-0.0349928
Ailuroedus_buccoides	Ptilonorhynchidae	Passeriformes	-4.57338	143.115	-4.57338	143.115	-4.57338	143.115	305678147531	4.57338	20.7423	24.652	25.6216	26.0917	30.653	-0.914173	1.39945	1.22017	1.09348	0.612771	0.39079
Ailuroedus_crassirostris	Ptilonorhynchidae	Passeriformes	-28.5673	152.628	-28.5673	152.628	-28.5673	152.628	194251768358	28.5673	5.5	11.2734	17.5986	22.9303	28.2784	0.968638	-0.974918	-1.03266	-0.717973	-0.132937	-0.129413
Ailuroedus_melanotis	Ptilonorhynchidae	Passeriformes	-17.8122	145.589	-17.8122	145.589	-17.8122	145.589	138341145931	17.8122	16.7011	20.9128	22.8967	24.171	28.8462	0.308371	0.396141	0.188422	0.234222	0.147935	-0.00861861
Aimophila_aestivalis	Emberizidae	Passeriformes	31.4913	-84.3315	32.8339	-86.1411	32.8339	-86.1411	732210097494	32.8339	3.109	9.14907	17.7513	26.8755	32.8765	1.19486	-1.16516	-1.20459	-0.697091	0.814952	0.919111
Aimophila_botterii	Emberizidae	Passeriformes	22.1172	-100.858	22.1172	-100.858	22.1172	-100.858	874836083083	22.1172	8.33798	16.1614	20.7515	24.2743	31.8354	0.591668	-0.717624	-0.537829	-0.220393	0.171958	0.666115
Aimophila_carpalis	Emberizidae	Passeriformes	30.5876	-111.529	30.5876	-111.529	30.5876	-111.529	163263805910	30.5876	5.34075	13.8871	21.659	29.5856	37.431	1.07772	-0.988269	-0.788961	-0.0433936	1.58846	2.18447
Aimophila_cassinii	Emberizidae	Passeriformes	29.359	-104.167	31.6739	-104.131	31.9883	-103.385	2162661221795	31.6739	1.62396	9.62825	16.5746	25.4188	33.1383	1.13489	-1.27347	-1.16754	-0.851447	0.445306	0.984434
Aimophila_humeralis	Emberizidae	Passeriformes	18.445	-100.908	18.445	-100.908	18.445	-100.908	7.17741e+10	18.445	12.8945	21.2726	23.6183	26.1583	34.165	0.352006	-0.200997	0.261422	0.421163	0.629642	1.24801
Aimophila_mystacalis	Emberizidae	Passeriformes	17.1251	-97.1165	17.1251	-97.1165	17.1251	-97.1165	4.47388e+10	17.1251	8.81469	16.6469	18.9302	21.2083	28.7461	0.260096	-0.670332	-0.478144	-0.526129	-0.501988	-0.030059
Aimophila_notosticta	Emberizidae	Passeriformes	16.8505	-96.8606	16.8505	-96.8606	16.8505	-96.8606	2.54417e+10	16.8505	9.55756	16.9473	19.1356	21.3543	28.4916	0.240536	-0.593924	-0.439957	-0.494397	-0.471532	-0.0842958
Aimophila_quinquestriata	Emberizidae	Passeriformes	28.3053	-108.803	28.3053	-108.803	28.3053	-108.803	138671653933	28.3053	3.37548	12.1669	18.8167	24.9642	34.0478	0.954213	-1.14498	-0.953839	-0.543396	0.335082	1.21731
Aimophila_rufescens	Emberizidae	Passeriformes	24.5303	-105.413	24.5303	-105.413	24.5303	-105.413	5.33453e+11	24.5303	9.5247	16.8103	20.4535	23.2572	30.588	0.738429	-0.597376	-0.4575	-0.274539	-0.0602346	0.375996
Aimophila_ruficauda	Emberizidae	Passeriformes	17.6377	-98.7302	17.6377	-98.7302	17.6377	-98.7302	224453558182	17.6377	13.9692	21.3541	23.5531	25.4074	32.5244	0.296196	-0.0524482	0.278494	0.403368	0.442513	0.832345
Aimophila_ruficeps	Emberizidae	Passeriformes	31.607	-109.554	31.607	-109.554	31.607	-109.554	1104010814500	31.607	0.926016	8.71319	16.4027	23.3268	30.589	1.1314	-1.3221	-1.2375	-0.872811	-0.0446373	0.376215
Aimophila_stolzmanni	Emberizidae	Passeriformes	-5.35396	-80.0187	-5.35396	-80.0187	-5.35396	-80.0187	39981656965	5.35396	14.5092	20.3817	22.3161	24.512	29.9833	-0.811223	0.0273659	0.0868827	0.0980402	0.227626	0.23993
Aimophila_strigiceps	Emberizidae	Passeriformes	-28.2948	-61.9511	-28.2948	-61.9511	-28.2948	-61.9511	604511031012	28.2948	7.43192	14.2338	20.574	26.1174	32.5744	0.95363	-0.804052	-0.753354	-0.252862	0.619277	0.844607
Aimophila_sumichrasti	Emberizidae	Passeriformes	16.0283	-95.5079	16.0283	-95.5079	16.0283	-95.5079	6.04499e+09	16.0283	18.4727	25.05	26.9663	28.9697	35.1136	0.180989	0.766121	1.38911	1.77994	1.40066	1.50309
Aix_galericulata	Anatidae	Anseriformes	29.7556	118.312	38.8648	124.585	45.5775	132.213	3.6606e+12	38.8648	0.724819	4.669	8.88325	20.1726	25.1561	1.49087	-1.33586	-1.51198	-1.60662	-0.713858	-0.759482
Aix_sponsa	Anatidae	Anseriformes	40.4518	-90.7493	40.4518	-90.7493	40.4518	-90.7493	7487898327437	40.4518	-8.2254	-2.78071	10.1468	22.0239	28.801	1.56486	-1.85736	-1.9127	-1.50432	-0.329977	-0.0183111
Alaemon_alaudipes	Alaudidae	Passeriformes	25.9204	4.86325	25.9204	4.86325	25.9204	4.86325	9417414840780	25.9204	7.95708	14.6385	24.4864	32.3587	39.2826	0.819697	-0.754492	-0.710668	0.679055	2.56727	2.81067
Alaemon_hamertoni	Alaudidae	Passeriformes	9.41253	48.9398	9.41253	48.9398	9.41253	48.9398	131999714208	9.41253	16.538	21.9504	24.7558	26.6699	31.9184	-0.368386	0.365774	0.409738	0.768264	0.761108	0.685892
Alauda_arvensis	Alaudidae	Passeriformes	38.2517	43.5109	48.3718	76.662	51.5895	79.427	4.39781e+13	48.3718	-1.51483	3.30571	5.35628	18.0689	24.0828	1.91415	-1.48203	-1.594	-1.8621	-1.12423	-0.964346
Alauda_gulgula	Alaudidae	Passeriformes	22.4643	80.3442	25.4533	79.7583	25.4534	79.7682	10971587898399	25.4533	6.59455	12.5006	16.7412	23.7556	28.7193	0.792638	-0.880219	-0.923275	-0.83047	0.0523626	-0.0358044
Alauda_japonica	Alaudidae	Passeriformes	38.2517	43.5109	48.3718	76.662	51.5895	79.427	4.39781e+13	48.3718	-1.51483	3.30571	5.35628	18.0689	24.0828	1.91415	-1.48203	-1.594	-1.8621	-1.12423	-0.964346
Alauda_razae	Alaudidae	Passeriformes	16.6114	-24.604	16.6114	-24.604	16.6114	-24.604	8.94989e+08	16.6114	18.95	21	23.1569	25.9667	27.8667	0.22337	0.8812	0.205777	0.299175	0.581244	-0.215718
Alca_torda	Alcidae	Charadriiformes	57.6042	-12.3421	59.4598	-19.7146	67.8709	-53.1325	11858209987180	59.4598	0.361501	3.17056	4.58969	11.3483	15.0744	2.35811	-1.36044	-1.60188	-1.91266	-2.29673	-2.50868
Alcedo_argentata	Alcedinidae	Coraciiformes	8.49869	124.873	8.49869	124.873	8.49869	124.873	9.85654e+10	8.49869	20.5703	24.7102	25.7271	26.6139	30.9507	-0.458074	1.34232	1.2437	1.13799	0.746551	0.458992
Alcedo_atthis	Alcedinidae	Coraciiformes	36.2771	57.3165	36.2771	57.3165	36.2771	57.3165	29921013603310	36.2771	-2.88733	2.07217	13.1494	22.8398	28.0705	1.36689	-1.56579	-1.66444	-1.23161	-0.152904	-0.173132
Alcedo_azurea	Alcedinidae	Coraciiformes	-35.9249	143.352	-35.9249	143.352	-35.9249	143.352	3005168558950	35.9249	11.2546	17.1938	22.2194	25.9654	31.6356	1.34969	-0.405381	-0.40785	0.0764366	0.580931	0.618744
Alcedo_coerulescens	Alcedinidae	Coraciiformes	-7.58235	109.901	-7.58235	109.901	-7.58235	109.901	178725638315	7.58235	20.1485	24.5476	25.0886	25.6546	30.0446	-0.552995	1.20981	1.17892	0.885679	0.503396	0.253602
Alcedo_cristata	Alcedinidae	Coraciiformes	-3.58827	20.7457	-3.58827	20.7457	-3.58827	20.7457	1.19799e+13	3.58827	15.3589	21.2373	23.6198	25.1936	31.3849	-1.05762	0.161043	0.254107	0.421562	0.390424	0.559784
Alcedo_cyanopectus	Alcedinidae	Coraciiformes	13.3282	121.295	13.3282	121.295	13.3282	121.295	1.17504e+11	13.3282	20.1275	23.9847	25.8776	27.4858	31.9631	-0.0261538	1.20345	0.974517	1.20366	0.978254	0.696584
Alcedo_euryzona	Alcedinidae	Coraciiformes	-2.21621	113.651	-2.21621	113.651	-2.21621	113.651	1053646636370	2.21621	21.5817	25.5144	26.0654	26.644	30.865	-1.29578	1.70953	1.6146	1.28954	0.754391	0.43928
Alcedo_hercules	Alcedinidae	Coraciiformes	22.8339	99.1288	22.8339	99.1288	22.8339	99.1288	614594121585	22.8339	8.71616	14.6576	20.8249	24.574	28.5028	0.636057	-0.680215	-0.70862	-0.206777	0.242244	-0.0819176
Alcedo_leucogaster	Alcedinidae	Coraciiformes	-0.669519	24.5817	-0.669519	24.5817	-0.669519	24.5817	2231863326550	0.669519	19.0074	23.4347	24.5182	25.528	30.9707	-1.68949	0.895585	0.799105	0.689352	0.472117	0.463597
Alcedo_meninting	Alcedinidae	Coraciiformes	1.5985	104.164	1.5985	104.164	1.5985	104.164	3070659434240	1.5985	16.9279	22.0997	24.792	26.6192	31.4313	-1.42754	0.439263	0.44454	0.780607	0.747948	0.570668
Alcedo_pusilla	Alcedinidae	Coraciiformes	-6.81623	140.977	-6.81623	140.977	-6.81623	140.977	7.50859e+11	6.81623	19.327	23.7513	25.7553	26.9688	31.6548	-0.636859	0.977925	0.897514	1.15008	0.839565	0.623273
Alcedo_quadribrachys	Alcedinidae	Coraciiformes	1.46841	14.2034	1.46841	14.2034	1.46841	14.2034	3816610918390	1.46841	18.6563	23.3303	24.5772	25.7474	31.298	-1.45839	0.809471	0.768051	0.708575	0.52643	0.539494
Alcedo_semitorquata	Alcedinidae	Coraciiformes	-13.6685	28.6303	-13.6685	28.6303	-13.6685	28.6303	2927792475630	13.6685	9.94608	17.4746	21.3723	23.414	30.3491	0.00104402	-0.552559	-0.370399	-0.101439	-0.0250475	0.321907
Alcedo_vintsioides	Alcedinidae	Coraciiformes	-20.8056	45.0397	-20.8056	45.0397	-20.8056	45.0397	492920336071	20.8056	13.0946	19.4742	23.0805	25.2341	31.1116	0.508531	-0.174299	-0.0717793	0.279817	0.400255	0.496156
Alcedo_websteri	Alcedinidae	Coraciiformes	-5.56641	149.93	-5.56641	149.93	-5.56641	149.93	1.11922e+10	5.56641	22.2137	25.3702	26.0926	26.4229	30.2168	-0.784528	1.98687	1.5408	1.30234	0.697217	0.292133
Alcippe_brunnea	Timaliidae	Passeriformes	27.6562	106.786	27.6562	106.786	27.6562	106.786	1210135923750	27.6562	2.82585	6.44592	16.7016	25.5993	29.5556	0.918179	-1.18635	-1.39767	-0.835474	0.489714	0.145371
Alcippe_brunneicauda	Timaliidae	Passeriformes	-1.6201	114.061	-1.6201	114.061	-1.6201	114.061	622090048823	1.6201	21.83	25.7346	26.2933	26.8726	31.1265	-1.42254	1.81318	1.73499	1.40027	0.814188	0.499604
Alcippe_castaneceps	Timaliidae	Passeriformes	22.1623	98.1943	22.1623	98.1943	22.1623	98.1943	1032796415420	22.1623	8.64416	14.9827	20.3963	23.5136	28.1144	0.594482	-0.6874	-0.673351	-0.284737	-0.00258042	-0.163924
Alcippe_chrysotis	Timaliidae	Passeriformes	25.3846	99.097	25.3846	99.097	25.3846	99.097	1.20924e+12	25.3846	0.571372	5.43983	14.4058	21.8212	25.7653	0.788635	-1.34629	-1.46349	-1.1023	-0.373164	-0.640707
Alcippe_cinerea	Timaliidae	Passeriformes	26.744	95.3255	26.744	95.3255	26.744	95.3255	189018443458	26.744	3.99067	9.83722	16.8108	21.6309	25.217	0.866823	-1.09745	-1.15108	-0.821618	-0.41345	-0.74769
Alcippe_cinereiceps	Timaliidae	Passeriformes	34.0324	106.158	34.0324	106.158	34.0324	106.158	922439195996	34.0324	-4.0096	0.778124	12.4415	22.9538	27.5078	1.25572	-1.63136	-1.73487	-1.30017	-0.127727	-0.290091
Alcippe_danisi	Timaliidae	Passeriformes	19.3093	103.085	19.3093	103.085	19.3093	103.085	2.26916e+10	19.3093	10.4955	16.1075	20.392	23.0763	27.2244	0.410419	-0.4923	-0.544309	-0.285493	-0.100573	-0.348271
Alcippe_dubia	Timaliidae	Passeriformes	25.5745	101.552	25.5745	101.552	25.5745	101.552	1336888673620	25.5745	2.74647	8.28025	16.0147	21.7634	25.5261	0.799683	-1.19224	-1.26947	-0.920019	-0.385436	-0.687565
Alcippe_formosana	Timaliidae	Passeriformes	23.7727	121.13	23.7727	121.13	23.7727	121.13	7.61171e+09	23.7727	4.10345	7.33908	12.8374	17	19.8138	0.693159	-1.08859	-1.33665	-1.26219	-1.32367	-1.73091
Alcippe_grotei	Timaliidae	Passeriformes	14.8397	106.879	14.8397	106.879	14.8397	106.879	194097650535	14.8397	16.5167	20.8604	24.135	26.2728	30.2882	0.0921449	0.361863	0.178071	0.569677	0.658763	0.308183
Alcippe_klossi	Timaliidae	Passeriformes	12.1611	108.38	12.1611	108.38	12.1611	108.38	7.82636e+09	12.1611	12.8063	17.6674	20.149	21.7421	26.5453	-0.122163	-0.212637	-0.34413	-0.328051	-0.389943	-0.485843
Alcippe_ludlowi	Timaliidae	Passeriformes	28.7863	94.3597	28.7863	94.3597	28.9652	94.596	3.40207e+10	28.7863	-5.19198	0.660963	8.42264	14.4848	18.7749	0.980645	-1.69782	-1.74108	-1.64237	-1.77221	-1.90733
Alcippe_manipurensis	Timaliidae	Passeriformes	25.4217	99.2833	25.4217	99.2833	25.4217	99.2833	214847352908	25.4217	2.45421	9.05214	15.8793	20.5983	24.3867	0.790796	-1.21377	-1.21197	-0.936171	-0.627631	-0.906889
Alcippe_morrisonia	Timaliidae	Passeriformes	25.8933	107.371	25.8933	107.371	25.8933	107.371	2801760415200	25.8933	4.16303	8.88162	17.6427	24.7834	28.6023	0.818134	-1.08389	-1.22487	-0.711969	0.291869	-0.0607639
Alcippe_nipalensis	Timaliidae	Passeriformes	23.4282	93.9898	23.4282	93.9898	23.4282	93.9898	316555173656	23.4282	6.81525	12.6973	19.5891	23.6186	27.6349	0.672343	-0.860472	-0.90495	-0.422068	0.021196	-0.263848
Alcippe_peracensis	Timaliidae	Passeriformes	15.2389	107.372	15.2389	107.372	15.2389	107.372	123002610397	15.2389	17.0175	21.1241	23.5325	25.1865	29.4172	0.122366	0.456606	0.23086	0.397782	0.388694	0.115053
Alcippe_poioicephala	Timaliidae	Passeriformes	20.734	98.4781	20.734	98.4781	20.734	98.4781	1753354461230	20.734	11.9674	18.6455	23.8349	27.7346	33.2172	0.503917	-0.319528	-0.203008	0.481782	1.04645	1.00429
Alcippe_pyrrhoptera	Timaliidae	Passeriformes	-7.04536	108.136	-7.04536	108.136	-7.04536	108.136	2.03375e+10	7.04536	16.5146	21.0577	21.5633	22.1065	26.0805	-0.611305	0.361475	0.217386	-0.0629969	-0.312275	-0.578519
Alcippe_ruficapilla	Timaliidae	Passeriformes	27.1596	102.136	27.1596	102.136	27.1596	102.136	518485392164	27.1596	-4.2455	1.38686	10.8462	18.9809	23.2411	0.890328	-1.64483	-1.70216	-1.44478	-0.949402	-1.12134
Alcippe_rufogularis	Timaliidae	Passeriformes	14.7737	106.941	14.7737	106.941	14.7737	106.941	385337874245	14.7737	11.9157	17.3084	22.3775	25.5931	29.4601	0.0871053	-0.325908	-0.39268	0.11191	0.488185	0.124431
Alcippe_striaticollis	Timaliidae	Passeriformes	31.9678	102.207	31.9678	102.207	31.9678	102.207	407412162069	31.9678	-15.7666	-7.8879	1.97454	10.6061	15.8768	1.15019	-2.19939	-2.13517	-2.07417	-2.41594	-2.38162
Alcippe_variegaticeps	Timaliidae	Passeriformes	26.0691	110.355	26.0691	110.355	26.0691	110.355	1.40714e+11	26.0691	0.602632	3.96382	14.6442	23.8842	27.5961	0.82826	-1.34417	-1.55498	-1.07655	0.0817846	-0.271872
Alcippe_vinipectus	Timaliidae	Passeriformes	27.9036	102.539	27.9036	102.539	27.9036	102.539	517336555153	27.9036	-6.74589	0.0570695	8.21666	14.7399	19.0982	0.931959	-1.7814	-1.77269	-1.6581	-1.72794	-1.85281
Aleadryas_rufinucha	Pachycephalidae	Passeriformes	-5.11969	141.784	-5.11969	141.784	-5.11969	141.784	122957957021	5.11969	11.51	16.3835	17.043	17.416	22.5847	-0.841282	-0.375115	-0.510829	-0.79175	-1.24672	-1.24164
Alectoris_barbara	Phasianidae	Galliformes	34.1734	1.13968	34.1734	1.13968	34.1734	1.13968	1.33554e+12	34.1734	4.1923	9.68441	18.6315	27.7159	34.7127	1.26282	-1.08158	-1.16313	-0.571184	1.04129	1.39383
Alectoris_chukar	Phasianidae	Galliformes	39.8723	79.2693	39.8723	79.2693	39.8723	79.2693	1.2058e+13	39.8723	-12.8725	-7.25534	7.90825	21.6723	28.3408	1.53802	-2.07609	-2.10938	-1.68137	-0.4047	-0.116238
Alectoris_graeca	Phasianidae	Galliformes	46.3861	11.0013	46.3861	11.0013	46.3861	11.0013	719279903318	46.3861	-2.93379	0.646926	9.58019	18.9033	24.651	1.82944	-1.56856	-1.74182	-1.55099	-0.964462	-0.856574
Alectoris_magna	Phasianidae	Galliformes	35.2405	101.551	35.2405	101.551	35.2405	101.551	630306372547	35.2405	-18.7695	-11.2519	2.21547	14.1905	20.3224	1.316	-2.31857	-2.26515	-2.05995	-1.82296	-1.64322
Alectoris_melanocephala	Phasianidae	Galliformes	13.5439	44.7821	13.5439	44.7821	13.5439	44.7821	299331456140	13.5439	12.657	18.7434	24.8766	29.8281	35.7559	-0.00887353	-0.232159	-0.188108	0.809893	1.66475	1.68294
Alectoris_philbyi	Phasianidae	Galliformes	18.3747	42.6539	18.3747	42.6539	18.3747	42.6539	6.87868e+10	18.3747	10.6613	17.2426	23.0541	27.9213	34.2272	0.3472	-0.473687	-0.401406	0.273188	1.09826	1.26439
Alectoris_rufa	Phasianidae	Galliformes	39.9134	-4.19641	39.9134	-4.19641	39.9134	-4.19641	1253329706416	39.9134	1.15395	5.07899	12.581	21.2089	27.7909	1.53993	-1.30637	-1.48639	-1.28688	-0.501864	-0.231495
Alectroenas_madagascariensis	Columbidae	Columbiformes	-19.0598	47.6736	-19.0598	47.6736	-19.0598	47.6736	267882419062	19.0598	11.7927	17.3745	21.0403	23.4161	28.6345	0.393693	-0.34098	-0.383866	-0.16614	-0.0245771	-0.0539
Alectroenas_pulcherrima	Columbidae	Columbiformes	-4.678	55.4657	-4.678	55.4657	-4.678	55.4657	1.98817e+08	4.678	23.2	25.5	26.5417	27.7	30.9	-0.899891	2.53633	1.60705	1.53024	1.0369	0.447323
Alectroenas_sganzini	Columbidae	Columbiformes	-11.6612	43.3424	-11.6612	43.3424	-11.6612	43.3424	1.83963e+09	11.6612	16.6056	21.2167	23.2264	24.5611	28.3667	-0.164702	0.378288	0.249837	0.316959	0.239193	-0.110774
Alectrurus_risora	Tyrannidae	Passeriformes	-26.3926	-56.9017	-26.3926	-56.9017	-26.3926	-56.9017	8.89968e+11	26.3926	11.0908	16.6141	21.8689	26.913	32.5444	0.846809	-0.424512	-0.48225	0.000460419	0.824826	0.837249
Alectrurus_tricolor	Tyrannidae	Passeriformes	-19.5765	-47.285	-19.5765	-47.285	-19.5765	-47.285	1077137689498	19.5765	12.367	19.2701	22.5316	24.3388	29.518	0.428213	-0.269448	-0.10521	0.147254	0.187002	0.137123
Alectura_lathami	Megapodiidae	Galliformes	-20.0998	146.809	-20.0998	146.809	-20.0998	146.809	5.72915e+11	20.0998	9.77962	15.9474	21.5096	25.6863	31.1591	0.46271	-0.570404	-0.563384	-0.0739024	0.511239	0.507166
Alethe_choloensis	Turdidae	Passeriformes	-15.6809	35.1571	-15.6809	35.1571	-15.6809	35.1571	3.92568e+09	15.6809	10.2844	15.6333	19.4996	22.0333	28.2178	0.155378	-0.515699	-0.600103	-0.436594	-0.32795	-0.142189
Alethe_diademata	Turdidae	Passeriformes	1.03242	15.9782	1.03242	15.9782	1.03242	15.9782	2818735108330	1.03242	18.8651	23.4013	24.4853	25.4183	30.7877	-1.57331	0.860152	0.789116	0.678714	0.44518	0.421557
Alethe_fuelleborni	Turdidae	Passeriformes	-7.95579	35.8057	-7.95579	35.8057	-7.95579	35.8057	156162467286	7.95579	12.9227	18.4593	21.4987	23.4136	28.9582	-0.513655	-0.197264	-0.230947	-0.0760979	-0.0251332	0.0154701
Alethe_poliocephala	Turdidae	Passeriformes	2.48134	11.4822	2.48134	11.4822	2.48134	11.4822	1303472542190	2.48134	18.7557	22.8498	24.1561	25.2983	30.6875	-1.24497	0.83341	0.633105	0.576029	0.415884	0.398649
Alethe_poliophrys	Turdidae	Passeriformes	-2.75395	29.2282	-2.75395	29.2282	-2.75395	29.2282	6.18813e+10	2.75395	12.4138	18.1322	18.619	18.9886	24.6393	-1.19548	-0.263483	-0.278757	-0.573037	-0.947916	-0.858802
Alipiopsitta_xanthops	Psittacidae	Psittaciformes	-14.1377	-49.2032	-14.1377	-49.2032	-14.1377	-49.2032	1.68472e+12	14.1377	14.1161	21.7775	23.9925	25.3144	31.8391	0.0379868	-0.031096	0.370469	0.527352	0.419789	0.667003
Alisterus_amboinensis	Psittacidae	Psittaciformes	-3.24651	133.143	-3.24651	133.143	-3.24651	133.143	121135298758	3.24651	20.9641	24.3517	25.1403	25.6018	29.6	-1.11191	1.47609	1.10448	0.904679	0.490323	0.155117
Alisterus_chloropterus	Psittacidae	Psittaciformes	-6.60436	143.076	-6.60436	143.076	-6.60436	143.076	264471357358	6.60436	19.545	23.6973	24.7107	25.233	29.918	-0.660876	1.03645	0.88024	0.752978	0.399997	0.225397
Alisterus_scapularis	Psittacidae	Psittaciformes	-30.3985	149.514	-30.3985	149.514	-30.3985	149.514	758440242535	30.3985	4.84028	10.7392	17.5611	23.495	29.6584	1.06767	-1.02956	-1.07783	-0.723067	-0.00679604	0.167962
Alle_alle	Alcidae	Charadriiformes	52.2567	-38.9522	53.6567	-33.8381	79.6648	55.175	24421629227832	53.6567	-9.31593	-6.53914	0.114252	3.2125	5.47813	2.13148	-1.91126	-2.07962	-2.17998	-3.52041	-3.91274
Alophoixus_affinis	Pycnonotidae	Passeriformes	-1.39653	127.9	-1.39653	127.9	-1.39653	127.9	4.84609e+10	1.39653	20.9531	24.5131	25.3215	25.8711	29.9739	-1.47603	1.47222	1.16552	0.973193	0.557272	0.23783
Alophoixus_bres	Pycnonotidae	Passeriformes	-2.31742	113.718	-2.31742	113.718	-2.31742	113.718	7.94029e+11	2.31742	21.6823	25.5698	26.1288	26.716	30.9119	-1.27604	1.75077	1.64398	1.31959	0.773139	0.450052
Alophoixus_finschii	Pycnonotidae	Passeriformes	-1.40334	114.236	-1.40334	114.236	-1.40334	114.236	634231528362	1.40334	21.3743	25.3447	25.8746	26.4354	30.6813	-1.47434	1.62754	1.52813	1.20234	0.700437	0.397236
Alophoixus_flaveolus	Pycnonotidae	Passeriformes	20.7513	96.7325	20.7513	96.7325	20.7513	96.7325	494283476102	20.7513	8.52463	15.2232	21.051	24.0313	29.2367	0.505033	-0.699262	-0.646696	-0.164102	0.115616	0.0757203
Alophoixus_ochraceus	Pycnonotidae	Passeriformes	3.55411	107.114	3.55411	107.114	3.55411	107.114	544374294441	3.55411	19.579	23.8542	24.806	25.7051	30.1558	-1.06292	1.04577	0.930972	0.785422	0.515898	0.278454
Alophoixus_pallidus	Pycnonotidae	Passeriformes	19.9433	104.024	19.9433	104.024	19.9433	104.024	1.21167e+12	19.9433	11.1923	16.3677	21.9845	25.4884	29.4083	0.452442	-0.412681	-0.512761	0.0251262	0.462392	0.11311
Alophoixus_phaeocephalus	Pycnonotidae	Passeriformes	0.86409	114.207	0.86409	114.207	0.86409	114.207	1113666469310	0.86409	21.2439	25.1511	25.6866	26.2617	30.5112	-1.62411	1.57791	1.43531	1.12076	0.655929	0.358554
Alopochelidon_fucata	Hirundinidae	Passeriformes	-23.7804	-56.2481	-24.4084	-56.7244	-24.4084	-56.7244	3833024275580	24.4084	10.6017	17.025	21.2538	25.016	30.7464	0.731189	-0.480396	-0.429905	-0.124825	0.347542	0.412112
Alopochen_aegyptiaca	Anatidae	Anseriformes	-15.4132	32.1877	-15.4132	32.1877	-15.5385	32.186	1.52497e+13	15.4132	15.77	22.0354	23.9238	25.2854	31.9785	0.135443	0.229677	0.429457	0.507308	0.41273	0.700279
Amadina_erythrocephala	Estrildidae	Passeriformes	-24.4201	22.007	-24.4201	22.007	-24.4201	22.007	1.45475e+12	24.4201	4.05525	12.7961	19.5788	24.2689	31.164	0.731888	-1.09238	-0.895663	-0.423739	0.170707	0.508299
Amadina_fasciata	Estrildidae	Passeriformes	11.6247	15.9055	11.6247	15.9055	11.6247	15.9055	2804329702320	11.6247	16.0296	23.5522	25.1076	27.0733	34.3669	-0.167841	0.274487	0.834843	0.892622	0.867269	1.30133
Amalocichla_incerta	Petroicidae	Passeriformes	-5.14182	141.934	-5.14182	141.934	-5.14182	141.934	131494450167	5.14182	12.6656	17.4476	18.1596	18.5326	23.668	-0.838414	-0.23104	-0.374047	-0.639896	-1.03591	-1.0421
Amalocichla_sclateriana	Petroicidae	Passeriformes	-3.9982	137.861	-3.9982	137.861	-3.9982	137.861	1.24593e+10	3.9982	5.94465	11.0742	11.6948	12.1113	17.5101	-0.995794	-0.937078	-1.04967	-1.36947	-2.17231	-2.1174
Amandava_amandava	Estrildidae	Passeriformes	24.2237	87.4501	24.2237	87.4501	24.2237	87.4501	3.49767e+12	24.2237	11.756	18.1704	24.4029	28.8928	34.5441	0.720192	-0.345447	-0.273259	0.652405	1.37777	1.34855
Amandava_formosa	Estrildidae	Passeriformes	21.6839	78.2945	21.6839	78.2945	21.6839	78.2945	599312540299	21.6839	11.948	19.7007	26.0306	33.683	40.8766	0.564487	-0.32193	-0.0337645	1.27329	3.16066	3.44066
Amandava_subflava	Estrildidae	Passeriformes	-14.2608	29.7861	-14.2608	29.7861	-14.2608	29.7861	2804982590010	14.2608	13.2674	19.5477	22.3643	23.9398	29.8785	0.047581	-0.150901	-0.0595454	0.108914	0.0945541	0.216632
Amaurocichla_bocagei	Sylviidae	Passeriformes	0.207602	6.56399	0.207602	6.56399	0.207602	6.56399	2.76947e+08	0.207602	16.75	19.6	21.2417	22.3	25.975	-1.90242	0.405342	-0.0507835	-0.127204	-0.270628	-0.599392
Amaurolimnas_concolor	Rallidae	Gruiformes	-7.27083	-72.6238	-7.27083	-72.6238	-7.27083	-72.6238	1.42367e+12	7.27083	19.7042	24.6922	25.3475	25.7286	30.6828	-0.586561	1.0805	1.23637	0.983281	0.521745	0.397571
Amaurornis_akool	Rallidae	Gruiformes	22.5161	80.3477	23.6184	87.8279	23.6184	87.8279	3459156278145	23.6184	11.2267	17.9716	23.3455	28.9147	34.5702	0.683854	-0.408653	-0.301678	0.347932	1.38427	1.35553
Amaurornis_bicolor	Rallidae	Gruiformes	25.2181	99.2101	25.2181	99.2101	25.2181	99.2101	1.2762e+12	25.2181	2.83243	9.10552	16.1606	21.0145	24.7565	0.77892	-1.18586	-1.20791	-0.902429	-0.542179	-0.836389
Amaurornis_flavirostra	Rallidae	Gruiformes	-2.52424	20.0193	-2.52424	20.0193	-2.52424	20.0193	13944068958700	2.52424	15.8267	21.744	23.8782	25.37	31.8015	-1.23701	0.239362	0.362956	0.494167	0.43336	0.658046
Amaurornis_isabellina	Rallidae	Gruiformes	0.750367	122.428	0.750367	122.428	0.750367	122.428	1.28237e+11	0.750367	20.6646	24.8269	25.3704	25.7829	30.3679	-1.6613	1.37343	1.29204	0.992223	0.535267	0.326131
Amaurornis_magnirostris	Rallidae	Gruiformes	4.28733	126.858	4.28733	126.858	4.28733	126.858	6.86266e+08	4.28733	21.5286	25.2714	25.9167	26.5143	30.6	-0.95408	1.68815	1.4923	1.22115	0.720766	0.37872
Amaurornis_moluccana	Rallidae	Gruiformes	-7.03664	140.903	-7.03664	140.903	-7.03664	140.903	1055679766130	7.03664	17.3223	21.8888	24.1111	25.5115	30.2131	-0.61227	0.516945	0.395631	0.562502	0.46807	0.291308
Amaurornis_olivacea	Rallidae	Gruiformes	14.166	120.86	14.166	120.86	14.166	120.86	225479959272	14.166	20.1192	24.1013	25.6227	26.9121	31.3277	0.0401951	1.20098	1.01457	1.09394	0.824573	0.546414
Amaurornis_olivieri	Rallidae	Gruiformes	-16.3533	45.0587	-16.3533	45.0587	-16.3533	45.0587	3.73103e+10	16.3533	15.8793	23.0733	26.1182	27.9443	33.622	0.204705	0.248403	0.694337	1.31453	1.1047	1.10711
Amaurornis_phoenicurus	Rallidae	Gruiformes	23.4927	85.3184	23.4927	85.3184	23.4927	85.3184	8770315310625	23.4927	11.1235	16.4982	22.499	26.5099	31.278	0.676253	-0.420715	-0.496685	0.13972	0.719625	0.534819
Amaurospiza_concolor	Cardinalidae	Passeriformes	-12.635	-64.6817	-12.635	-64.6817	-12.635	-64.6817	8.53459e+11	12.635	11.342	17.2305	19.7428	21.5945	27.471	-0.0826491	-0.395078	-0.403008	-0.396798	-0.42112	-0.297668
Amaurospiza_moesta	Cardinalidae	Passeriformes	-16.7058	-59.9503	-16.7058	-59.9503	-16.7058	-59.9503	7.56928e+11	16.7058	10.702	16.6183	19.5608	21.8677	27.3822	0.230167	-0.469089	-0.481732	-0.426666	-0.363288	-0.31593
Amazilia_amabilis	Trochilidae	Apodiformes	7.39718	-76.3867	7.39718	-76.3867	7.39718	-76.3867	244789263181	7.39718	20.752	24.8747	25.3452	26.0276	30.312	-0.572862	1.40276	1.31228	0.982403	0.596592	0.313536
Amazilia_amazilia	Trochilidae	Apodiformes	-5.30322	-79.7387	-5.30322	-79.7387	-5.30322	-79.7387	138809218329	5.30322	14.0845	19.3661	21.2158	23.2593	28.3127	-0.817677	-0.03571	-0.0895807	-0.132251	-0.0597786	-0.122177
Amazilia_beryllina	Trochilidae	Apodiformes	18.4313	-98.8944	18.4313	-98.8944	18.4313	-98.8944	524782034667	18.4313	8.78129	16.8072	20.1003	22.6395	30.499	0.351069	-0.673689	-0.457883	-0.336453	-0.196864	0.355786
Amazilia_boucardi	Trochilidae	Apodiformes	8.82253	-83.5042	8.82253	-83.5042	8.82253	-83.5042	1.07196e+09	8.82253	20.7444	25.9222	26.8407	28.4556	34.2222	-0.425763	1.40019	1.84607	1.70202	1.24984	1.26308
Amazilia_brevirostris	Trochilidae	Apodiformes	5.53796	-59.8049	5.53796	-59.8049	5.53796	-59.8049	477859902167	5.53796	20.6469	25.2427	25.9393	26.5844	31.4708	-0.788072	1.36753	1.47851	1.23138	0.738904	0.579934
Amazilia_candida	Trochilidae	Apodiformes	17.2419	-90.4376	17.2419	-90.4376	17.2419	-90.4376	3.74861e+11	17.2419	16.4582	21.911	24.6215	26.8509	32.8713	0.268374	0.351125	0.40069	0.723179	0.808464	0.917806
Amazilia_castaneiventris	Trochilidae	Apodiformes	6.7231	-73.0319	6.7231	-73.0319	6.7231	-73.0319	4.0218e+09	6.7231	14.1849	19.7075	20.089	20.5623	26.0094	-0.647369	-0.0210101	-0.0325941	-0.338398	-0.634968	-0.592585
Amazilia_chionogaster	Trochilidae	Apodiformes	-16.5398	-67.0119	-16.5398	-67.0119	-16.5398	-67.0119	415803596229	16.5398	6.93597	14.219	17.2462	19.1933	25.4875	0.218212	-0.849573	-0.754894	-0.765163	-0.908026	-0.695107
Amazilia_cyanifrons	Trochilidae	Apodiformes	3.93297	-75.0051	3.93297	-75.0051	3.93297	-75.0051	4.46562e+10	3.93297	14.1796	19.1311	19.4871	19.8181	24.9535	-1.00541	-0.0217954	-0.127546	-0.438611	-0.784815	-0.798573
Amazilia_cyanocephala	Trochilidae	Apodiformes	16.2042	-92.0051	16.2042	-92.0051	16.2042	-92.0051	2.57394e+11	16.2042	14.1745	19.753	22.3926	24.6117	30.5068	0.193859	-0.0225449	-0.0248439	0.115348	0.251129	0.357559
Amazilia_cyanura	Trochilidae	Apodiformes	13.4628	-87.2235	13.4628	-87.2235	13.4628	-87.2235	6.2839e+10	13.4628	16.4027	22.1899	23.4417	24.8464	30.9146	-0.0153589	0.340999	0.465977	0.373385	0.306901	0.450688
Amazilia_decora	Trochilidae	Apodiformes	8.90291	-83.3246	8.90291	-83.3246	8.90291	-83.3246	1.08052e+10	8.90291	18.1574	23.4605	24.3105	25.5984	31.1907	-0.417835	0.694125	0.80687	0.623376	0.489498	0.514508
Amazilia_edward	Trochilidae	Apodiformes	7.89838	-80.7793	7.89838	-80.7793	7.89838	-80.7793	3.4982e+10	7.89838	20.393	24.6623	25.3079	26.3843	30.9794	-0.519642	1.28536	1.22431	0.967982	0.687305	0.465602
Amazilia_fimbriata	Trochilidae	Apodiformes	-6.80193	-57.1206	-6.80193	-57.1206	-6.80193	-57.1206	8869488833170	6.80193	17.8762	23.7179	25.0367	25.7631	31.2533	-0.638469	0.63239	0.886807	0.866797	0.53033	0.529077
Amazilia_franciae	Trochilidae	Apodiformes	4.43669	-76.0346	4.43669	-76.0346	4.43669	-76.0346	201696693749	4.43669	13.072	18.2419	18.6129	18.9957	23.8319	-0.933082	-0.177347	-0.262901	-0.573942	-0.946526	-1.01148
Amazilia_lactea	Trochilidae	Apodiformes	-15.8667	-54.2882	-15.8667	-54.2882	-15.8667	-54.2882	2268372136358	15.8667	14.2643	20.6303	22.9841	24.2341	29.4822	0.169113	-0.00928426	0.133542	0.25575	0.162601	0.129264
Amazilia_leucogaster	Trochilidae	Apodiformes	5.51467	-56.3894	5.51467	-56.3894	5.51467	-56.3894	263965150284	5.51467	21.1713	25.1967	25.8757	26.507	31.1324	-0.790981	1.55089	1.45666	1.20283	0.718889	0.50098
Amazilia_luciae	Trochilidae	Apodiformes	15.1731	-85.7883	15.1731	-85.7883	15.1731	-85.7883	1.65302e+09	15.1731	16.04	21.2333	23.5644	25.7067	31.86	0.117411	0.2763	0.253281	0.40644	0.516296	0.671971
Amazilia_rosenbergi	Trochilidae	Apodiformes	4.89992	-76.9887	4.89992	-76.9887	4.89992	-76.9887	5.4793e+10	4.89992	21.1791	25.1471	25.4994	25.925	30.2157	-0.870113	1.55377	1.43348	1.04341	0.570781	0.291879
Amazilia_rutila	Trochilidae	Apodiformes	15.0594	-89.6933	15.0594	-89.6933	15.0594	-89.6933	3.38419e+11	15.0594	15.1859	21.6809	23.8568	25.4478	31.7979	0.108831	0.132964	0.348959	0.488013	0.452414	0.657181
Amazilia_saucerrottei	Trochilidae	Apodiformes	10.018	-75.792	10.018	-75.792	10.018	-75.792	2.01534e+11	10.018	18.0613	23.1583	23.7737	24.3386	29.4545	-0.311341	0.67279	0.718307	0.464415	0.186958	0.123196
Amazilia_tobaci	Trochilidae	Apodiformes	8.11522	-65.6898	8.11522	-65.6898	8.11522	-65.6898	356849250443	8.11522	19.3563	24.748	25.4254	26.342	31.6486	-0.497141	0.985671	1.25917	1.01384	0.676473	0.621812
Amazilia_tzacatl	Trochilidae	Apodiformes	17.4372	-89.9212	17.4372	-89.9212	17.4372	-89.9212	8.53392e+11	17.4372	18.7337	23.5685	24.7486	25.8184	30.6641	0.282141	0.828091	0.839882	0.765785	0.544116	0.393319
Amazilia_versicolor	Trochilidae	Apodiformes	-14.4549	-51.8511	-14.4549	-51.8511	-14.4549	-51.8511	4291428071320	14.4549	15.7882	22.0578	23.9875	24.9864	30.2573	0.0626199	0.23278	0.4347	0.525858	0.340418	0.301225
Amazilia_violiceps	Trochilidae	Apodiformes	23.8231	-105.19	23.8231	-105.19	23.8231	-105.19	493781512241	23.8231	5.74913	14.4921	19.4994	23.8401	31.6025	0.696197	-0.953821	-0.726255	-0.436639	0.071686	0.61092
Amazilia_viridicauda	Trochilidae	Apodiformes	-12.74	-72.6377	-12.74	-72.6377	-12.74	-72.6377	2.39703e+10	12.74	7.34881	14.7502	15.9737	16.8281	23.4102	-0.0739933	-0.811766	-0.698663	-0.924928	-1.35522	-1.09005
Amazilia_viridifrons	Trochilidae	Apodiformes	16.7098	-96.6262	16.7098	-96.6262	16.7098	-96.6262	7.86198e+10	16.7098	12.5477	19.7257	21.7197	23.6556	30.4552	0.230449	-0.246308	-0.029498	-0.0308417	0.0295966	0.345861
Amazilia_viridigaster	Trochilidae	Apodiformes	5.58488	-64.359	5.58488	-64.359	5.58488	-64.359	2.27442e+11	5.58488	18.0928	23.3025	23.862	24.3248	29.7479	-0.78223	0.679759	0.759911	0.4895	0.183734	0.187715
Amazilia_yucatanensis	Trochilidae	Apodiformes	23.0989	-95.4381	23.0989	-95.4381	23.0989	-95.4381	5.15395e+11	23.0989	11.4505	17.3046	23.1936	27.2935	33.0309	0.652297	-0.382216	-0.393194	0.308541	0.926215	0.957544
Amazona_aestiva	Psittacidae	Psittaciformes	-20.2183	-59.7257	-20.2183	-59.7257	-20.2183	-59.7257	5001735633400	20.2183	13.2247	20.0311	23.1243	24.9747	30.3699	0.470459	-0.156718	0.0235395	0.29088	0.33762	0.326595
Amazona_agilis	Psittacidae	Psittaciformes	18.2502	-77.6205	18.2502	-77.6205	18.2502	-77.6205	7.05706e+09	18.2502	17.1074	21.5926	23.1096	24.363	28.7222	0.338652	0.474185	0.32958	0.287153	0.192656	-0.0351743
Amazona_albifrons	Psittacidae	Psittaciformes	14.3209	-88.2753	14.3209	-88.2753	14.3209	-88.2753	4.66995e+11	14.3209	15.7173	21.944	24.6452	26.6132	33.1367	0.0522533	0.220726	0.408262	0.73105	0.746387	0.984031
Amazona_amazonica	Psittacidae	Psittaciformes	-12.1025	-51.6248	-12.1025	-51.6248	-12.1025	-51.6248	6.0804e+12	12.1025	18.5428	24.2534	25.3756	26.0855	31.5121	-0.127105	0.782529	1.06853	0.994246	0.611205	0.589639
Amazona_arausiaca	Psittacidae	Psittaciformes	15.4962	-61.391	15.4962	-61.391	15.4962	-61.391	6.45516e+08	15.4962	17.3	21.1	22.7167	23.9	27.5	0.141639	0.512465	0.225948	0.190752	0.0854066	-0.291697
Amazona_auropalliata	Psittacidae	Psittaciformes	12.8027	-86.9211	12.8027	-86.9211	12.8027	-86.9211	107748229728	12.8027	19.3318	24.6028	25.7701	27.0506	32.3988	-0.0688393	0.979175	1.20057	1.1565	0.86124	0.801714
Amazona_autumnalis	Psittacidae	Psittaciformes	9.53789	-79.9078	9.53789	-79.9078	9.53789	-79.9078	1.03792e+12	9.53789	19.1118	23.8404	25.2717	26.3511	31.1661	-0.356427	0.922041	0.926428	0.954093	0.678799	0.508786
Amazona_barbadensis	Psittacidae	Psittaciformes	11.3559	-69.9288	11.3559	-69.9288	11.3559	-69.9288	2.30366e+10	11.3559	21.3	25.7889	27.0141	27.9806	32.5222	-0.191125	1.59908	1.76628	1.81064	1.11484	0.831822
Amazona_brasiliensis	Psittacidae	Psittaciformes	-24.8493	-47.7652	-24.8493	-47.7652	-24.8493	-47.7652	4.2497e+09	24.8493	13.0915	17.3596	21.3137	25.2894	29.1766	0.757279	-0.174722	-0.38586	-0.113054	0.413695	0.0626624
Amazona_collaria	Psittacidae	Psittaciformes	18.1809	-77.2933	18.1809	-77.2933	18.1809	-77.2933	4.63635e+09	18.1809	17.1464	21.5607	23.0604	24.3161	28.6196	0.333884	0.481872	0.322646	0.274775	0.1817	-0.0570701
Amazona_dufresniana	Psittacidae	Psittaciformes	3.59032	-56.9545	3.59032	-56.9545	3.59032	-56.9545	444788600129	3.59032	21.1299	25.1372	25.8201	26.7231	31.8521	-1.0573	1.53569	1.42889	1.17823	0.774991	0.670093
Amazona_farinosa	Psittacidae	Psittaciformes	-2.73669	-64.6888	-2.73669	-64.6888	-2.73669	-64.6888	5877977603657	2.73669	19.509	24.8268	25.5579	26.087	31.2823	-1.19854	1.02666	1.29197	1.06719	0.611591	0.535831
Amazona_festiva	Psittacidae	Psittaciformes	-0.73515	-57.5751	-0.73515	-57.5751	-0.73515	-57.5751	663515647332	0.73515	21.4595	26.0047	26.5609	27.1282	31.9785	-1.66649	1.66074	1.89767	1.54077	0.881901	0.700264
Amazona_finschi	Psittacidae	Psittaciformes	24.4991	-106.429	24.4991	-106.429	24.4991	-106.429	9.85888e+10	24.4991	9.97589	18.0281	21.8556	25.2637	32.2284	0.736574	-0.549343	-0.293656	-0.00235204	0.40745	0.760375
Amazona_guildingii	Psittacidae	Psittaciformes	13.2267	-61.2422	13.2267	-61.2422	13.2267	-61.2422	3.59468e+07	13.2267	20.2	23.2	24.5417	25.4	28.6	-0.0343315	1.22544	0.730213	0.696968	0.440705	-0.0612549
Amazona_imperialis	Psittacidae	Psittaciformes	15.4982	-61.4005	15.4982	-61.4005	15.4982	-61.4005	1.86927e+08	15.4982	17.3	21.1	22.7167	23.9	27.5	0.141792	0.512465	0.225948	0.190752	0.0854066	-0.291697
Amazona_kawalli	Psittacidae	Psittaciformes	-6.16427	-61.2633	-6.16427	-61.2633	-6.16427	-61.2633	663925028997	6.16427	20.0784	25.9051	26.3618	26.9784	32.7191	-0.712022	1.18873	1.83555	1.4351	0.842087	0.880182
Amazona_leucocephala	Psittacidae	Psittaciformes	22.0237	-80.0834	22.0237	-80.0834	22.0237	-80.0834	2.74932e+10	22.0237	17.5411	22.2576	25.0542	27.4307	31.688	0.585825	0.561629	0.482263	0.873116	0.963293	0.631131
Amazona_mercenaria	Psittacidae	Psittaciformes	3.5469	-74.5868	3.5469	-74.5868	3.5469	-74.5868	355976744218	3.5469	9.28393	15.0659	15.9624	16.3822	21.7668	-1.06405	-0.622468	-0.664191	-0.926278	-1.43643	-1.38908
Amazona_ochrocephala	Psittacidae	Psittaciformes	-1.87361	-64.3339	-1.87361	-64.3339	-1.87361	-64.3339	5.42811e+12	1.87361	19.9728	25.1438	25.8696	26.3842	31.5283	-1.36619	1.1575	1.43194	1.2001	0.687273	0.593446
Amazona_oratrix	Psittacidae	Psittaciformes	18.0467	-91.7401	18.0467	-91.7401	18.0467	-91.7401	1.86152e+11	18.0467	17.1798	22.6656	25.7967	27.9028	33.7745	0.324627	0.48848	0.584494	1.16801	1.0931	1.14634
Amazona_pretrei	Psittacidae	Psittaciformes	-28.7038	-51.6921	-28.7038	-51.6921	-28.7038	-51.6921	2.40612e+10	28.7038	7.69358	12.8532	17.5054	22.0716	27.511	0.976124	-0.779539	-0.890266	-0.730585	-0.319766	-0.289428
Amazona_rhodocorytha	Psittacidae	Psittaciformes	-22.8333	-44.5	-22.8333	-44.5	-22.8333	-44.5	2.26913e+10	22.8333	11.576	17.52	20.7257	23.396	28.508	0.63602	-0.367205	-0.364259	-0.225166	-0.0290987	-0.080822
Amazona_tucumana	Psittacidae	Psittaciformes	-23.0008	-64.391	-23.0008	-64.391	-23.0008	-64.391	6.10094e+10	23.0008	7.79479	14.5971	20.1748	24.3441	30.278	0.646294	-0.769962	-0.715089	-0.323598	0.188255	0.305887
Amazona_ventralis	Psittacidae	Psittaciformes	18.1077	-71.7653	18.1077	-71.7653	18.1077	-71.7653	3.21376e+10	18.1077	13.6795	19.1247	21.0518	22.5	27.6247	0.328843	-0.0937886	-0.128574	-0.163938	-0.227278	-0.265958
Amazona_versicolor	Psittacidae	Psittaciformes	13.8768	-60.9721	13.8768	-60.9721	13.8768	-60.9721	5.16351e+08	13.8768	20.1	23	24.4083	25.3	28.4	0.0175237	1.1952	0.673963	0.65412	0.416286	-0.103722
Amazona_vinacea	Psittacidae	Psittaciformes	-23.5235	-46.5126	-23.5235	-46.5126	-23.5235	-46.5126	4.78713e+11	23.5235	8.27072	14.2628	18.3563	21.9992	27.2434	0.678118	-0.724193	-0.750336	-0.611618	-0.335238	-0.34439
Amazona_viridigenalis	Psittacidae	Psittaciformes	22.1999	-99.2249	22.1999	-99.2249	22.1999	-99.2249	2.0342e+11	22.1999	11.2446	17.5157	23.4191	27.5337	33.6627	0.59683	-0.406558	-0.364847	0.367355	0.991316	1.11754
Amazona_vittata	Psittacidae	Psittaciformes	18.2882	-65.8069	18.2882	-65.8069	18.2882	-65.8069	7.6472e+09	18.2882	16	19.7	21.5083	23	26.65	0.341267	0.269312	-0.033878	-0.0741539	-0.117508	-0.464796
Amazona_xantholora	Psittacidae	Psittaciformes	19.7175	-89.0059	19.7175	-89.0059	19.7175	-89.0059	113249878945	19.7175	16.4102	22.823	25.7849	27.9626	34.8031	0.437551	0.342359	0.625923	1.16287	1.10982	1.41826
Amazonetta_brasiliensis	Anatidae	Anseriformes	-16.1776	-52.2162	-16.1776	-52.2162	-16.1776	-52.2162	7443888096100	16.1776	14.6207	21.0233	23.6766	25.3095	30.5741	0.191916	0.0443295	0.210444	0.437252	0.418612	0.372826
Amblycercus_holosericeus	Icteridae	Passeriformes	7.24045	-83.2363	7.24045	-83.2363	7.24045	-83.2363	9.64101e+11	7.24045	17.137	22.2232	23.5096	24.6714	29.9269	-0.589872	0.480015	0.473967	0.39159	0.265273	0.227391
Amblyornis_flavifrons	Ptilonorhynchidae	Passeriformes	-2.53729	138.793	-2.53729	138.793	-2.53729	138.793	7.95525e+08	2.53729	16.82	21.08	21.5658	21.87	26.33	-1.2346	0.418609	0.221891	-0.0624836	-0.362795	-0.528911
Amblyornis_inornata	Ptilonorhynchidae	Passeriformes	-1.22884	133.638	-1.22884	133.638	-1.22884	133.638	1.31149e+10	1.22884	16.4159	20.3299	20.8177	21.1433	25.3815	-1.51902	0.343408	0.0773598	-0.208117	-0.51549	-0.715753
Amblyornis_macgregoriae	Ptilonorhynchidae	Passeriformes	-3.97468	138.531	-3.97468	138.531	-3.97468	138.531	113912232324	3.97468	11.3159	16.2672	16.9597	17.3495	22.6094	-0.999253	-0.398165	-0.52503	-0.802528	-1.25909	-1.23714
Amblyornis_subalaris	Ptilonorhynchidae	Passeriformes	-9.14982	147.908	-9.14982	147.908	-9.14982	147.908	1.52034e+10	9.14982	13.9473	18.1163	19.4301	20.4609	25.5467	-0.393705	-0.0556111	-0.281047	-0.447792	-0.65559	-0.683541
Amblyospiza_albifrons	Ploceidae	Passeriformes	-8.84555	36.4007	-8.84555	36.4007	-8.84555	36.4007	2906101923850	8.84555	13.8667	19.9788	22.3453	23.6081	29.2762	-0.423489	-0.067183	0.0143144	0.104632	0.0188068	0.0842948
Amblyramphus_holosericeus	Icteridae	Passeriformes	-31.951	-53.9113	-31.951	-53.9113	-31.951	-53.9113	1440188527050	31.951	9.7754	15.6212	20.7326	25.399	31.152	1.14931	-0.570854	-0.601505	-0.223881	0.440466	0.505522
Ammodramus_aurifrons	Emberizidae	Passeriformes	-4.82931	-70.5595	-4.82931	-70.5595	-4.82931	-70.5595	3161972526650	4.82931	19.8411	24.9584	25.8557	26.3649	31.4654	-0.879513	1.11931	1.34846	1.19392	0.682339	0.578651
Ammodramus_bairdii	Emberizidae	Passeriformes	28.5462	-104.912	43.7996	-105.847	48.9956	-106.165	1368188289002	43.7996	0.811688	9.36549	8.83543	19.5086	27.1285	1.71634	-1.32993	-1.18797	-1.61037	-0.846139	-0.367862
Ammodramus_caudacutus	Emberizidae	Passeriformes	35.9873	-77.6339	36.8454	-76.7488	39.8106	-74.4807	1.55085e+11	36.8454	1.08218	6.61006	15.8092	24.1618	29.616	1.39449	-1.31134	-1.38664	-0.944479	0.145809	0.158638
Ammodramus_henslowii	Emberizidae	Passeriformes	31.7054	-91.5535	38.4531	-91.7088	41.3904	-91.7764	2004334117227	38.4531	3.70721	9.5995	13.0224	23.1123	29.3457	1.47142	-1.11951	-1.16979	-1.24413	-0.0925646	0.0994302
Ammodramus_humeralis	Emberizidae	Passeriformes	-19.547	-53.3999	-19.547	-53.3999	-19.547	-53.3999	7879676191280	19.547	13.4693	19.7815	22.9392	25.1383	30.6309	0.426252	-0.123158	-0.0199551	0.244643	0.377041	0.385758
Ammodramus_leconteii	Emberizidae	Passeriformes	34.2178	-93.9956	49.3075	-105.361	54.8463	-109.533	5.26265e+12	49.3075	0.104864	5.88067	6.26225	17.0114	23.359	1.95346	-1.37759	-1.43501	-1.80022	-1.32158	-1.09953
Ammodramus_maritimus	Emberizidae	Passeriformes	33.2121	-79.1719	33.9133	-78.5379	34.6609	-78.2074	2.03262e+11	33.9133	4.52777	10.0373	18.3901	26.6214	31.7537	1.24972	-1.05485	-1.13514	-0.606693	0.748516	0.646703
Ammodramus_nelsoni	Emberizidae	Passeriformes	30.7188	-86.0825	53.936	-110.016	55.4196	-111.545	3386746387374	53.936	3.84261	9.2777	6.66327	20.4037	26.7678	2.14266	-1.10901	-1.19474	-1.77206	-0.667194	-0.441056
Ammodramus_savannarum	Emberizidae	Passeriformes	25.5524	-101.032	35.5577	-96.4743	40.4164	-94.1478	7985695383712	35.5577	5.88679	12.9532	14.0125	23.2272	30.0722	1.33165	-0.94205	-0.880767	-1.1439	-0.0669405	0.259749
Ammomanes_cinctura	Alaudidae	Passeriformes	27.526	2.75916	27.526	2.75916	27.526	2.75916	6.39288e+12	27.526	6.25076	12.934	23.3104	32.0348	39.259	0.910904	-0.910533	-0.882594	0.33873	2.43811	2.80207
Ammomanes_deserti	Alaudidae	Passeriformes	26.3346	47.2013	26.4365	47.2825	26.3667	47.1888	1.03943e+13	26.4365	7.09586	13.7307	23.5828	31.7265	38.7721	0.849315	-0.83503	-0.804746	0.411448	2.31966	2.62873
Ammomanes_grayi	Alaudidae	Passeriformes	-20.7692	14.1848	-20.7692	14.1848	-20.7692	14.1848	161155993212	20.7692	10.1818	16.7697	20.2847	23.0073	29.3006	0.506188	-0.526964	-0.462648	-0.304419	-0.115888	0.08962
Ammomanes_phoenicura	Alaudidae	Passeriformes	20.3376	77.8309	20.7465	77.4009	20.7465	77.4009	1589673004779	20.7465	12.9972	20.2698	26.1856	32.8317	39.7603	0.504729	-0.187345	0.0663595	1.34698	2.76576	2.98868
Ammoperdix_griseogularis	Phasianidae	Galliformes	33.121	59.2385	33.121	59.2385	33.121	59.2385	2902418517240	33.121	0.170619	5.84777	18.6149	30.1941	37.2786	1.20954	-1.37321	-1.43715	-0.573643	1.78267	2.13664
Ammoperdix_heyi	Phasianidae	Galliformes	25.6141	40.4664	25.6141	40.4664	25.6141	40.4664	1479127898620	25.6141	9.30944	15.6031	24.6255	31.7257	38.6507	0.801982	-0.619826	-0.603588	0.724501	2.31936	2.58661
Ampeliceps_coronatus	Sturnidae	Passeriformes	20.3927	97.4704	20.3927	97.4704	20.3927	97.4704	1175096761550	20.3927	14.0817	20.2767	24.2578	26.766	32.6266	0.481819	-0.0361203	0.0676238	0.607069	0.786207	0.857408
Ampelioides_tschudii	Cotingidae	Passeriformes	-9.16303	-76.1782	-9.16303	-76.1782	-9.16303	-76.1782	165261507350	9.16303	14.4521	20.0051	20.7283	21.1182	26.418	-0.392424	0.0187485	0.0189486	-0.224676	-0.520708	-0.511342
Ampelion_rubrocristatus	Cotingidae	Passeriformes	-13.0735	-71.8703	-13.0735	-71.8703	-13.0735	-71.8703	340239014145	13.0735	6.69393	12.9017	13.7733	14.2034	19.9313	-0.0467401	-0.871356	-0.885672	-1.16869	-1.82075	-1.71074
Ampelion_rufaxilla	Cotingidae	Passeriformes	-8.63855	-76.9154	-8.63855	-76.9154	-8.63855	-76.9154	6.58636e+10	8.63855	5.83292	12.5568	13.6355	14.242	20.1093	-0.444045	-0.946666	-0.918063	-1.1828	-1.81411	-1.68007
Amphilais_seebohmi	Sylviidae	Passeriformes	-16.3963	49.0187	-16.3963	49.0187	-16.3963	49.0187	249800843680	16.3963	12.7232	18.3431	21.9284	24.2327	29.4809	0.207828	-0.223537	-0.248118	0.0131181	0.162268	0.128979
Amphispiza_belli	Emberizidae	Passeriformes	34.0044	-111.831	36.8247	-114.052	39.2276	-116.603	1.9209e+12	36.8247	-0.655212	6.84473	12.6135	21.2359	30.6479	1.39349	-1.4274	-1.37074	-1.28378	-0.496242	0.389616
Amphispiza_bilineata	Emberizidae	Passeriformes	26.287	-102.094	30.9163	-106.671	30.9163	-106.671	2361320874595	30.9163	2.85164	10.8078	15.9625	24.9577	33.0928	1.09513	-1.18443	-1.07211	-0.92627	0.33353	0.973038
Amytornis_ballarae	Maluridae	Passeriformes	-20.3609	139.166	-20.3609	139.166	-20.3609	139.166	5.04519e+10	20.3609	9.16362	17.1501	24.9782	30.5237	37.51	0.479751	-0.634868	-0.413597	0.845746	1.8919	2.20945
Amytornis_barbatus	Maluridae	Passeriformes	-26.4973	139.008	-26.4973	139.008	-26.4973	139.008	5.0834e+10	26.4973	6.40018	13.3116	22.706	31.2305	38.4136	0.852783	-0.897424	-0.846213	0.188216	2.13719	2.50551
Amytornis_dorotheae	Maluridae	Passeriformes	-19.3247	138.827	-19.3247	138.827	-19.3247	138.827	6.41781e+10	19.3247	10.6482	18.515	25.6909	30.7739	37.5518	0.411445	-0.475165	-0.222639	1.12259	1.97692	2.22274
Amytornis_goyderi	Maluridae	Passeriformes	-26.0009	137.825	-26.0009	137.825	-26.0009	137.825	205334094499	26.0009	5.97602	13.3318	22.8046	31.2571	38.744	0.824335	-0.934377	-0.844237	0.211826	2.14672	2.61896
Amytornis_housei	Maluridae	Passeriformes	-15.8408	125.474	-15.8408	125.474	-15.8408	125.474	2.77907e+10	15.8408	12.917	21.4578	26.3331	29.6948	36.0198	0.167201	-0.198018	0.300474	1.42042	1.62266	1.75865
Amytornis_merrotsyi	Maluridae	Passeriformes	-31.1858	138.711	-31.1858	138.711	-31.1858	138.711	4.1046e+10	31.1858	4.5672	10.2571	17.9147	25.2979	32.9885	1.10933	-1.05168	-1.11744	-0.674454	0.415784	0.946979
Amytornis_purnelli	Maluridae	Passeriformes	-23.554	130.864	-23.554	130.864	-23.554	130.864	578208307709	23.554	6.45742	14.1493	23.1331	30.5279	37.9367	0.679964	-0.892375	-0.762112	0.293106	1.89331	2.34684
Amytornis_striatus	Maluridae	Passeriformes	-24.9495	126.039	-24.9495	126.039	-24.9495	126.039	822736472742	24.9495	6.70535	13.8785	22.4766	29.9964	37.6018	0.763172	-0.870333	-0.789835	0.134564	1.71855	2.23866
Amytornis_textilis	Maluridae	Passeriformes	-30.509	137.83	-30.509	137.83	-30.509	137.83	3.86887e+11	30.509	5.47155	11.8553	20.2129	28.1261	35.6402	1.07355	-0.977311	-0.981814	-0.316966	1.15579	1.65006
Amytornis_woodwardi	Maluridae	Passeriformes	-12.9817	132.685	-12.9817	132.685	-12.9817	132.685	4.59899e+09	12.9817	17.2618	24.26	27.6517	30.1927	36.2455	-0.0542014	0.504808	1.07093	2.28762	1.78222	1.82433
Anabacerthia_amaurotis	Furnariidae	Passeriformes	-25.27	-50.1071	-25.27	-50.1071	-25.27	-50.1071	4.47727e+11	25.27	8.37083	14.3874	18.7495	22.6387	28.1145	0.781952	-0.714407	-0.7373	-0.553533	-0.197035	-0.163905
Anabacerthia_striaticollis	Furnariidae	Passeriformes	4.47623	-74.2605	4.47623	-74.2605	4.47623	-74.2605	275731501981	4.47623	11.3697	16.8228	17.4844	17.8069	22.9297	-0.927583	-0.391804	-0.455906	-0.733414	-1.17366	-1.17862
Anabacerthia_variegaticeps	Furnariidae	Passeriformes	14.7944	-87.3219	14.7944	-87.3219	14.7944	-87.3219	179749656405	14.7944	13.4103	18.9258	20.4917	21.9728	27.7103	0.0886904	-0.131318	-0.159926	-0.267695	-0.340885	-0.248216
Anabazenops_dorsalis	Furnariidae	Passeriformes	-10.2699	-73.5222	-10.2699	-73.5222	-10.2699	-73.5222	394844254548	10.2699	17.7017	23.3511	24.486	25.0838	30.5382	-0.288119	0.595188	0.774191	0.678941	0.363872	0.364673
Anabazenops_fuscus	Furnariidae	Passeriformes	-20.5503	-43.4616	-20.5503	-43.4616	-20.5503	-43.4616	323177728447	20.5503	11.0173	17.2379	20.6877	23.3503	28.6074	0.492049	-0.433035	-0.402036	-0.232136	-0.0393624	-0.0596843
Anairetes_agilis	Tyrannidae	Passeriformes	-1.41282	-78.49	-1.41282	-78.49	-1.41282	-78.49	4.34024e+10	1.41282	6.35056	11.0739	11.7949	12.1813	17.23	-1.47199	-0.901788	-1.0497	-1.36034	-2.1608	-2.16325
Anairetes_agraphia	Tyrannidae	Passeriformes	-11.2998	-75.2694	-11.2998	-75.2694	-11.2998	-75.2694	6.34346e+10	11.2998	8.3414	15.3175	16.1941	16.8904	23.0422	-0.196015	-0.717289	-0.636121	-0.898358	-1.3438	-1.15798
Anairetes_alpinus	Tyrannidae	Passeriformes	-9.452	-77.1396	-9.452	-77.1396	-9.452	-77.1396	1.96058e+10	9.452	-4.42881	3.80424	5.27797	6.18136	12.6907	-0.364612	-1.65522	-1.56454	-1.86734	-3.09345	-2.87639
Anairetes_fernandezianus	Tyrannidae	Passeriformes	-33.6203	-78.8839	-33.6203	-78.8839	-33.6203	-78.8839	9.06237e+07	33.6203	9.5	12.1	14.9333	18.1	21	1.23492	-0.599968	-0.959887	-1.04476	-1.11835	-1.52496
Anairetes_flavirostris	Tyrannidae	Passeriformes	-36.1136	-65.5075	-36.1136	-65.5075	-36.8387	-66.9918	1936849585602	36.1136	1.27461	8.33504	14.4213	18.4813	25.4898	1.35891	-1.29798	-1.26546	-1.10064	-1.04573	-0.694653
Anairetes_nigrocristatus	Tyrannidae	Passeriformes	-7.71985	-77.8608	-7.71985	-77.8608	-7.71985	-77.8608	3.99055e+10	7.71985	4.56443	11.9539	12.6713	13.1262	19.736	-0.5384	-1.0519	-0.973019	-1.27823	-2.00375	-1.74425
Anairetes_parulus	Tyrannidae	Passeriformes	-34.6761	-69.0927	-34.6761	-69.0927	-34.6761	-69.0927	2686620458950	34.6761	-0.0961439	5.7228	11.4698	16.8625	23.522	1.28797	-1.3909	-1.44527	-1.38978	-1.34892	-1.06928
Anairetes_reguloides	Tyrannidae	Passeriformes	-15.509	-74.3185	-15.509	-74.3185	-15.509	-74.3185	8.67833e+10	15.509	8.27383	14.1144	16.281	18.6088	24.0154	0.142592	-0.723889	-0.765715	-0.887767	-1.02129	-0.977043
Anaplectes_rubriceps	Ploceidae	Passeriformes	-10.219	34.0255	-10.219	34.0255	-10.219	34.0255	5.44381e+12	10.219	12.8615	19.5383	22.4704	23.9513	30.5367	-0.292791	-0.205371	-0.061117	0.133136	0.0971945	0.364328
Anarhynchus_frontalis	Charadriidae	Charadriiformes	-42.5095	173.491	-43.2874	171.802	-43.8763	170.523	1.87391e+10	43.2874	4.22813	8.27031	9.68492	13.4828	19.8172	1.69355	-1.07875	-1.2702	-1.54247	-1.94364	-1.73034
Anas_acuta	Anatidae	Anseriformes	16.869	-16.804	46.3953	12.8735	59.8811	26.4283	6.63707e+13	46.3953	8.27884	15.0262	8.1722	15.8224	21.8158	1.82984	-0.7234	-0.668569	-1.66147	-1.5371	-1.38032
Anas_americana	Anatidae	Anseriformes	33.3965	-105.091	48.0679	-112.502	55.4093	-116.482	18500696849377	48.0679	1.43791	7.89196	7.35339	15.6679	22.305	1.9013	-1.28657	-1.29756	-1.72242	-1.56464	-1.29235
Anas_andium	Anatidae	Anseriformes	1.61184	-77.282	1.61184	-77.282	1.61184	-77.282	335071716714	1.61184	13.977	18.9035	19.0961	19.4955	24.265	-1.42445	-0.0513267	-0.163406	-0.500547	-0.848716	-0.92996
Anas_aucklandica	Anatidae	Anseriformes	-50.8666	166.062	-50.8666	166.062	-50.8666	166.062	5.41504e+07	50.8666	4	5.5	7.64167	10.3	12.3	2.01815	-1.09672	-1.45963	-1.70122	-2.4646	-2.93534
Anas_bahamensis	Anatidae	Anseriformes	-29.2665	-61.7472	-29.2665	-61.7472	-29.2665	-61.7472	2715434897480	29.2665	9.67722	15.509	20.1208	24.2352	30.373	1.00681	-0.58129	-0.614389	-0.332917	0.162853	0.327299
Anas_bernieri	Anatidae	Anseriformes	-19.1722	44.8165	-19.1722	44.8165	-19.1722	44.8165	4.5421e+10	19.1722	16.3539	23.1252	26.0049	27.6141	33.2081	0.401243	0.332162	0.708933	1.26137	1.01329	1.00198
Anas_capensis	Anatidae	Anseriformes	-25.9595	27.8944	-25.9595	27.8944	-25.9595	27.8944	3765492969710	25.9595	7.6456	15.5039	20.3713	23.1748	29.7647	0.821954	-0.78406	-0.614966	-0.289163	-0.078642	0.191425
Anas_castanea	Anatidae	Anseriformes	-31.4348	143.216	-31.4348	143.216	-31.4348	143.216	2941531942630	31.4348	5.51555	11.5774	19.0922	25.9362	33.0024	1.12239	-0.973609	-1.00631	-0.501152	0.5736	0.950441
Anas_chlorotis	Anatidae	Anseriformes	-45.8906	166.871	-45.8906	166.871	-45.8906	166.871	6.91075e+10	45.8906	6.05833	8.625	12.5194	16.6917	20.1583	1.80802	-0.927268	-1.24407	-1.29276	-1.38017	-1.67161
Anas_clypeata	Anatidae	Anseriformes	26.1788	28.8343	45.298	28.6609	54.5358	25.2385	56896910613623	45.298	7.80211	14.1474	9.36697	17.4903	23.9208	1.78226	-0.769266	-0.762308	-1.56822	-1.2329	-0.994814
Anas_crecca	Anatidae	Anseriformes	27.6476	26.3568	48.0553	27.0198	58.3954	22.9543	71702139597866	48.0553	4.78947	10.9876	7.95914	16.1458	22.1726	1.90077	-1.0337	-1.057	-1.67755	-1.47911	-1.31625
Anas_cyanoptera	Anatidae	Anseriformes	-16.1242	-73.203	7.13384	-89.2552	3.33886	-86.557	8274409847220	7.13384	9.17497	16.0191	13.6196	15.902	23.3391	-0.601548	-0.633702	-0.554875	-1.18442	-1.52287	-1.10322
Anas_discors	Anatidae	Anseriformes	27.0541	-105.274	42.3888	-106.608	49.07	-106.966	14872766679462	42.3888	12.0529	18.2551	11.3943	18.6511	25.7046	1.65324	-0.308942	-0.260973	-1.39653	-1.01314	-0.652635
Anas_eatoni	Anatidae	Anseriformes	-49.6069	69.6485	-49.6069	69.6485	-49.6069	69.6485	9.25706e+09	49.6069	-2.10735	0.660294	3.28652	6.36912	9.85147	1.96596	-1.5187	-1.74112	-1.99516	-3.06575	-3.29699
Anas_erythrorhyncha	Anatidae	Anseriformes	-24.6836	28.5293	-24.6836	28.5293	-24.6836	28.5293	9107254278470	24.6836	11.5922	18.5863	22.0115	23.7916	29.982	0.747498	-0.365254	-0.211954	0.0309392	0.0605952	0.239631
Anas_falcata	Anatidae	Anseriformes	23.2752	99.6162	45.7114	114.024	54.853	119.894	10805421649510	45.7114	4.19591	9.292	4.65202	16.2628	22.6515	1.80025	-1.0813	-1.19364	-1.90861	-1.45801	-1.22947
Anas_flavirostris	Anatidae	Anseriformes	-30.4086	-67.3854	-30.4086	-67.3854	-30.4086	-67.3854	4256536648714	30.4086	1.85636	7.78713	12.9203	17.734	24.2208	1.0682	-1.25697	-1.30505	-1.25412	-1.18733	-0.93832
Anas_formosa	Anatidae	Anseriformes	27.4373	106.303	56.737	136.992	65.9239	146.615	9225793413460	56.737	0.831495	4.75702	-0.85077	13.3881	19.6409	2.25322	-1.32858	-1.50652	-2.23226	-1.95966	-1.76052
Anas_fulvigula	Anatidae	Anseriformes	19.6135	-99.6791	19.6135	-99.6791	19.6072	-99.7092	1.36654e+12	19.6135	2.81285	10.5545	18.3309	24.8891	32.1498	0.430663	-1.18732	-1.09313	-0.61529	0.317105	0.741416
Anas_georgica	Anatidae	Anseriformes	-33.4425	-66.0589	-33.4425	-66.0589	-33.4425	-66.0589	4.15207e+12	33.4425	0.707525	6.75497	12.522	17.9916	24.6474	1.2259	-1.33704	-1.37684	-1.29252	-1.13885	-0.857264
Anas_gibberifrons	Anatidae	Anseriformes	-1.98956	113.913	-1.98956	113.913	-1.98956	113.913	6.46138e+11	1.98956	20.68	25.0099	25.5117	25.9402	30.4111	-1.34169	1.37855	1.3712	1.0484	0.574604	0.335883
Anas_gracilis	Anatidae	Anseriformes	-26.0117	143.516	-26.0117	143.516	-26.0117	143.516	7.91578e+12	26.0117	8.57989	15.0446	21.8043	27.4191	34.0148	0.824959	-0.693789	-0.66654	-0.0131664	0.960142	1.2087
Anas_hottentota	Anatidae	Anseriformes	-13.0979	30.2291	-13.0979	30.2291	-13.0979	30.2291	6591645178050	13.0979	11.3938	18.3427	21.9416	23.6837	30.3788	-0.0447589	-0.388947	-0.248174	0.0159346	0.0359771	0.328603
Anas_laysanensis	Anatidae	Anseriformes	25.7644	-171.731	25.7644	-171.731	25.7644	-171.731	8.17049e+06	25.7644	18.8	21	23.8333	26.9	29.4	0.810687	0.84419	0.205778	0.481323	0.821394	0.111287
Anas_luzonica	Anatidae	Anseriformes	8.72175	124.232	8.72175	124.232	8.72175	124.232	2.32698e+11	8.72175	20.2009	24.1633	25.6527	26.9366	31.3286	-0.435754	1.2257	1.03632	1.10646	0.83104	0.54664
Anas_melleri	Anatidae	Anseriformes	-19.3662	48.0392	-19.3662	48.0392	-19.3662	48.0392	1.81212e+11	19.3662	11.787	16.9363	20.6391	23.2726	28.1755	0.41422	-0.34167	-0.441364	-0.241038	-0.0567857	-0.151089
Anas_nesiotis	Anatidae	Anseriformes	-52.5233	169.066	-52.5233	169.066	-52.5233	169.066	1.68248e+08	52.5233	2.3037	4.47037	6.63364	9.29074	11.9444	2.0858	-1.22475	-1.52422	-1.77416	-2.62305	-2.98868
Anas_penelope	Anatidae	Anseriformes	27.9279	92.547	51.6505	94.123	61.7246	94.7923	39708035641110	51.6505	7.37546	13.5002	6.54291	15.3734	21.2712	2.0503	-0.809296	-0.827698	-1.78056	-1.61685	-1.47715
Anas_platalea	Anatidae	Anseriformes	-36.4445	-65.9825	-36.4445	-65.9825	-36.4445	-65.9825	2999730275730	36.4445	2.54496	8.27353	14.5986	20.5535	27.2259	1.37505	-1.20711	-1.26996	-1.08151	-0.636748	-0.347976
Anas_platyrhynchos	Anatidae	Anseriformes	37.8006	-56.8754	47.8316	55.698	50.2849	53.3652	59288235417760	47.8316	-3.20418	2.19111	5.25752	17.7487	23.9903	1.89128	-1.58456	-1.6578	-1.8687	-1.18458	-0.981753
Anas_poecilorhyncha	Anatidae	Anseriformes	21.6709	92.1203	33.4288	103.796	33.7891	103.529	1.41708e+13	33.4288	8.47862	14.3204	13.4236	23.121	27.7485	1.22521	-0.703808	-0.744319	-1.20426	-0.0906313	-0.240289
Anas_puna	Anatidae	Anseriformes	-14.9984	-71.1183	-14.9984	-71.1183	-14.9984	-71.1183	589110414824	14.9984	-4.07924	4.94352	8.31861	10.4734	17.8426	0.104208	-1.63535	-1.49489	-1.65033	-2.43707	-2.06264
Anas_querquedula	Anatidae	Anseriformes	8.87371	19.8877	35.2699	53.3094	52.0393	74.5421	37608614170300	35.2699	14.3392	21.0158	13.4226	18.6083	24.7582	1.31745	0.00183653	0.208955	-1.20436	-1.02137	-0.836066
Anas_rhynchotis	Anatidae	Anseriformes	-29.3059	144.728	-29.3059	144.728	-29.3059	144.728	4171574733910	29.3059	5.69423	11.8719	19.4693	26.3474	33.3309	1.00895	-0.958492	-0.980335	-0.441487	0.677846	1.03297
Anas_rubripes	Anatidae	Anseriformes	37.5821	-85.6675	44.4214	-83.6873	48.4244	-81.3722	7691302002754	44.4214	-4.79116	0.587686	6.06907	16.6135	22.4246	1.74383	-1.67558	-1.74495	-1.81362	-1.39442	-1.27071
Anas_sibilatrix	Anatidae	Anseriformes	-33.1875	-60.4589	-33.1875	-60.4589	-35.4669	-61.4246	3.62542e+12	33.1875	2.67511	8.09285	14.5634	18.3397	25.3606	1.21293	-1.19752	-1.28309	-1.08532	-1.07279	-0.719834
Anas_smithii	Anatidae	Anseriformes	-25.6464	27.6066	-25.6464	27.6066	-25.6464	27.6066	2185335269510	25.6464	4.79203	12.9716	19.1788	23.4975	30.2218	0.803855	-1.03349	-0.879017	-0.487639	-0.0062223	0.293249
Anas_sparsa	Anatidae	Anseriformes	-24.7516	28.3258	-24.7516	28.3258	-24.7516	28.3258	7785952037510	24.7516	11.8783	18.6959	21.9351	23.6261	29.7925	0.751515	-0.330498	-0.195366	0.0145464	0.0228907	0.197582
Anas_strepera	Anatidae	Anseriformes	30.4814	2.53999	41.6228	23.6507	49.9204	30.2918	3.80717e+13	41.6228	2.45505	8.70739	10.9022	19.8391	26.4169	1.61854	-1.2137	-1.23793	-1.43991	-0.780636	-0.511558
Anas_superciliosa	Anatidae	Anseriformes	-26.0117	143.516	-26.0117	143.516	-26.0117	143.516	7907231708840	26.0117	9.61381	15.8598	22.094	27.1998	33.4995	0.824959	-0.587996	-0.573725	0.0488438	0.901051	1.0758
Anas_undulata	Anatidae	Anseriformes	-25.3511	27.6239	-25.3511	27.6239	-25.3511	27.6239	7147036977410	25.3511	11.4606	18.4407	21.6362	23.2911	29.4178	0.786683	-0.381015	-0.233701	-0.0480889	-0.0526581	0.115173
Anas_versicolor	Anatidae	Anseriformes	-28.8698	-59.4282	-33.3754	-62.1747	-35.1519	-64.3656	3849368057321	33.3754	5.79533	11.7258	15.7885	21.6382	28.3165	1.22249	-0.949879	-0.993278	-0.94692	-0.411904	-0.121369
Anas_wyvilliana	Anatidae	Anseriformes	19.9463	-155.57	19.9463	-155.57	19.9463	-155.57	6.92487e+09	19.9463	12.3717	16.8913	18.8167	20.6978	24.8348	0.452639	-0.268845	-0.447148	-0.543399	-0.607293	-0.821392
Anastomus_lamelligerus	Ciconiidae	Ciconiiformes	-0.98612	24.428	-0.98612	24.428	-0.98612	24.428	11119138859700	0.98612	16.4853	22.5556	24.3258	25.8003	32.1217	-1.58684	0.356084	0.556227	0.628163	0.53959	0.734651
Anastomus_oscitans	Ciconiidae	Ciconiiformes	19.6569	80.8609	19.6569	80.8609	20.3077	83.8555	2969351064610	19.6569	13.2571	20.07	25.9274	31.1198	37.0589	0.433539	-0.152317	0.0304354	1.22599	2.09767	2.06852
Ancistrops_strigilatus	Furnariidae	Passeriformes	-5.93026	-67.879	-5.93026	-67.879	-5.93026	-67.879	2051856221480	5.93026	19.4702	24.9727	25.8602	26.38	31.6696	-0.739964	1.01613	1.35476	1.19592	0.686199	0.626775
Andigena_cucullata	Ramphastidae	Piciformes	-16.2649	-67.6654	-16.2649	-67.6654	-16.2649	-67.6654	4.10964e+10	16.2649	3.87455	12.0099	14.4307	15.8729	22.5521	0.198277	-1.10652	-0.967997	-1.09963	-1.52807	-1.24756
Andigena_hypoglauca	Ramphastidae	Piciformes	-6.38891	-76.6341	-6.38891	-76.6341	-6.38891	-76.6341	1.00315e+11	6.38891	6.7356	12.6752	13.4427	13.8755	19.5799	-0.685694	-0.867625	-0.907017	-1.20233	-1.87692	-1.77095
Andigena_laminirostris	Ramphastidae	Piciformes	0.450089	-78.4443	0.450089	-78.4443	0.450089	-78.4443	1.16591e+10	0.450089	10.8926	15.7892	15.9818	16.348	20.8669	-1.77602	-0.447386	-0.581998	-0.923958	-1.44262	-1.54832
Andigena_nigrirostris	Ramphastidae	Piciformes	1.37504	-76.8353	1.37504	-76.8353	1.37504	-76.8353	8.9746e+10	1.37504	10.3125	15.2585	15.582	15.9643	20.7265	-1.48139	-0.512608	-0.642746	-0.9711	-1.51171	-1.57289
Androdon_aequatorialis	Trochilidae	Apodiformes	1.73794	-78.1463	1.73794	-78.1463	1.73794	-78.1463	9.23201e+10	1.73794	19.8352	23.8939	24.2852	24.7476	29.1315	-1.39584	1.11762	0.944075	0.615526	0.283354	0.0528903
Andropadus_ansorgei	Pycnonotidae	Passeriformes	-4.81548	17.4161	-4.81548	17.4161	-4.81548	17.4161	1514098870200	4.81548	18.9217	23.1891	24.5124	25.5506	30.7939	-0.881363	0.874162	0.727102	0.687464	0.477704	0.422969
Andropadus_curvirostris	Pycnonotidae	Passeriformes	-1.06694	17.8162	-1.06694	17.8162	-1.06694	17.8162	2852621212780	1.06694	18.8463	23.3096	24.458	25.4131	30.6936	-1.56342	0.855531	0.761968	0.669946	0.443904	0.400056
Andropadus_gracilirostris	Pycnonotidae	Passeriformes	-2.84144	19.0236	-2.84144	19.0236	-2.84144	19.0236	3103783506450	2.84144	18.4346	23.2208	24.3688	25.3189	30.7573	-1.18012	0.757251	0.736177	0.641638	0.420886	0.41461
Andropadus_gracilis	Pycnonotidae	Passeriformes	-1.61567	18.1757	-1.61567	18.1757	-1.61567	18.1757	2893860354750	1.61567	18.7459	23.3323	24.5022	25.4534	30.7543	-1.42356	0.831031	0.768636	0.684181	0.453782	0.413925
Andropadus_importunus	Pycnonotidae	Passeriformes	-17.6485	33.9743	-17.6485	33.9743	-17.6485	33.9743	1156944803070	17.6485	12.3746	18.7275	22.6284	24.9715	30.2973	0.296953	-0.268487	-0.190542	0.169854	0.336842	0.310227
Andropadus_latirostris	Pycnonotidae	Passeriformes	0.488765	20.1931	0.488765	20.1931	0.488765	20.1931	2999212049740	0.488765	18.7045	23.1555	24.3189	25.3264	30.7217	-1.75944	0.82104	0.717503	0.625992	0.422716	0.40647
Andropadus_masukuensis	Pycnonotidae	Passeriformes	-6.48138	37.2887	-6.48138	37.2887	-6.48138	37.2887	133588448695	6.48138	12.6021	18.0353	19.7471	20.6919	26.0174	-0.674992	-0.239275	-0.292639	-0.39608	-0.608513	-0.591013
Andropadus_milanjensis	Pycnonotidae	Passeriformes	-9.44736	35.9693	-9.44736	35.9693	-9.44736	35.9693	1.95308e+11	9.44736	12.0795	17.7205	21.1883	23.2841	29.0106	-0.365055	-0.305628	-0.336807	-0.137605	-0.0542231	0.0267674
Andropadus_montanus	Pycnonotidae	Passeriformes	6.26575	10.4608	6.26575	10.4608	6.26575	10.4608	5.01157e+10	6.26575	16.5929	21.8308	23.3219	25.1604	31.17	-0.70007	0.37594	0.382447	0.341736	0.382379	0.509712
Andropadus_nigriceps	Pycnonotidae	Passeriformes	-1.50941	29.4912	-1.50941	29.4912	-1.50941	29.4912	201992651931	1.50941	12.3225	17.8631	18.894	19.6077	25.5953	-1.44853	-0.275099	-0.316957	-0.531646	-0.826556	-0.674039
Andropadus_tephrolaemus	Pycnonotidae	Passeriformes	-2.28207	24.5998	-2.28207	24.5998	-2.28207	24.5998	1.14493e+11	2.28207	13.924	18.7747	21.0543	22.3863	27.789	-1.28289	-0.058966	-0.183306	-0.163459	-0.251953	-0.231872
Andropadus_virens	Pycnonotidae	Passeriformes	-0.621116	16.522	-0.621116	16.522	-0.621116	16.522	4715506590450	0.621116	17.2956	22.5104	23.9795	25.0349	30.4836	-1.70718	0.511576	0.544754	0.523537	0.352092	0.352305
Androphobus_viridis	Eupetidae	Passeriformes	-5.00106	141.161	-5.00106	141.161	-5.00106	141.161	4.35246e+10	5.00106	12.0002	16.7345	17.3598	17.8151	22.7701	-0.856767	-0.315478	-0.467111	-0.750093	-1.17211	-1.20784
Anhima_cornuta	Anhimidae	Anseriformes	-7.27911	-57.1288	-7.27911	-57.1288	-7.27911	-57.1288	9079466289530	7.27911	17.7915	23.6906	25.0728	25.8272	31.3442	-0.585659	0.61423	0.878109	0.879901	0.54631	0.55028
Anhinga_anhinga	Anhingidae	Suliformes	-5.58758	-61.8323	-5.58758	-61.8323	-5.58758	-61.8323	12580598438954	5.58758	17.331	23.1301	24.3076	24.9912	30.5612	-0.781895	0.518717	0.710293	0.622496	0.341583	0.369896
Anhinga_melanogaster	Anhingidae	Suliformes	24.1857	87.4405	24.1857	87.4405	24.1857	87.4405	5886315464920	24.1857	15.0052	20.9659	25.5855	29.3404	34.8529	0.717927	0.10413	0.198964	1.07855	1.5127	1.4318
Anhinga_novaehollandiae	Anhingidae	Suliformes	-26.0117	143.516	-26.0117	143.516	-26.0117	143.516	6094741605300	26.0117	9.21182	15.7028	22.3573	27.7993	34.2961	0.824959	-0.629911	-0.592062	0.107339	1.06433	1.28258
Anhinga_rufa	Anhingidae	Suliformes	-2.60757	22.0758	-2.60757	22.0758	-2.60757	22.0758	1.50306e+13	2.60757	15.6525	21.6544	23.7911	25.2067	31.5746	-1.22173	0.209784	0.343107	0.469341	0.393602	0.604336
Anisognathus_igniventris	Thraupidae	Passeriformes	-4.28133	-74.6107	-4.28133	-74.6107	-4.28133	-74.6107	2.29265e+11	4.28133	5.71956	12.1729	13.3417	13.9839	19.9197	-0.954932	-0.956338	-0.953293	-1.21248	-1.8584	-1.71272
Anisognathus_lacrymosus	Thraupidae	Passeriformes	1.19152	-77.2429	1.19152	-77.2429	1.19152	-77.2429	142358782664	1.19152	10.0345	15.2079	15.6213	15.8989	20.8135	-1.52898	-0.543003	-0.648415	-0.966526	-1.52342	-1.55766
Anisognathus_melanogenys	Thraupidae	Passeriformes	10.7895	-73.6833	10.7895	-73.6833	10.7895	-73.6833	6.53616e+09	10.7895	11.2976	16.6171	17.6213	18.511	23.0671	-0.241106	-0.400327	-0.481882	-0.714883	-1.04005	-1.1534
Anisognathus_notabilis	Thraupidae	Passeriformes	2.14638	-77.5939	2.14638	-77.5939	2.14638	-77.5939	1.51421e+10	2.14638	16.3096	20.7628	21.1177	21.467	25.9585	-1.30966	0.324154	0.159011	-0.151279	-0.447933	-0.60265
Anisognathus_somptuosus	Thraupidae	Passeriformes	-8.50033	-75.3703	-8.50033	-75.3703	-8.50033	-75.3703	2.98022e+11	8.50033	10.6817	16.3414	17.1543	17.5731	22.9714	-0.457909	-0.471388	-0.515992	-0.777239	-1.21745	-1.17097
Anodorhynchus_hyacinthinus	Psittacidae	Psittaciformes	-9.76795	-54.1607	-9.76795	-54.1607	-9.76795	-54.1607	2352409672878	9.76795	16.5158	22.9457	24.9239	26.1111	31.9179	-0.334686	0.361695	0.659054	0.826501	0.617672	0.685776
Anodorhynchus_leari	Psittacidae	Psittaciformes	-10.0761	-38.7432	-10.0761	-38.7432	-10.0761	-38.7432	6.22417e+09	10.0761	14.9387	20.028	22.7987	24.532	30.444	-0.305959	0.0936273	0.0229854	0.210403	0.232331	0.343332
Anomalospiza_imberbis	Viduidae	Passeriformes	-17.6688	24.941	-17.6688	24.941	-17.6688	24.941	1531707564390	17.6688	11.0109	18.1908	21.8093	23.6151	30.5046	0.298371	-0.433775	-0.270305	-0.0121115	0.020409	0.357059
Anopetia_gounellei	Trochilidae	Apodiformes	-9.63886	-41.4301	-9.63886	-41.4301	-9.63886	-41.4301	440968021723	9.63886	16.0985	22.4265	24.3964	25.6408	32.198	-0.346854	0.286567	0.523723	0.650327	0.499961	0.75303
Anorrhinus_austeni	Bucerotidae	Bucerotiformes	20.2402	100.727	20.2402	100.727	20.2402	100.727	669728710003	20.2402	10.6032	16.9687	21.9105	24.6949	30.1051	0.471885	-0.48023	-0.437189	0.00928848	0.270831	0.267118
Anorrhinus_galeritus	Bucerotidae	Bucerotiformes	0.86409	114.207	0.86409	114.207	0.86409	114.207	1124654096090	0.86409	21.2711	25.1607	25.7101	26.2999	30.5657	-1.62411	1.58814	1.43976	1.13074	0.665686	0.370934
Anorrhinus_tickelli	Bucerotidae	Bucerotiformes	14.8248	98.7542	14.8248	98.7542	14.8248	98.7542	134650878643	14.8248	16.8762	23.1862	25.7428	28.4718	34.2949	0.0910058	0.429336	0.726268	1.1447	1.25454	1.28225
Anous_minutus	Laridae	Charadriiformes	-1.79409	-107.057	-1.79407	-107.057	-11.1803	160.495	70193340479204	1.79407	20.3424	23.9138	24.5266	24.8664	28.4378	-1.38343	1.26946	0.950689	0.692079	0.311674	-0.0957253
Anous_stolidus	Laridae	Charadriiformes	-34.2894	-128.024	-34.2894	-128.024	-10.759	-130.588	144886663597677	34.2894	20.6008	24.5036	25.0819	24.3779	27.9639	1.26863	1.35232	1.16188	0.883213	0.196142	-0.195433
Anous_tenuirostris	Laridae	Charadriiformes	-10.9996	57.3116	-10.9996	57.3116	3.63815	72.6695	4.54782e+12	10.9996	16.6625	20.158	22.4955	23.4978	26.7522	-0.22241	0.388902	0.046141	0.138901	-0.0061471	-0.444206
Anser_albifrons	Anatidae	Anseriformes	28.942	45.0228	58.8026	30.501	69.524	25.287	17424526983090	58.8026	-1.13538	4.42057	1.41322	11.2045	15.9221	2.33302	-1.45813	-1.52727	-2.10684	-2.31996	-2.37438
Anser_anser	Anatidae	Anseriformes	28.2418	77.4131	46.0619	81.0433	51.3038	82.1112	22773328807937	46.0619	3.82383	9.5845	7.58247	19.2729	25.4569	1.81544	-1.11047	-1.17096	-1.7056	-0.892455	-0.701075
Anser_brachyrhynchus	Anatidae	Anseriformes	54.9523	-2.64671	67.5921	-23.0452	69.5185	-26.154	5.74283e+11	67.5921	0.235993	2.80445	-4.07174	2.56038	5.31325	2.65784	-1.36885	-1.62304	-2.39546	-3.6116	-3.93527
Anser_cygnoides	Anatidae	Anseriformes	31.1533	115.028	44.5056	102.797	48.8055	98.8586	3579478787792	44.5056	-1.36845	2.71696	3.34489	17.0227	23.2336	1.74754	-1.47285	-1.62804	-1.99155	-1.31949	-1.12272
Anser_erythropus	Anatidae	Anseriformes	32.7492	47.4003	59.4971	117.993	70.0906	145.951	7923460027840	59.4971	-1.16802	2.98306	2.19195	12.2694	17.3353	2.35953	-1.4602	-1.61275	-2.06135	-2.1463	-2.14605
Anser_fabalis	Anatidae	Anseriformes	34.8425	116.202	58.7549	107.664	62.7121	106.251	28728255957750	58.7549	-6.65818	-1.92929	-2.55721	14.6101	20.5215	2.33119	-1.77679	-1.87208	-2.32077	-1.75049	-1.60863
Anser_indicus	Anatidae	Anseriformes	24.92	90.9338	32.232	81.8867	37.3138	75.599	4449484123396	32.232	10.7571	17.5607	11.4952	14.4898	20.7621	1.16388	-0.462836	-0.358728	-1.38749	-1.77134	-1.56667
Anseranas_semipalmata	Anseranatidae	Anseriformes	-13.6643	140.653	-13.6643	140.653	-13.6354	131.241	1122058250482	13.6643	13.3977	20.1069	25.0254	26.6944	32.0834	0.000707942	-0.133047	0.0370076	0.862703	0.767509	0.725438
Anthocephala_floriceps	Trochilidae	Apodiformes	5.13536	-74.9025	5.13536	-74.9025	5.13536	-74.9025	9.2866e+09	5.13536	13.3832	18.1788	18.5654	18.8434	23.6858	-0.839251	-0.135049	-0.272051	-0.580983	-0.976058	-1.03877
Anthochaera_carunculata	Meliphagidae	Passeriformes	-35.5723	143.666	-35.5723	143.666	-35.5723	143.666	2078804966180	35.5723	4.69308	10.3886	17.4598	24.2749	31.732	1.33237	-1.04152	-1.10674	-0.736725	0.172104	0.641558
Anthochaera_chrysoptera	Meliphagidae	Passeriformes	-36.3649	141.026	-36.3649	141.026	-36.3649	141.026	661841908590	36.3649	3.84703	8.73986	14.8287	20.6244	26.987	1.37117	-1.10867	-1.23551	-1.05634	-0.622302	-0.396667
Anthochaera_lunulata	Meliphagidae	Passeriformes	-32.3053	116.96	-32.3053	116.96	-32.3053	116.96	227655081303	32.3053	6.28388	11.3035	17.0369	23.1782	30.8494	1.16767	-0.907635	-1.03007	-0.792548	-0.0778789	0.435702
Anthochaera_paradoxa	Meliphagidae	Passeriformes	-42.0549	146.717	-42.0549	146.717	-42.0549	146.717	5.07505e+10	42.0549	2.07446	5.80909	10.2911	14.937	20.3968	1.63815	-1.24133	-1.43967	-1.4922	-1.69355	-1.63032
Anthornis_melanura	Meliphagidae	Passeriformes	-41.984	172.34	-41.984	172.34	-41.984	172.34	2.32263e+11	41.984	0.783309	4.78718	10.0096	14.9425	20.3053	1.63494	-1.33187	-1.50465	-1.51575	-1.69259	-1.64619
Anthoscopus_caroli	Remizidae	Passeriformes	-12.5293	31.4431	-12.5293	31.4431	-12.5293	31.4431	4049115771990	12.5293	11.0261	18.3138	21.9132	23.8711	30.5911	-0.0913975	-0.432008	-0.252403	0.00985865	0.0787835	0.376702
Anthoscopus_flavifrons	Remizidae	Passeriformes	1.35427	13.7094	1.35427	13.7094	1.35427	13.7094	972702056907	1.35427	19.2329	23.3248	24.5532	25.5423	30.779	-1.48661	0.953272	0.766442	0.700717	0.475649	0.419561
Anthoscopus_minutus	Remizidae	Passeriformes	-27.9575	21.5382	-27.9575	21.5382	-27.9575	21.5382	2129156556393	27.9575	4.1597	12.6809	19.4325	24.2432	31.3731	0.934956	-1.08416	-0.90649	-0.44741	0.16472	0.557037
Anthoscopus_musculus	Remizidae	Passeriformes	4.23236	39.9619	4.23236	39.9619	4.23236	39.9619	931311794317	4.23236	17.2445	23.5483	24.5263	25.8455	32.458	-0.9619	0.501348	0.833643	0.691957	0.550866	0.816142
Anthoscopus_parvulus	Remizidae	Passeriformes	11.853	1.03534	11.853	1.03534	11.853	1.03534	1648068657230	11.853	16.2255	24.5345	26.8312	30.0419	36.8426	-0.148274	0.309084	1.17383	1.69626	1.7332	2.00238
Anthoscopus_punctifrons	Remizidae	Passeriformes	14.4229	8.91583	14.4229	8.91583	14.4229	8.91583	2022720553970	14.4229	14.187	22.6787	27.956	32.3929	39.8553	0.0601476	-0.0206984	0.587895	2.57676	2.58119	3.02506
Anthracoceros_albirostris	Bucerotidae	Bucerotiformes	19.7994	96.1534	19.7994	96.1534	19.7994	96.1534	3802637516890	19.7994	15.3855	20.8308	24.6632	27.1442	31.9596	0.442964	0.165407	0.172273	0.737026	0.88618	0.69574
Anthracoceros_coronatus	Bucerotidae	Bucerotiformes	21.0905	81.7163	21.0905	81.7163	21.0905	81.7163	604138617916	21.0905	13.4536	20.1072	25.6192	31.9348	38.1994	0.526809	-0.125336	0.0370457	1.09247	2.39923	2.43354
Anthracoceros_malayanus	Bucerotidae	Bucerotiformes	-1.97923	114.158	-1.97923	114.158	-1.97923	114.158	649695384985	1.97923	21.7774	25.6815	26.2113	26.7859	30.9873	-1.34384	1.7907	1.70503	1.35954	0.791405	0.467435
Anthracoceros_marchei	Bucerotidae	Bucerotiformes	9.50214	118.444	9.50214	118.444	9.50214	118.444	1.10285e+10	9.50214	22.1659	25.6698	26.399	27.5279	31.414	-0.35983	1.96422	1.69851	1.45433	0.989726	0.566594
Anthracoceros_montani	Bucerotidae	Bucerotiformes	5.25232	120.145	5.25232	120.145	5.25232	120.145	1.32588e+09	5.25232	22.7	26.25	26.8354	27.375	31.3	-0.824183	2.23582	2.06297	1.69879	0.948194	0.539955
Anthracothorax_dominicus	Trochilidae	Apodiformes	18.8339	-70.7249	18.8339	-70.7249	18.8339	-70.7249	7.26987e+10	18.8339	16.6158	22.2361	24.1363	25.5929	30.945	0.378456	0.380192	0.477069	0.570077	0.488121	0.45768
Anthracothorax_mango	Trochilidae	Apodiformes	18.1562	-77.3106	18.1562	-77.3106	18.1562	-77.3106	9.41119e+09	18.1562	18.2873	22.6327	24.1156	25.38	29.65	0.332187	0.723416	0.575986	0.563848	0.435813	0.16612
Anthracothorax_nigricollis	Trochilidae	Apodiformes	-9.17787	-59.1675	-9.17787	-59.1675	-9.17787	-59.1675	8208678069296	9.17787	17.0322	22.896	24.5817	25.3707	30.6365	-0.390985	0.459463	0.645541	0.710073	0.433538	0.387037
Anthracothorax_prevostii	Trochilidae	Apodiformes	16.3724	-90.2894	16.3724	-90.2894	16.3724	-90.2894	654644174373	16.3724	17.0547	22.4454	24.744	26.6082	32.1615	0.206093	0.463858	0.528436	0.764243	0.74509	0.744241
Anthracothorax_veraguensis	Trochilidae	Apodiformes	8.32406	-81.9132	8.32406	-81.9132	8.32406	-81.9132	2.49856e+10	8.32406	19.806	24.6648	25.3723	26.5668	31.9841	-0.475753	1.10927	1.22531	0.992968	0.734343	0.701599
Anthracothorax_viridigula	Trochilidae	Apodiformes	-2.19173	-53.859	-2.19173	-53.859	-2.19173	-53.859	481973530890	2.19173	21.7365	25.5911	26.3216	27.2129	32.0557	-1.30062	1.77341	1.6554	1.41456	0.904561	0.71878
Anthracothorax_viridis	Trochilidae	Apodiformes	18.2276	-66.4759	18.2276	-66.4759	18.2276	-66.4759	7.4952e+09	18.2276	16.7024	22.3855	24.2287	25.7301	30.9843	0.3371	0.396381	0.513557	0.598135	0.522122	0.466742
Anthreptes_anchietae	Nectariniidae	Passeriformes	-9.45536	32.4948	-9.45536	32.4948	-9.45536	32.4948	385620599700	9.45536	9.76191	17.6143	20.7732	23.0426	29.9404	-0.364291	-0.572292	-0.351409	-0.216378	-0.108069	0.230382
Anthreptes_aurantium	Nectariniidae	Passeriformes	0.866555	17.8099	0.866555	17.8099	0.866555	17.8099	1415604013900	0.866555	18.9239	23.2867	24.4713	25.3838	30.6196	-1.62334	0.874711	0.755298	0.674201	0.43675	0.383186
Anthreptes_collaris	Nectariniidae	Passeriformes	-6.19258	24.8447	-6.19258	24.8447	-6.19258	24.8447	7595183386310	6.19258	15.2593	21.0795	23.2163	24.368	29.9057	-0.708678	0.14482	0.221781	0.314365	0.193836	0.222679
Anthreptes_fraseri	Nectariniidae	Passeriformes	0.191053	17.9281	0.191053	17.9281	0.191053	17.9281	2.71506e+12	0.191053	18.9123	23.3274	24.5226	25.5453	30.8459	-1.9133	0.871817	0.767218	0.690778	0.476381	0.434892
Anthreptes_gabonicus	Nectariniidae	Passeriformes	6.89566	7.60739	6.89566	7.60739	6.89566	7.60739	1098575177210	6.89566	20.1272	24.2403	25.9409	27.5915	33.0748	-0.627953	1.20336	1.0638	1.2321	1.00711	0.968526
Anthreptes_longuemarei	Nectariniidae	Passeriformes	-11.3339	26.767	-11.3339	26.767	-11.3339	26.767	4341416434560	11.3339	15.3961	21.457	23.5897	25.0695	31.1255	-0.193043	0.167148	0.300309	0.413315	0.360414	0.499375
Anthreptes_malacensis	Nectariniidae	Passeriformes	13.3941	107.053	13.3941	107.053	13.3941	107.053	1.86036e+12	13.3941	20.6589	24.8648	25.8922	26.7758	31.1536	-0.0208574	1.37151	1.30806	1.21018	0.788775	0.505886
Anthreptes_metallicus	Nectariniidae	Passeriformes	14.4728	32.8687	14.4728	32.8687	14.4728	32.8687	1.10365e+12	14.4728	13.9563	21.0014	26.6032	30.729	37.3751	0.0640028	-0.0543125	0.20606	1.56411	1.96151	2.16686
Anthreptes_neglectus	Nectariniidae	Passeriformes	-7.14747	38.2348	-7.14747	38.2348	-7.14747	38.2348	205585548903	7.14747	17.0085	21.8919	24.2636	25.7584	30.1663	-0.60005	0.454853	0.396335	0.608853	0.529148	0.280802
Anthreptes_orientalis	Nectariniidae	Passeriformes	2.41964	39.1388	2.41964	39.1388	2.41964	39.1388	1579080649130	2.41964	18.3109	23.6102	24.9487	26.3582	32.702	-1.25654	0.728794	0.852818	0.835252	0.680611	0.875966
Anthreptes_pallidigaster	Nectariniidae	Passeriformes	-7.84678	36.2015	-7.84678	36.2015	-7.84678	36.2015	7.06629e+08	7.84678	14.5222	18.8778	21.3685	22.9111	27.4889	-0.525041	0.0293429	-0.1674	-0.102185	-0.137171	-0.293987
Anthreptes_platurus	Nectariniidae	Passeriformes	11.557	13.8064	11.557	13.8064	11.557	13.8064	3404864924562	11.557	15.3074	23.8221	27.4129	30.8531	38.3684	-0.173678	0.152632	0.920426	2.09213	2.00423	2.49025
Anthreptes_rectirostris	Nectariniidae	Passeriformes	1.44002	14.7106	1.44002	14.7106	1.44002	14.7106	2383160782333	1.44002	18.589	23.035	24.3074	25.3432	30.7449	-1.4653	0.793457	0.683654	0.622434	0.426816	0.411771
Anthreptes_reichenowi	Nectariniidae	Passeriformes	-17.1623	35.2017	-17.1623	35.2017	-17.1623	35.2017	3.78251e+11	17.1623	13.2052	19.7644	23.8607	26.4548	31.9382	0.262733	-0.159359	-0.0228821	0.489146	0.705435	0.690634
Anthreptes_rhodolaemus	Nectariniidae	Passeriformes	4.08794	102.162	4.08794	102.162	4.08794	102.162	3.60661e+11	4.08794	21.1639	25.1349	25.8132	26.4949	30.7964	-0.982691	1.54818	1.42784	1.17521	0.715756	0.423542
Anthreptes_rubritorques	Nectariniidae	Passeriformes	-7.72608	36.5446	-7.72608	36.5446	-7.72608	36.5446	5.79635e+09	7.72608	13.0162	17.6189	20.172	21.9662	26.7351	-0.537741	-0.184812	-0.350779	-0.324083	-0.342293	-0.447644
Anthreptes_simplex	Nectariniidae	Passeriformes	-1.66844	114.053	-1.66844	114.053	-1.66844	114.053	864854391335	1.66844	21.6819	25.5412	26.1065	26.709	30.9546	-1.41147	1.7506	1.62874	1.30894	0.771322	0.459892
Anthreptes_singalensis	Nectariniidae	Passeriformes	18.8511	99.7268	18.8511	99.7268	18.8511	99.7268	2380509275030	18.8511	17.1528	22.2556	25.1263	26.8735	31.6121	0.379621	0.483123	0.481766	0.899522	0.814412	0.613192
Anthus_antarcticus	Motacillidae	Passeriformes	-54.2336	-37.2561	-54.2336	-37.2561	-54.2336	-37.2561	8.41033e+08	54.2336	-6.96667	-3.6	0.00833333	3.66667	5.4	2.15454	-1.79296	-1.95074	-2.18581	-3.45637	-3.92342
Anthus_berthelotii	Motacillidae	Passeriformes	28.2838	-16.5496	28.2838	-16.5496	28.2838	-16.5496	7.65719e+09	28.2838	10.6108	13.75	17.389	21.8162	26.1027	0.953024	-0.479377	-0.802805	-0.74621	-0.374226	-0.574115
Anthus_bogotensis	Motacillidae	Passeriformes	-8.92557	-77.3986	-8.92557	-77.3986	-8.92557	-77.3986	278851151838	8.92557	3.2509	10.211	11.6852	12.4365	18.7926	-0.415607	-1.15444	-1.12117	-1.37033	-2.11869	-1.90434
Anthus_brachyurus	Motacillidae	Passeriformes	-8.44151	22.6614	-8.44151	22.6614	-8.44151	22.6614	1246244846640	8.44151	12.6249	19.9219	22.2438	23.4924	29.922	-0.463842	-0.236331	0.0043543	0.0818565	-0.00737705	0.226288
Anthus_caffer	Motacillidae	Passeriformes	-24.3934	28.0603	-24.3934	28.0603	-24.3934	28.0603	668730981038	24.3934	7.25771	15.3948	20.176	22.6128	29.5592	0.730302	-0.820181	-0.627384	-0.323389	-0.202694	0.146154
Anthus_campestris	Motacillidae	Passeriformes	13.3749	32.5442	35.6131	61.4389	47.8982	77.4013	20348060371180	35.6131	12.6961	20.1307	15.5217	21.73	28.2894	1.33438	-0.227072	0.0412484	-0.97809	-0.392509	-0.127092
Anthus_cervinus	Motacillidae	Passeriformes	11.4474	17.8326	38.9848	60.8411	71.5002	111.624	17855515552450	38.9848	13.8475	20.7185	15.9565	11.3876	16.1518	1.49652	-0.0699304	0.150456	-0.926979	-2.29036	-2.33766
Anthus_chacoensis	Motacillidae	Passeriformes	-35.7745	-60.219	-35.7745	-60.219	-35.7745	-60.219	591599069250	35.7745	5.87906	11.7219	18.31	24.8467	31.4915	1.34231	-0.942714	-0.993628	-0.618318	0.306961	0.584785
Anthus_chloris	Motacillidae	Passeriformes	-29.573	29.029	-29.573	29.029	-29.573	29.029	7.56778e+10	29.573	0.646089	8.28099	13.9877	18.2826	24.0794	1.02341	-1.34122	-1.26942	-1.14649	-1.08368	-0.964988
Anthus_correndera	Motacillidae	Passeriformes	-34.5354	-66.4174	-34.5354	-66.4174	-34.5354	-66.4174	3.69336e+12	34.5354	0.0437231	6.07136	11.9864	17.6036	24.3244	1.28095	-1.38165	-1.42252	-1.34275	-1.21175	-0.91871
Anthus_crenatus	Motacillidae	Passeriformes	-30.4878	25.8238	-30.4878	25.8238	-30.4878	25.8238	322376460548	30.4878	-0.147462	7.87946	15.3956	21.5409	29.0649	1.07242	-1.39429	-1.29846	-0.992607	-0.432417	0.0384872
Anthus_furcatus	Motacillidae	Passeriformes	-34.0616	-62.083	-34.0616	-62.083	-34.0616	-62.083	1893934609700	34.0616	2.60368	9.20255	15.6044	21.6722	28.624	1.25719	-1.20279	-1.2005	-0.968487	-0.404737	-0.0561328
Anthus_godlewskii	Motacillidae	Passeriformes	19.6204	78.4964	35.9099	93.0832	46.2009	102.298	4808507277850	35.9099	13.6977	20.6119	12.0421	17.3653	23.6837	1.34895	-0.0912102	0.130025	-1.3376	-1.25615	-1.03917
Anthus_gustavi	Motacillidae	Passeriformes	5.12239	117.38	65.0569	115.264	68.0009	115.16	8825768704818	65.0569	20.8238	24.6407	-6.51102	13.1858	18.8384	2.56644	1.42723	1.21565	-2.50895	-1.99374	-1.89664
Anthus_gutturalis	Motacillidae	Passeriformes	-3.96834	137.82	-3.96834	137.82	-3.96834	137.82	2.81946e+10	3.96834	6.51354	11.6519	12.247	12.6796	18.1055	-1.00019	-0.887411	-0.999783	-1.31851	-2.07838	-2.01912
Anthus_hellmayri	Motacillidae	Passeriformes	-34.3069	-58.1254	-34.3069	-58.1254	-34.3069	-58.1254	1146905074517	34.3069	4.6011	10.2367	15.5027	20.3837	26.3635	1.26951	-1.04895	-1.11909	-0.980279	-0.671238	-0.522218
Anthus_hodgsoni	Motacillidae	Passeriformes	19.1774	98.2852	45.3363	105.963	51.4533	107.714	22865929676505	45.3363	10.4612	16.0297	5.43624	16.3737	22.206	1.78393	-0.496129	-0.553618	-1.85673	-1.43796	-1.31023
Anthus_hoeschi	Motacillidae	Passeriformes	-12.1703	24.0262	-15.0328	24.7353	-29.7785	28.3884	1.79721e+11	15.0328	9.16253	17.9165	19.5068	16.3443	22.5826	0.106815	-0.634979	-0.309466	-0.435438	-1.44329	-1.24202
Anthus_leucophrys	Motacillidae	Passeriformes	-12.8713	24.4206	-12.8713	24.4206	-12.8713	24.4206	7457633985750	12.8713	15.0792	21.2559	23.4911	25.1156	31.6721	-0.0632205	0.115886	0.257963	0.386608	0.371545	0.627362
Anthus_lineiventris	Motacillidae	Passeriformes	-17.3454	31.4004	-17.3454	31.4004	-17.3454	31.4004	1393386488440	17.3454	8.88717	16.3324	20.7332	23.2437	29.9119	0.275675	-0.663026	-0.517082	-0.223776	-0.0632612	0.224056
Anthus_lutescens	Motacillidae	Passeriformes	-21.0892	-53.8362	-21.0892	-53.8362	-21.0892	-53.8362	6.35288e+12	21.0892	13.1212	19.2385	22.6704	25.113	30.5915	0.526729	-0.170726	-0.110311	0.179766	0.370908	0.376781
Anthus_melindae	Motacillidae	Passeriformes	3.0376	45.5686	3.0376	45.5686	3.0376	45.5686	8.81248e+10	3.0376	21.2983	25.444	27.1168	28.6869	33.8468	-1.14652	1.59842	1.5781	1.87861	1.31706	1.16502
Anthus_nattereri	Motacillidae	Passeriformes	-27.5155	-57.0102	-27.5155	-57.0102	-27.5155	-57.0102	682277819606	27.5155	8.57089	14.5631	19.1572	23.2636	28.7522	0.910315	-0.694682	-0.718715	-0.49102	-0.0587974	-0.0287652
Anthus_nilghiriensis	Motacillidae	Passeriformes	10.2092	77.0888	10.2092	77.0888	10.2092	77.0888	9.54305e+09	10.2092	13.2068	18.4008	20.2177	22.3068	27.2229	-0.293691	-0.159152	-0.239606	-0.316145	-0.269163	-0.348589
Anthus_novaeseelandiae	Motacillidae	Passeriformes	-20.2349	75.8773	-20.2349	75.8773	-20.2349	75.8773	14307693781330	20.2349	9.51049	16.4457	21.498	24.9091	31.4807	0.471543	-0.598868	-0.503177	-0.0762366	0.321875	0.582253
Anthus_pallidiventris	Motacillidae	Passeriformes	-2.53282	13.8816	-2.53282	13.8816	-2.53282	13.8816	767775801837	2.53282	17.5651	22.2908	24.2002	25.2795	30.2019	-1.23542	0.56661	0.490316	0.589412	0.411292	0.288798
Anthus_petrosus	Motacillidae	Passeriformes	52.4574	4.97066	55.0993	10.0278	55.6094	8.60006	739992247692	55.0993	1.87728	4.75353	8.53128	14.1096	17.7023	2.18891	-1.25548	-1.50674	-1.63401	-1.83685	-2.0858
Anthus_pratensis	Motacillidae	Passeriformes	39.2818	46.9422	53.1143	52.8878	60.2581	50.8465	15372740668920	53.1143	0.155876	4.38811	7.81761	15.7757	20.7242	2.10968	-1.3742	-1.52926	-1.68815	-1.54544	-1.57329
Anthus_richardi	Motacillidae	Passeriformes	22.4524	81.8604	43.2002	104.988	48.0133	110.353	20101805415640	43.2002	13.3762	19.5809	7.84417	19.3908	25.36	1.68965	-0.136006	-0.0539976	-1.68617	-0.86933	-0.719934
Anthus_roseatus	Motacillidae	Passeriformes	33.0761	94.464	33.0761	94.464	33.0761	94.464	5364401038191	33.0761	-13.5852	-7.02532	4.73333	15.1315	20.563	1.20725	-2.10729	-2.09989	-1.90331	-1.65947	-1.60142
Anthus_rubescens	Motacillidae	Passeriformes	30.1764	-102.313	47.2491	55.582	53.4541	112.969	28826610836570	47.2491	2.3543	8.36197	2.89672	12.9327	18.6455	1.86647	-1.22106	-1.26349	-2.01904	-2.03617	-1.92904
Anthus_rufulus	Motacillidae	Passeriformes	21.3464	76.6992	21.3464	76.6992	21.3464	76.6992	6683696184795	21.3464	12.1398	18.2228	23.8263	27.8354	33.4566	0.543122	-0.2981	-0.265676	0.479318	1.07435	1.06487
Anthus_similis	Motacillidae	Passeriformes	-11.7065	36.1666	-11.7065	36.1666	-11.7065	36.1666	10786954791340	11.7065	13.797	20.2195	22.2956	23.6393	30.4916	-0.160809	-0.0771412	0.0572327	0.0934527	0.0258905	0.354117
Anthus_sokokensis	Motacillidae	Passeriformes	-6.87899	38.992	-6.87899	38.992	-6.87899	38.992	1.84706e+09	6.87899	19.3962	23.4	25.3663	27.15	31.4769	-0.629818	0.996271	0.788713	0.990625	0.887721	0.581363
Anthus_spinoletta	Motacillidae	Passeriformes	32.2023	59.683	37.6942	70.6043	49.0869	88.0108	12360331655431	37.6942	1.25544	6.32602	12.6278	16.6959	23.1245	1.43532	-1.29932	-1.40567	-1.28241	-1.3794	-1.14282
Anthus_spragueii	Motacillidae	Passeriformes	28.4525	-102.516	35.752	-103.802	50.3792	-106.378	4135292418640	35.752	2.69248	10.1058	14.5328	18.6649	25.8673	1.34121	-1.19624	-1.12965	-1.08863	-1.01048	-0.620642
Anthus_sylvanus	Motacillidae	Passeriformes	24.17	102.881	24.17	102.881	24.17	102.881	423668767707	24.17	2.53007	7.90997	16.3128	22.7142	26.7076	0.716987	-1.20821	-1.29627	-0.883875	-0.1805	-0.453188
Anthus_trivialis	Motacillidae	Passeriformes	5.27925	14.3076	41.767	47.5944	58.6949	63.0372	32648737120900	41.767	16.2992	23.0197	11.8529	17.2033	23.062	1.62509	0.322281	0.679401	-1.35504	-1.28617	-1.15433
Anthus_vaalensis	Motacillidae	Passeriformes	-21.5304	24.3741	-21.5304	24.3741	-21.5304	24.3741	3853412164170	21.5304	6.66871	15.1938	20.3788	23.2173	30.1588	0.554787	-0.873609	-0.64998	-0.287844	-0.0691591	0.279123
Antilophia_bokermanni	Pipridae	Passeriformes	-7.37219	-39.2904	-7.37219	-39.2904	-7.37219	-39.2904	2.66523e+07	7.37219	15.5222	20.7778	22.5685	23.9889	29.5222	-0.575562	0.187982	0.161927	0.155844	0.105841	0.138038
Antilophia_galeata	Pipridae	Passeriformes	-16.4863	-50.6202	-16.4863	-50.6202	-16.4863	-50.6202	1663355596330	16.4863	13.2193	20.6967	23.4446	24.6883	30.7822	0.214343	-0.157458	0.146247	0.374137	0.269264	0.420288
Anumbius_annumbi	Furnariidae	Passeriformes	-28.8899	-57.2508	-28.8899	-57.2508	-28.8899	-57.2508	2724160080070	28.8899	7.0299	13.2292	19.0266	24.3881	30.7534	0.986306	-0.841044	-0.854229	-0.511306	0.198535	0.413707
Anurolimnas_castaneiceps	Rallidae	Gruiformes	-2.86522	-76.1161	-2.86522	-76.1161	-2.86522	-76.1161	497079427625	2.86522	19.144	24.4524	25.5212	26.0252	31.3575	-1.17599	0.930294	1.14229	1.05223	0.595987	0.553377
Anurolimnas_fasciatus	Rallidae	Gruiformes	-6.83619	-69.8786	-6.83619	-69.8786	-6.83619	-69.8786	1059034189320	6.83619	19.7015	24.875	25.7925	26.2373	31.4597	-0.634617	1.07975	1.31243	1.1662	0.649717	0.577317
Anurolimnas_viridis	Rallidae	Gruiformes	-6.9402	-57.1053	-6.9402	-57.1053	-6.9402	-57.1053	5065977073120	6.9402	17.9915	24.1947	25.2968	26.0723	31.748	-0.622981	0.657442	1.0475	0.963683	0.607855	0.64534
Anurophasis_monorthonyx	Phasianidae	Galliformes	-4.05368	137.887	-4.05368	137.887	-4.05368	137.887	8.12837e+09	4.05368	4.98723	10.1574	10.7451	11.216	16.6787	-0.987676	-1.01754	-1.12549	-1.45352	-2.31811	-2.25285
Apalharpactes_mackloti	Trogonidae	Trogoniformes	3.91028	97.4706	3.91028	97.4706	3.91028	97.4706	7.7909e+10	3.91028	16.1504	20.6105	20.909	21.4758	25.9788	-1.00878	0.295739	0.129757	-0.191034	-0.446083	-0.598648
Apalharpactes_reinwardtii	Trogonidae	Trogoniformes	-6.75367	106.477	-6.75367	106.477	-6.75367	106.477	4.93282e+09	6.75367	14.8	18.6818	19.1545	19.8727	23.3091	-0.643912	0.0719523	-0.197501	-0.49144	-0.773928	-1.10876
Apalis_alticola	Cisticolidae	Passeriformes	-11.8364	23.4638	-11.8364	23.4638	-11.8364	23.4638	511122125572	11.8364	8.84747	17.0498	20.2169	22.281	29.3258	-0.14969	-0.667032	-0.426692	-0.316271	-0.274737	0.0951019
Apalis_argentea	Cisticolidae	Passeriformes	-5.51243	30.4359	-5.51243	30.4359	-5.51243	30.4359	3.35606e+10	5.51243	12.982	19.5119	20.5823	21.5723	27.7078	-0.791261	-0.18938	-0.0655134	-0.25136	-0.425811	-0.248741
Apalis_bamendae	Cisticolidae	Passeriformes	6.55508	11.357	6.55508	11.357	6.55508	11.357	5298644250	6.55508	13.7588	19.2118	20.8654	22.9544	29.8324	-0.666516	-0.0825634	-0.114625	-0.19921	-0.127601	0.206401
Apalis_binotata	Cisticolidae	Passeriformes	3.44122	11.6426	3.44122	11.6426	3.44122	11.6426	117953069171	3.44122	17.2287	21.6098	22.9604	23.9783	28.9783	-1.08065	0.498203	0.333344	0.249879	0.103396	0.0198003
Apalis_chapini	Cisticolidae	Passeriformes	-9.09229	34.6423	-9.09229	34.6423	-9.09229	34.6423	4.75732e+10	9.09229	9.6359	15.4405	18.4633	20.6349	26.4856	-0.399298	-0.585664	-0.622195	-0.596018	-0.62016	-0.497797
Apalis_chariessa	Cisticolidae	Passeriformes	-8.05565	35.7004	-8.05565	35.7004	-8.05565	35.7004	1.76303e+10	8.05565	10.9174	16.1473	19.0012	21.0114	26.4333	-0.503292	-0.444536	-0.539535	-0.515235	-0.542803	-0.508268
Apalis_chirindensis	Cisticolidae	Passeriformes	-18.7291	33.3103	-18.7291	33.3103	-18.7291	33.3103	5.28762e+10	18.7291	10.6899	17.1987	21.5394	23.9006	31.012	0.371356	-0.470455	-0.407204	-0.0678671	0.0855536	0.473125
Apalis_cinerea	Cisticolidae	Passeriformes	-1.86373	29.8065	-1.86373	29.8065	-1.86373	29.8065	3.573e+11	1.86373	13.1236	18.7519	19.9461	20.8432	26.8894	-1.36831	-0.170405	-0.186811	-0.36276	-0.577485	-0.416453
Apalis_flavida	Cisticolidae	Passeriformes	-10.4055	32.1167	-10.4055	32.1167	-10.4055	32.1167	4827709219612	10.4055	14.1087	20.3493	23.0977	24.6487	30.5952	-0.275739	-0.0321823	0.0809188	0.284156	0.259894	0.377623
Apalis_flavigularis	Cisticolidae	Passeriformes	-15.9099	35.6289	-15.9099	35.6289	-15.9099	35.6289	4.32931e+08	15.9099	7.56	12.1	15.7967	17.96	23.48	0.172296	-0.792097	-0.959887	-0.945956	-1.14482	-1.07709
Apalis_fuscigularis	Cisticolidae	Passeriformes	-3.334	38.4465	-3.334	38.4465	-3.334	38.4465	5.31795e+06	3.334	14.24	18.64	21.03	23.14	28.76	-1.09775	-0.0128866	-0.203845	-0.168108	-0.0864044	-0.0270929
Apalis_goslingi	Cisticolidae	Passeriformes	-0.370438	20.1698	-0.370438	20.1698	-0.370438	20.1698	1607620664501	0.370438	18.7213	23.251	24.1685	24.967	30.3489	-1.81257	0.825093	0.74491	0.579793	0.335754	0.321861
Apalis_jacksoni	Cisticolidae	Passeriformes	-0.204925	30.7523	-0.204925	30.7523	-0.204925	30.7523	441062582572	0.204925	14.7549	20.2788	21.4933	22.4249	28.1412	-1.90415	0.0649556	0.0680025	-0.0771834	-0.243595	-0.158283
Apalis_karamojae	Cisticolidae	Passeriformes	-3.51819	34.4175	-3.51819	34.4175	-3.51819	34.4175	29335474007	3.51819	13.8275	20.1258	21.8295	22.809	29.4129	-1.06853	-0.0727954	0.0403686	-0.00786316	-0.159676	0.1141
Apalis_lynesi	Cisticolidae	Passeriformes	-15.3021	37.1069	-15.3021	37.1069	-15.3021	37.1069	1.03834e+09	15.3021	10.2615	15.8462	19.6519	21.9308	29.0538	0.127117	-0.518219	-0.575325	-0.411785	-0.349854	0.0360932
Apalis_melanocephala	Cisticolidae	Passeriformes	-3.83801	37.4247	-3.83801	37.4247	-3.83801	37.4247	310921081473	3.83801	15.4584	20.588	23.4623	25.1064	30.4074	-1.01956	0.177399	0.125489	0.378891	0.369323	0.335057
Apalis_nigriceps	Cisticolidae	Passeriformes	6.99112	-4.91435	6.99112	-4.91435	6.99112	-4.91435	681526795588	6.99112	18.9025	23.2626	24.5313	25.714	31.2673	-0.617316	0.869389	0.748263	0.693604	0.518129	0.53234
Apalis_personata	Cisticolidae	Passeriformes	-3.49538	28.3573	-3.49538	28.3573	-3.49538	28.3573	1.25955e+11	3.49538	12.2741	17.9957	18.6827	19.0171	24.5824	-1.07211	-0.281228	-0.298266	-0.563546	-0.942368	-0.869663
Apalis_porphyrolaema	Cisticolidae	Passeriformes	-0.566302	36.0682	-0.566302	36.0682	-0.566302	36.0682	1.2198e+11	0.566302	10.5618	16.2293	17.3559	18.1571	24.4515	-1.72807	-0.484879	-0.529636	-0.750624	-1.10752	-0.89459
Apalis_ruddi	Cisticolidae	Passeriformes	-24.2462	33.3835	-24.2462	33.3835	-24.2462	33.3835	1.74226e+11	24.2462	11.9467	18.8977	23.2765	26.3155	31.9213	0.721534	-0.322088	-0.164308	0.329921	0.669676	0.686599
Apalis_rufogularis	Cisticolidae	Passeriformes	-1.38244	21.2617	-1.38244	21.2617	-1.38244	21.2617	2236905345690	1.38244	18.2868	22.8817	24.065	24.999	30.2499	-1.47954	0.723311	0.641685	0.548728	0.343436	0.299563
Apalis_sharpii	Cisticolidae	Passeriformes	6.37881	-6.19254	6.37881	-6.19254	6.37881	-6.19254	316226916033	6.37881	19.0978	24.2481	25.836	27.27	33.3974	-0.686868	0.918479	1.06661	1.18522	0.919886	1.04984
Apalis_thoracica	Cisticolidae	Passeriformes	-25.9937	28.0582	-25.9937	28.0582	-25.9937	28.0582	1082782216740	25.9937	7.39106	14.4407	19.3056	22.3798	27.9771	0.82392	-0.807849	-0.731686	-0.467667	-0.253372	-0.192676
Apaloderma_aequatoriale	Trogonidae	Trogoniformes	1.23886	12.2408	1.23886	12.2408	1.23886	12.2408	517420968833	1.23886	18.8778	22.8177	24.2433	25.2288	30.2692	-1.51637	0.863288	0.624501	0.602614	0.398956	0.303907
Apaloderma_narina	Trogonidae	Trogoniformes	-4.84994	24.0533	-4.84994	24.0533	-4.84994	24.0533	9066150559730	4.84994	14.9241	20.8641	23.1145	24.4091	30.2265	-0.87676	0.0913404	0.178802	0.288396	0.20346	0.294314
Apaloderma_vittatum	Trogonidae	Trogoniformes	6.22502	10.2692	6.22502	10.2692	6.22502	10.2692	398148077936	6.22502	13.9233	19.0731	21.1214	22.3451	28.0359	-0.704855	-0.0590602	-0.13677	-0.150566	-0.260874	-0.180376
Apalopteron_familiare	Zosteropidae	Passeriformes	26.6651	142.155	26.6651	142.155	26.6651	142.155	2.16638e+07	26.6651	15.4677	17.5097	22.6844	27.0097	28.9161	0.862341	0.178949	-0.365659	0.183087	0.850382	0.00640715
Aphanotriccus_audax	Tyrannidae	Passeriformes	8.48304	-74.6756	8.48304	-74.6756	8.48304	-74.6756	150935452989	8.48304	21.2825	26.0962	26.633	27.2446	32.2912	-0.459651	1.59246	1.9572	1.58079	0.91306	0.775567
Aphanotriccus_capitalis	Tyrannidae	Passeriformes	10.1697	-83.9077	10.1697	-83.9077	10.1697	-83.9077	8.61745e+09	10.1697	19.0844	23.2719	24.2657	25.4969	30.074	-0.297323	0.915049	0.750968	0.609509	0.464468	0.26015
Aphantochroa_cirrochloris	Trochilidae	Apodiformes	-19.804	-47.5285	-19.804	-47.5285	-19.804	-47.5285	1231876227660	19.804	12.4389	18.4175	21.5547	23.6366	28.8267	0.443263	-0.260285	-0.23714	-0.0647437	0.0252863	-0.0128055
Aphelocephala_leucopsis	Acanthizidae	Passeriformes	-30.7332	142.256	-30.7332	142.256	-30.7332	142.256	3485430781560	30.7332	5.1012	11.5711	19.7852	27.4172	34.942	1.08544	-1.00816	-1.00686	-0.389765	0.959631	1.45604
Aphelocephala_nigricincta	Acanthizidae	Passeriformes	-25.0452	132.351	-25.0452	132.351	-25.0452	132.351	1452874009490	25.0452	6.33164	13.7091	22.774	30.6525	38.1515	0.768792	-0.90345	-0.80691	0.204459	1.93544	2.41762
Aphelocephala_pectoralis	Acanthizidae	Passeriformes	-28.76	136.705	-28.76	136.705	-28.76	136.705	213536728224	28.76	5.75515	12.3962	21.1673	29.4451	36.9409	0.979201	-0.953308	-0.932902	-0.141694	1.54489	2.03232
Aphelocoma_californica	Corvidae	Passeriformes	39.4024	-111.588	39.4024	-111.588	39.4024	-111.588	2305687339840	39.4024	-3.86729	3.22667	12.2022	21.4832	30.0799	1.5161	-1.62318	-1.59862	-1.3227	-0.444531	0.261482
Aphelocoma_coerulescens	Corvidae	Passeriformes	29.2778	-81.7652	29.2778	-81.7652	29.2778	-81.7652	5.9706e+10	29.2778	9.34118	15.5985	22.102	27.4426	32.9176	1.00743	-0.616535	-0.604115	0.050582	0.966523	0.929329
Aphelocoma_insularis	Corvidae	Passeriformes	39.4024	-111.588	39.4024	-111.588	39.4024	-111.588	2305687339840	39.4024	-3.86729	3.22667	12.2022	21.4832	30.0799	1.5161	-1.62318	-1.59862	-1.3227	-0.444531	0.261482
Aphelocoma_ultramarina	Corvidae	Passeriformes	27.6556	-107.041	27.6556	-107.041	27.6556	-107.041	518430148777	27.6556	1.49041	10.0013	16.2521	21.5081	29.9454	0.918145	-1.28288	-1.13803	-0.891291	-0.439302	0.231493
Aphelocoma_unicolor	Corvidae	Passeriformes	15.1807	-91.1835	15.1807	-91.1835	15.1807	-91.1835	126098074179	15.1807	11.963	18.07	20.3959	22.4198	28.6525	0.117984	-0.32008	-0.287679	-0.284796	-0.244695	-0.0500586
Aphrastura_masafuerae	Furnariidae	Passeriformes	-33.7744	-80.7421	-33.7744	-80.7421	-33.7744	-80.7421	1.05495e+07	33.7744	8.2	10.4	13.4833	16.9	19.6	1.24271	-0.731071	-1.10581	-1.19824	-1.34204	-1.76751
Aphrastura_spinicauda	Furnariidae	Passeriformes	-43.5139	-72.4034	-43.5139	-72.4034	-43.5139	-72.4034	565909513751	43.5139	-0.754939	2.60493	7.50053	12.5026	18.0126	1.70365	-1.43383	-1.63443	-1.71163	-2.10775	-2.03453
Aphriza_virgata	Scolopacidae	Charadriiformes	20.4473	-107.972	38.1946	-124.326	63.0824	-147.26	2881940382091	38.1946	7.40816	12.1356	7.30568	12.1101	17.8671	1.45917	-0.806261	-0.956668	-1.7259	-2.17251	-2.0586
Aplonis_atrifusca	Sturnidae	Passeriformes	-13.6154	-172.443	-13.6154	-172.443	-13.6154	-172.443	2.5767e+09	13.6154	20.8133	23.5233	24.4083	25.1633	28.1867	-0.00318081	1.42363	0.825991	0.65412	0.383093	-0.148735
Aplonis_brunneicapillus	Sturnidae	Passeriformes	-6.62993	155.593	-6.62993	155.593	-6.62993	155.593	2.05481e+10	6.62993	21.6477	24.9484	25.6415	26.185	29.849	-0.657956	1.73648	1.34408	1.10179	0.636409	0.210095
Aplonis_cantoroides	Sturnidae	Passeriformes	-7.02849	140.904	-7.02849	140.904	-7.02849	140.904	671921684422	7.02849	19.6311	23.5138	24.5014	25.0347	29.5446	-0.613172	1.06014	0.823087	0.68391	0.352026	0.14294
Aplonis_cinerascens	Sturnidae	Passeriformes	-21.2263	-159.772	-21.2263	-159.772	-21.2263	-159.772	2.7094e+07	21.2263	18.3128	21.1103	23.319	25.5923	28.359	0.53548	0.729236	0.228032	0.34099	0.487981	-0.112401
Aplonis_crassa	Sturnidae	Passeriformes	-7.58557	131.409	-7.58557	131.409	-7.58557	131.409	2.82304e+09	7.58557	22.7167	25.5833	27.0364	28.1633	32.0567	-0.552652	2.24503	1.65123	1.82513	1.16632	0.719008
Aplonis_dichroa	Sturnidae	Passeriformes	-10.5541	161.81	-10.5541	161.81	-10.5541	161.81	2.75225e+09	10.5541	20.2613	24.1032	24.9495	25.5645	29.6419	-0.262259	1.24424	1.01525	0.835533	0.481123	0.164344
Aplonis_feadensis	Sturnidae	Passeriformes	-1.65614	149.967	-1.65614	149.967	-1.65614	149.967	7.87825e+07	1.65614	23.2733	26.3163	26.6312	26.8721	29.9756	-1.41427	2.58516	2.11103	1.57978	0.814045	0.238212
Aplonis_grandis	Sturnidae	Passeriformes	-6.46415	155.316	-6.46415	155.316	-6.46415	155.316	2.55422e+10	6.46415	21.8689	25.1395	25.8032	26.3459	29.9091	-0.67698	1.83001	1.42996	1.17086	0.677471	0.223432
Aplonis_insularis	Sturnidae	Passeriformes	-11.5679	160.106	-11.5679	160.106	-11.5679	160.106	4.46839e+08	11.5679	20.075	24.325	25.7958	26.7	31.075	-0.172735	1.18772	1.09464	1.16765	0.768965	0.487684
Aplonis_magna	Sturnidae	Passeriformes	-0.937286	135.892	-0.937286	135.892	-0.937286	135.892	2.32645e+09	0.937286	21.125	24.6917	25.3375	25.8083	29.7167	-1.60147	1.5339	1.23617	0.979402	0.541596	0.180818
Aplonis_metallica	Sturnidae	Passeriformes	-6.93305	140.442	-6.93305	140.442	-6.93305	140.442	6.30772e+11	6.93305	20.2178	24.1148	25.7219	26.7067	31.1186	-0.623779	1.23089	1.01929	1.13578	0.770724	0.497776
Aplonis_minor	Sturnidae	Passeriformes	-7.30018	109.938	-7.30018	109.938	-7.30018	109.938	266706334078	7.30018	19.4738	23.7647	24.6007	25.2486	29.7934	-0.583368	1.01711	0.901804	0.716312	0.40379	0.197766
Aplonis_mysolensis	Sturnidae	Passeriformes	0.880856	128.013	0.880856	128.013	0.880856	128.013	5.23627e+10	0.880856	21.279	24.7771	25.5769	26.1103	30.1512	-1.61884	1.59113	1.27122	1.07497	0.617465	0.277419
Aplonis_mystacea	Sturnidae	Passeriformes	-7.16627	142.932	-7.16627	142.932	-7.16627	142.932	6.76645e+10	7.16627	20.6931	24.5214	25.983	26.7946	31.5643	-0.597987	1.38293	1.16872	1.25128	0.793688	0.601913
Aplonis_opaca	Sturnidae	Passeriformes	13.3549	144.703	13.3549	144.703	13.3549	144.703	1.66907e+09	13.3549	23.0059	25.8941	26.6299	27.1412	30.2765	-0.0240069	2.41331	1.82888	1.57905	0.885365	0.305542
Aplonis_panayensis	Sturnidae	Passeriformes	0.86409	114.207	0.86409	114.207	0.86409	114.207	1760203873200	0.86409	20.6093	24.6769	25.6447	26.4639	30.696	-1.62411	1.35512	1.23018	1.10312	0.707758	0.400592
Aplonis_pelzelni	Sturnidae	Passeriformes	6.86867	158.22	6.86867	158.22	6.86867	158.22	5.03045e+07	6.86867	21.3	25.6	25.7083	25.9	29.9	-0.630973	1.59908	1.66023	1.12998	0.564513	0.221406
Aplonis_santovestris	Sturnidae	Passeriformes	-15.3042	166.73	-15.3042	166.73	-15.3042	166.73	5.01421e+07	15.3042	18.13	21.51	23.0867	24.32	28.01	0.127273	0.688018	0.311683	0.281374	0.182617	-0.185794
Aplonis_striata	Sturnidae	Passeriformes	-21.4135	165.51	-21.4135	165.51	-21.4135	165.51	1.56197e+10	21.4135	14.724	18.7151	21.9738	24.9933	28.5631	0.547384	0.0601918	-0.192434	0.0228345	0.342077	-0.0691037
Aplonis_tabuensis	Sturnidae	Passeriformes	-17.833	177.966	-17.833	177.966	-17.833	177.966	1.98089e+10	17.833	20.108	22.7102	24.4665	26.0858	29.0369	0.309814	1.1976	0.59612	0.672679	0.611271	0.032431
Aplonis_zelandica	Sturnidae	Passeriformes	-15.3446	167.068	-15.3446	167.068	-15.3446	167.068	1.04619e+10	15.3446	19.444	22.8119	24.377	25.6345	29.1607	0.130304	1.0091	0.622966	0.644208	0.498416	0.059219
Aplopelia_larvata	Columbidae	Columbiformes	-11.1026	26.1664	-11.1026	26.1664	-11.1026	26.1664	2182696910570	11.1026	12.5488	18.7708	21.0594	22.2232	28.0787	-0.213318	-0.246165	-0.183915	-0.162485	-0.287199	-0.171404
Aprosmictus_erythropterus	Psittacidae	Psittaciformes	-24.4303	145.432	-24.4303	145.432	-24.4303	145.432	2401066327190	24.4303	10.0142	17.1311	23.7463	28.5327	34.8566	0.732491	-0.545205	-0.416091	0.456702	1.27216	1.4328
Aprosmictus_jonquillaceus	Psittacidae	Psittaciformes	-9.23036	125.109	-9.23036	125.109	-9.23036	125.109	2.31877e+10	9.23036	18.417	22.8787	24.5254	26.0635	30.2681	-0.385905	0.753181	0.640879	0.691675	0.605635	0.303656
Aptenodytes_forsteri	Spheniscidae	Sphenisciformes	-65.6238	5.68434e-14	-65.6353	1.07513	-67.1448	141.655	27111993733550	65.6353	-21.4286	-18.1602	-14.3855	-6.6411	-3.84689	2.58745	-2.41758	-2.50056	-2.82895	-4.81489	-5.12037
Aptenodytes_patagonicus	Spheniscidae	Sphenisciformes	-54.0231	51.6587	-54.0207	51.5434	-51.7471	-58.7526	3.07889e+13	54.0207	-13.4913	-10.4072	0.608101	7.65182	10.7677	2.14604	-2.10321	-2.23358	-2.15256	-2.87418	-3.16319
Apteryx_australis	Apterygidae	Apterygiformes	-45.3146	167.316	-45.3146	167.316	-45.3146	167.316	1.29575e+10	45.3146	1.38727	3.88636	8.19886	12.5091	16.4764	1.78298	-1.29012	-1.55963	-1.65945	-2.10668	-2.28551
Apteryx_haastii	Apterygidae	Apterygiformes	-41.2431	172.324	-41.2431	172.324	-41.2431	172.324	4.3453e+10	41.2431	0.288889	4.35679	9.30751	14.1901	19.1617	1.60121	-1.36531	-1.53117	-1.57299	-1.82303	-1.84205
Apteryx_mantelli	Apterygidae	Apterygiformes	-39.1908	175.221	-39.1908	175.221	-39.1908	175.221	3.85922e+10	39.1908	3.60833	7.52742	12.2571	16.9376	21.9043	1.50619	-1.12714	-1.32345	-1.31756	-1.33513	-1.36448
Apteryx_owenii	Apterygidae	Apterygiformes	-40.8638	174.91	-40.8638	174.91	-40.8638	174.91	3.6867e+07	40.8638	4.95	8.25	12.2875	16.25	20.05	1.58383	-1.02059	-1.27168	-1.3147	-1.46033	-1.6903
Apus_acuticauda	Apodidae	Apodiformes	19.1075	98.5259	25.1447	93.0835	27.1064	91.3151	1.87362e+10	25.1447	10.2839	17.7107	19.0685	22.1727	25.6844	0.774625	-0.515756	-0.338157	-0.504826	-0.298053	-0.656592
Apus_affinis	Apodidae	Apodiformes	-2.5888	21.6153	0.347808	25.2079	0.347808	25.2079	18847159595970	0.347808	16.154	22.8715	23.5712	25.1124	31.4765	-1.82366	0.29637	0.638933	0.408281	0.370776	0.581272
Apus_apus	Apodidae	Apodiformes	-11.8793	24.6766	36.1305	52.525	48.7101	59.8219	38694461784400	36.1305	11.7053	18.707	10.5101	20.1507	26.3973	1.35974	-0.351605	-0.193673	-1.47366	-0.718267	-0.515475
Apus_balstoni	Apodidae	Apodiformes	-19.3593	46.687	-19.3593	46.687	-19.3593	46.687	5.10593e+11	19.3593	12.9554	19.3191	22.9309	25.0873	30.9654	0.413756	-0.19292	-0.0972575	0.242609	0.364718	0.462387
Apus_barbatus	Apodidae	Apodiformes	-17.4014	32.916	-23.3257	30.4655	-23.3257	30.4655	1059694440804	23.3257	11.0825	17.6463	18.9891	21.9813	28.0761	0.666115	-0.42548	-0.347021	-0.517098	-0.339063	-0.171957
Apus_batesi	Apodidae	Apodiformes	1.92313	12.6637	1.92313	12.6637	1.92313	12.6637	2.47021e+11	1.92313	19.3235	23.2034	24.5581	25.5925	30.8871	-1.35563	0.976997	0.731174	0.702333	0.488028	0.444347
Apus_bradfieldi	Apodidae	Apodiformes	-27.263	18.6133	-27.263	18.6133	-27.263	18.6133	784241416078	27.263	5.90051	13.8997	19.898	24.3687	31.4487	0.896151	-0.940873	-0.78768	-0.370885	0.193991	0.574732
Apus_caffer	Apodidae	Apodiformes	9.0494	15.2218	3.40836	16.9677	3.40836	16.9677	10474635461830	3.40836	17.1367	22.8165	23.6296	25.3036	31.8228	-1.08586	0.479958	0.624194	0.424262	0.417152	0.663118
Apus_horus	Apodidae	Apodiformes	-29.5016	25.8796	-29.5016	25.8796	-29.5016	25.8796	1792729802710	29.5016	7.71794	14.8667	19.4878	22.4268	28.7502	1.01955	-0.777239	-0.686035	-0.438503	-0.243178	-0.0291814
Apus_niansae	Apodidae	Apodiformes	0.112153	35.7742	2.44356	38.5263	2.44356	38.5263	3.13294e+11	2.44356	11.6839	18.4822	20.539	21.6299	28.2485	-1.25204	-0.354193	-0.227538	-0.259187	-0.413668	-0.135708
Apus_nipalensis	Apodidae	Apodiformes	21.3291	102.541	21.3291	102.541	21.3291	102.541	4971712023240	21.3291	12.4275	17.3422	22.0336	25.0955	28.9243	0.542024	-0.261738	-0.388182	0.0357179	0.366701	0.00815507
Apus_pacificus	Apodidae	Apodiformes	-16.2472	129.815	22.921	121.503	47.1114	115.096	28806066658720	22.921	13.2836	18.9108	11.0871	18.664	24.1492	0.641407	-0.148695	-0.162267	-1.42375	-1.01067	-0.951831
Apus_pallidus	Apodidae	Apodiformes	12.0358	7.15866	17.7476	5.5186	33.9766	6.39407	5362355326709	17.7476	15.989	24.0546	25.1808	28.3872	35.1311	0.303872	0.267394	0.998394	0.919765	1.23016	1.50792
Apus_toulsoni	Apodidae	Apodiformes	-29.5016	25.8796	-29.5016	25.8796	-29.5016	25.8796	1792729802710	29.5016	7.71794	14.8667	19.4878	22.4268	28.7502	1.01955	-0.777239	-0.686035	-0.438503	-0.243178	-0.0291814
Apus_unicolor	Apodidae	Apodiformes	28.7957	-13.4364	28.7957	-13.4364	28.2838	-16.5496	1.49701e+10	28.7957	10.1633	14.4259	18.3233	21.8162	26.1027	0.981159	-0.528991	-0.733252	-0.616393	-0.374226	-0.574115
Aquila_adalberti	Accipitridae	Accipitriformes	38.2802	-5.0685	38.2802	-5.0685	38.2802	-5.0685	136599257501	38.2802	2.31963	6.83014	14.8303	24.3938	32.0806	1.46323	-1.22359	-1.37173	-1.05616	0.19987	0.724757
Aquila_africanus	Accipitridae	Accipitriformes	0.982663	17.8701	0.982663	17.8701	0.982663	17.8701	1561733214340	0.982663	19.2425	23.3997	24.55	25.5432	30.8105	-1.58787	0.955755	0.788622	0.699684	0.475863	0.426779
Aquila_audax	Accipitridae	Accipitriformes	-25.577	134.35	-25.577	134.35	-25.577	134.35	6948778324050	25.577	7.55531	14.415	21.933	28.213	35.1354	0.79983	-0.792537	-0.734391	0.0140961	1.18042	1.5091
Aquila_chrysaetos	Accipitridae	Accipitriformes	50.1501	52.1346	51.8933	26.3061	52.3579	34.1468	5.78379e+13	51.8933	-16.2923	-11.1637	3.30987	18.2941	24.6275	2.0602	-2.22087	-2.26189	-1.99372	-1.08148	-0.861057
Aquila_clanga	Accipitridae	Accipitriformes	25.2562	78.3924	46.403	80.2936	55.7322	81.1323	18293361573670	46.403	7.90915	14.2868	9.78975	17.7952	23.6251	1.83017	-0.759075	-0.747835	-1.53389	-1.17585	-1.0501
Aquila_fasciatus	Accipitridae	Accipitriformes	24.5821	72.1052	24.5821	72.1052	24.4778	76.1743	5442023586646	24.5821	7.11722	13.2351	21.436	27.3776	33.0445	0.741494	-0.833077	-0.853656	-0.0887183	0.948892	0.960945
Aquila_gurneyi	Accipitridae	Accipitriformes	-7.09644	140.904	-7.09644	140.904	-7.09644	140.904	491158130098	7.09644	19.9629	23.8468	24.8407	25.3655	29.9114	-0.605665	1.15459	0.928521	0.797403	0.432274	0.223937
Aquila_hastata	Accipitridae	Accipitriformes	22.8577	81.5089	22.8577	81.5089	22.8577	81.5089	2131812437851	22.8577	12.3983	19.4304	25.6992	31.5904	37.9947	0.637519	-0.265463	-0.0790236	1.12612	2.26866	2.36583
Aquila_heliaca	Accipitridae	Accipitriformes	30.4864	73.4791	42.502	76.1346	48.031	75.814	17173918849313	42.502	3.21716	9.08282	9.58436	20.0829	26.5401	1.65834	-1.157	-1.20964	-1.55066	-0.731897	-0.486881
Aquila_nipalensis	Accipitridae	Accipitriformes	-16.3395	22.6659	6.42975	46.4064	43.7305	85.2983	20544757886290	6.42975	14.1242	20.5707	17.398	19.8554	26.5141	-0.680958	-0.029916	0.122223	-0.745005	-0.777386	-0.492087
Aquila_pomarina	Accipitridae	Accipitriformes	-12.0744	28.6277	7.05768	27.7776	52.2131	25.7712	8468514613740	7.05768	14.0929	20.9952	19.9224	18.6033	24.0326	-0.609942	-0.0344916	0.204824	-0.366758	-1.02234	-0.973805
Aquila_rapax	Accipitridae	Accipitriformes	11.6751	-1.21339	11.6751	-1.21339	11.6751	-1.21339	14895743550100	11.6751	15.4336	22.5524	24.5553	26.491	33.4357	-0.163508	0.173312	0.555413	0.701408	0.714764	1.05956
Aquila_verreauxii	Accipitridae	Accipitriformes	-27.1824	29.1942	-27.1824	29.1942	-27.1824	29.1942	3450704456570	27.1824	11.4485	18.0483	20.7253	22.2326	28.8171	0.891613	-0.382453	-0.290786	-0.225232	-0.285169	-0.0148594
Aquila_wahlbergi	Accipitridae	Accipitriformes	1.61114	19.676	1.61114	19.676	1.61114	19.676	10003665765210	1.61114	15.7807	21.9532	24.1146	25.732	32.3411	-1.42461	0.231497	0.410399	0.563543	0.522594	0.787688
Ara_ambiguus	Psittacidae	Psittaciformes	7.39538	-77.1169	7.39538	-77.1169	7.39538	-77.1169	1.25484e+11	7.39538	20.5428	24.5901	25.2521	26.0633	30.3045	-0.573056	1.33336	1.19558	0.946618	0.605593	0.311856
Ara_ararauna	Psittacidae	Psittaciformes	-7.04806	-60.4057	-7.04806	-60.4057	-7.04806	-60.4057	6.46012e+12	7.04806	18.1184	24.1167	25.2663	26.0109	31.6096	-0.611006	0.685436	1.01996	0.952046	0.592371	0.612589
Ara_chloropterus	Psittacidae	Psittaciformes	-5.25672	-61.8149	-5.25672	-61.8149	-5.25672	-61.8149	6.76466e+12	5.25672	18.7054	24.3634	25.4975	26.2076	31.6178	-0.823618	0.821246	1.10883	1.04266	0.642155	0.614522
Ara_glaucogularis	Psittacidae	Psittaciformes	-13.8292	-66.1775	-13.8292	-66.1775	-13.8292	-66.1775	2.3281e+10	13.8292	16.7574	23.4487	26.012	27.3152	33.157	0.0137708	0.40674	0.80333	1.26465	0.932038	0.989149
Ara_macao	Psittacidae	Psittaciformes	-3.32412	-63.457	-3.32412	-63.457	-3.32412	-63.457	5776657654198	3.32412	19.6834	24.9996	25.8034	26.3576	31.5752	-1.09934	1.07468	1.36663	1.17093	0.680444	0.604473
Ara_militaris	Psittacidae	Psittaciformes	-7.15616	-76.7117	-7.15616	-76.7117	-7.15616	-76.7117	5.06606e+11	7.15616	16.7618	22.4438	23.4032	23.9965	29.5635	-0.599096	0.40757	0.52802	0.363138	0.107595	0.147087
Ara_rubrogenys	Psittacidae	Psittaciformes	-18.6256	-65.0227	-18.6256	-65.0227	-18.6256	-65.0227	2.39792e+10	18.6256	7.36849	15.1342	18.55	20.6411	27.826	0.364323	-0.809942	-0.656614	-0.583261	-0.618889	-0.22418
Ara_severus	Psittacidae	Psittaciformes	-10.3421	-62.9976	-10.3421	-62.9976	-10.3421	-62.9976	4.7808e+12	10.3421	18.9966	24.6352	25.4976	26.0095	31.3563	-0.281518	0.892859	1.21344	1.0427	0.592012	0.553099
Arachnothera_affinis	Nectariniidae	Passeriformes	-0.632091	114.086	-0.632091	114.086	-0.632091	114.086	1218945820628	0.632091	21.2415	25.1787	25.7156	26.289	30.5179	-1.70311	1.57703	1.44821	1.13309	0.662905	0.360074
Arachnothera_chrysogenys	Nectariniidae	Passeriformes	-1.39218	114.053	-1.39218	114.053	-1.39218	114.053	1007037146360	1.39218	21.5709	25.4574	26.0147	26.6038	30.8383	-1.47711	1.70516	1.58494	1.26588	0.743947	0.433146
Arachnothera_clarae	Nectariniidae	Passeriformes	6.75687	124.247	6.75687	124.247	6.75687	124.247	151967326454	6.75687	20.2576	24.3133	25.7468	26.9391	31.3961	-0.64355	1.24311	1.09034	1.14641	0.831721	0.562404
Arachnothera_crassirostris	Nectariniidae	Passeriformes	-1.5276	114.053	-1.5276	114.053	-1.5276	114.053	731931264047	1.5276	21.5829	25.5545	26.084	26.6579	30.9527	-1.44419	1.71004	1.63576	1.2983	0.757988	0.45946
Arachnothera_everetti	Nectariniidae	Passeriformes	2.3371	114.635	2.3371	114.635	2.3371	114.635	285516228134	2.3371	20.1266	24.2111	24.6858	25.1705	29.3063	-1.27225	1.20318	1.05334	0.744595	0.384825	0.0908434
Arachnothera_flavigaster	Nectariniidae	Passeriformes	0.794488	114.168	0.794488	114.168	0.794488	114.168	949693310225	0.794488	21.6118	25.4972	26.0441	26.6273	30.8818	-1.64656	1.72175	1.60561	1.27958	0.750045	0.443131
Arachnothera_juliae	Nectariniidae	Passeriformes	3.2027	115.444	3.2027	115.444	3.2027	115.444	3.84299e+10	3.2027	17.8122	21.5895	22.096	22.6173	26.7268	-1.11908	0.618654	0.328904	0.049278	-0.201709	-0.449329
Arachnothera_longirostra	Nectariniidae	Passeriformes	18.1457	100.386	18.1457	100.386	18.1457	100.386	3.07507e+12	18.1457	16.4973	21.6012	24.5685	26.3675	31.0415	0.331462	0.358291	0.331447	0.705718	0.682983	0.479932
Arachnothera_magna	Nectariniidae	Passeriformes	21.5769	99.8273	21.5769	99.8273	21.5769	99.8273	1731340318210	21.5769	10.3565	16.3203	21.9243	25.1341	29.5925	0.557733	-0.507749	-0.518558	0.0122294	0.37601	0.153479
Arachnothera_robusta	Nectariniidae	Passeriformes	4.97067	101.641	4.97067	101.641	4.97067	101.641	514517554743	4.97067	20.8236	24.7187	25.3147	25.9278	30.1894	-0.860763	1.42716	1.24715	0.970573	0.571486	0.285988
Aramides_axillaris	Rallidae	Gruiformes	18.1814	-102.263	18.1814	-102.263	18.1814	-102.263	328151723430	18.1814	19.0072	24.2566	25.3996	26.0567	31.0612	0.333919	0.895525	1.0697	1.00365	0.603916	0.484485
Aramides_cajanea	Rallidae	Gruiformes	-8.90121	-58.3536	-8.90121	-58.3536	-8.90121	-58.3536	11362297089654	8.90121	17.0294	22.8496	24.5472	25.3517	30.7484	-0.418003	0.458917	0.633046	0.698782	0.428906	0.412571
Aramides_calopterus	Rallidae	Gruiformes	-7.51712	-71.4901	-7.51712	-71.4901	-7.51712	-71.4901	512527197433	7.51712	19.2393	24.5356	25.4991	25.9499	31.2279	-0.559966	0.954919	1.17426	1.04332	0.577026	0.523158
Aramides_mangle	Rallidae	Gruiformes	-8.42285	-38.2066	-8.42285	-38.2066	-8.42285	-38.2066	637747567385	8.42285	18.1225	22.9284	24.749	25.9618	31.2613	-0.465729	0.686357	0.654353	0.765944	0.58002	0.530941
Aramides_saracura	Rallidae	Gruiformes	-27.3232	-53.9474	-27.3232	-53.9474	-27.3232	-53.9474	833196538014	27.3232	9.3194	15.1675	19.5204	23.388	28.842	0.899534	-0.618794	-0.652911	-0.43323	-0.0308978	-0.00951607
Aramides_wolfi	Rallidae	Gruiformes	1.2998	-78.5822	1.2998	-78.5822	1.2998	-78.5822	9.73408e+10	1.2998	20.0474	24.3889	24.8695	25.5978	29.9455	-1.50049	1.17949	1.11832	0.807413	0.489343	0.231522
Aramides_ypecaha	Rallidae	Gruiformes	-21.0372	-53.7932	-21.0372	-53.7932	-21.0372	-53.7932	3198398465860	21.0372	11.8097	18.6196	22.5518	25.3992	31.0016	0.523401	-0.338902	-0.206931	0.151942	0.44052	0.47073
Aramidopsis_plateni	Rallidae	Gruiformes	0.742779	122.264	0.742779	122.264	0.742779	122.264	1.41396e+11	0.742779	20.093	24.1905	24.7923	25.2293	29.812	-1.66388	1.19312	1.04598	0.78073	0.399082	0.201882
Aramus_guarauna	Aramidae	Gruiformes	-11.6175	-57.8286	-11.6175	-57.8286	-11.6175	-57.8286	1.03532e+13	11.6175	15.8507	21.9456	23.9865	25.0709	30.3852	-0.168456	0.243487	0.408638	0.525579	0.360768	0.330053
Aratinga_acuticaudata	Psittacidae	Psittaciformes	-24.3119	-60.989	-24.3119	-60.989	-24.3119	-60.989	2.93658e+12	24.3119	12.7019	18.9192	22.994	26.0271	31.8942	0.725447	-0.226315	-0.160962	0.258204	0.596462	0.680119
Aratinga_aurea	Psittacidae	Psittaciformes	-12.7391	-50.0603	-12.7391	-50.0603	-12.7391	-50.0603	4825497647190	12.7391	15.6219	22.2546	24.3286	25.3844	31.3051	-0.0740664	0.204626	0.481537	0.629036	0.436897	0.541138
Aratinga_auricapillus	Psittacidae	Psittaciformes	-15.245	-39.4588	-15.245	-39.4588	-15.245	-39.4588	1.08718e+12	15.245	14.1785	19.6125	22.4744	24.3812	28.8229	0.12283	-0.0219578	-0.0486874	0.134047	0.19693	-0.0136114
Aratinga_brevipes	Psittacidae	Psittaciformes	23.6574	-98.7354	23.6574	-98.7354	23.6574	-98.7354	261390584972	23.6574	11.2729	17.9009	22.9903	26.5054	32.5568	0.686208	-0.403232	-0.311654	0.257275	0.718476	0.840284
Aratinga_cactorum	Psittacidae	Psittaciformes	-9.80761	-42.0579	-9.80761	-42.0579	-9.80761	-42.0579	987383192254	9.80761	16.2494	22.5804	24.4278	25.692	31.9799	-0.330964	0.313357	0.562549	0.660315	0.512646	0.700616
Aratinga_canicularis	Psittacidae	Psittaciformes	18.6018	-102.343	18.6018	-102.343	18.6018	-102.343	2.41999e+11	18.6018	15.1314	22.1786	24.3129	25.825	32.5534	0.362706	0.124215	0.463265	0.624119	0.54576	0.83944
Aratinga_chloroptera	Psittacidae	Psittaciformes	18.3413	-71.7402	18.3413	-71.7402	18.3413	-71.7402	6.36139e+10	18.3413	12.7179	18.5421	20.4679	21.91	27.2436	0.344909	-0.224229	-0.218584	-0.271965	-0.35428	-0.344357
Aratinga_erythrogenys	Psittacidae	Psittaciformes	-4.73741	-80.1573	-4.73741	-80.1573	-4.73741	-80.1573	1.10133e+11	4.73741	16.9123	22.1316	23.4833	25.0096	29.7796	-0.891851	0.436261	0.452082	0.384496	0.346008	0.194715
Aratinga_euops	Psittacidae	Psittaciformes	21.1782	-77.8624	21.1782	-77.8624	21.1782	-77.8624	9.46725e+10	21.1782	17.3029	22.1463	24.8618	27.1912	31.4926	0.532408	0.513057	0.455577	0.804738	0.898732	0.585056
Aratinga_finschi	Psittacidae	Psittaciformes	10.9746	-84.0428	10.9746	-84.0428	10.9746	-84.0428	7.65926e+10	10.9746	19.5066	23.6758	24.7653	25.8996	30.4728	-0.224627	1.026	0.873415	0.771481	0.564405	0.349857
Aratinga_holochlora	Psittacidae	Psittaciformes	23.6574	-98.7354	23.6574	-98.7354	23.6574	-98.7354	261390584972	23.6574	11.2729	17.9009	22.9903	26.5054	32.5568	0.686208	-0.403232	-0.311654	0.257275	0.718476	0.840284
Aratinga_jandaya	Psittacidae	Psittaciformes	-6.82982	-44.2585	-6.82982	-44.2585	-6.82982	-44.2585	1240282120740	6.82982	18.098	24.4162	25.4527	26.3998	32.4335	-0.635332	0.680913	1.12857	1.02469	0.691279	0.810154
Aratinga_leucophthalma	Psittacidae	Psittaciformes	-8.13005	-69.215	-8.13005	-69.215	-8.13005	-69.215	7354407488430	8.13005	15.9256	22.0707	24.1284	25.216	30.5364	-0.495614	0.256385	0.43772	0.567693	0.395867	0.36426
Aratinga_mitrata	Psittacidae	Psittaciformes	-16.3973	-66.7767	-16.3973	-66.7767	-16.3973	-66.7767	2.5294e+11	16.3973	5.13443	12.7687	16.3425	18.6266	25.0485	0.207898	-1.00541	-0.898248	-0.880218	-1.01785	-0.780266
Aratinga_nana	Psittacidae	Psittaciformes	17.6309	-89.9779	17.6309	-89.9779	17.6309	-89.9779	4.59676e+11	17.6309	16.7894	22.0355	25.0494	27.3406	33.1182	0.295721	0.412801	0.429472	0.871393	0.938898	0.979404
Aratinga_pertinax	Psittacidae	Psittaciformes	6.18875	-70.3839	6.18875	-70.3839	6.18875	-70.3839	1.21308e+12	6.18875	20.8465	25.7257	26.2623	26.7716	31.9352	-0.709131	1.43502	1.72995	1.38475	0.787676	0.689904
Aratinga_rubritorquis	Psittacidae	Psittaciformes	14.3007	-87.2536	14.3007	-87.2536	14.3007	-87.2536	9.11744e+10	14.3007	15.1968	20.5642	22.4666	24.2511	30.1712	0.0506809	0.134722	0.120979	0.132266	0.166565	0.281911
Aratinga_solstitialis	Psittacidae	Psittaciformes	2.32158	-59.204	2.32158	-59.204	2.32158	-59.204	1.4141e+11	2.32158	21.5957	25.6898	26.7018	27.5805	32.6117	-1.27524	1.71522	1.70969	1.61993	1.0041	0.853738
Aratinga_wagleri	Psittacidae	Psittaciformes	-3.22991	-74.9836	-3.22991	-74.9836	-3.22991	-74.9836	270586804990	3.22991	11.1611	16.7473	17.2211	17.7042	22.8286	-1.11462	-0.416324	-0.465487	-0.76847	-1.19292	-1.19715
Aratinga_weddellii	Psittacidae	Psittaciformes	-8.1014	-68.8398	-8.1014	-68.8398	-8.1014	-68.8398	1858901103010	8.1014	18.2094	24.1696	25.3737	26.0091	31.524	-0.498566	0.705808	1.03858	0.993512	0.591931	0.592433
Arborophila_ardens	Phasianidae	Galliformes	18.8619	109.51	18.8619	109.51	18.8619	109.51	1.13162e+10	18.8619	14.4457	18.1326	23.2911	26.924	30.3543	0.38035	0.0177947	-0.278711	0.333706	0.827731	0.323063
Arborophila_atrogularis	Phasianidae	Galliformes	23.7705	92.1309	23.7705	92.1309	23.7705	92.1309	268663381748	23.7705	9.39271	15.7595	22.4031	25.8624	30.146	0.693031	-0.611177	-0.585467	0.117741	0.555107	0.276252
Arborophila_brunneopectus	Phasianidae	Galliformes	20.7337	103.123	20.7337	103.123	20.7337	103.123	418620583378	20.7337	11.3552	17.4572	22.2523	25.086	30.244	0.503903	-0.393528	-0.372757	0.0837625	0.364403	0.298252
Arborophila_cambodiana	Phasianidae	Galliformes	12.4594	103.201	12.4594	103.201	12.4594	103.201	1.49068e+10	12.4594	18.5797	23.7627	25.9647	28.0706	32.839	-0.097201	0.791239	0.901173	1.24294	1.14014	0.909804
Arborophila_campbelli	Phasianidae	Galliformes	4.27055	101.418	4.27055	101.418	4.27055	101.418	1.39226e+10	4.27055	17.8488	21.7149	22.8353	23.653	28.0899	-0.956463	0.626502	0.356486	0.219252	0.0289997	-0.169062
Arborophila_charltonii	Phasianidae	Galliformes	6.61329	103.971	6.61329	103.971	6.61329	103.971	1.17613e+11	6.61329	19.5371	23.4405	25.2385	26.4861	30.7195	-0.659856	1.0343	0.800864	0.941459	0.7135	0.405952
Arborophila_chloropus	Phasianidae	Galliformes	19.1695	100.31	19.1695	100.31	19.1695	100.31	598896856973	19.1695	15.4456	21.2812	24.6739	26.9938	32.4301	0.40106	0.175297	0.263228	0.740602	0.84617	0.809324
Arborophila_crudigularis	Phasianidae	Galliformes	23.8855	121.166	23.8855	121.166	23.8855	121.166	2.01865e+10	23.8855	8.29304	11.3322	17.0419	21.6826	24.6235	0.699947	-0.722015	-1.0276	-0.791899	-0.402532	-0.861831
Arborophila_davidi	Phasianidae	Galliformes	12.1756	107.215	12.1756	107.215	12.1756	107.215	3.70491e+09	12.1756	17.1634	21.522	23.6441	25.2976	29.8634	-0.120951	0.485229	0.314259	0.428266	0.415692	0.213287
Arborophila_gingica	Phasianidae	Galliformes	24.7163	114.942	24.7163	114.942	24.7163	114.942	356735476771	24.7163	3.97192	7.97729	18.0641	26.8809	31.0354	0.749431	-1.09892	-1.29143	-0.653464	0.816351	0.478519
Arborophila_hyperythra	Phasianidae	Galliformes	1.60509	114.689	1.60509	114.689	1.60509	114.689	130950242531	1.60509	19.353	23.3715	23.8136	24.313	28.6088	-1.42601	0.984804	0.780224	0.475697	0.180982	-0.0593832
Arborophila_javanica	Phasianidae	Galliformes	-7.05368	107.247	-7.05368	107.247	-7.05368	107.247	3.02657e+10	7.05368	17.0709	21.5243	22.1421	22.6326	26.7385	-0.610385	0.467023	0.314757	0.0593722	-0.19836	-0.446956
Arborophila_mandellii	Phasianidae	Galliformes	27.5642	92.6782	27.5642	92.6782	27.5642	92.6782	6.12874e+10	27.5642	3.0373	8.4373	15.7099	21.1059	24.977	0.913041	-1.17055	-1.25795	-0.956163	-0.523242	-0.79406
Arborophila_orientalis	Phasianidae	Galliformes	-8.03418	113.257	-8.03418	113.257	-8.03418	113.257	8.78322e+09	8.03418	16.5639	20.9065	22.0023	22.6315	27.0417	-0.505515	0.370563	0.187163	0.028961	-0.198607	-0.385549
Arborophila_rolli	Phasianidae	Galliformes	4.79408	96.3698	4.79408	96.3698	4.79408	96.3698	3.23585e+10	4.79408	15.811	20.3957	20.7945	21.4275	26.252	-0.884229	0.236675	0.0894852	-0.212435	-0.45622	-0.544454
Arborophila_rubrirostris	Phasianidae	Galliformes	3.84005	97.46	3.84005	97.46	3.84005	97.46	56529838860	3.84005	15.5446	20.0566	20.3434	20.9045	25.4447	-1.01925	0.191698	0.028046	-0.294089	-0.564862	-0.703454
Arborophila_rufipectus	Phasianidae	Galliformes	28.6617	103.567	28.6617	103.567	28.6617	103.567	7.11418e+09	28.6617	0.279167	4.04444	14.1278	22.9278	26.7514	0.973815	-1.36596	-1.55013	-1.13182	-0.133489	-0.444365
Arborophila_rufogularis	Phasianidae	Galliformes	20.6828	100.485	20.6828	100.485	20.6828	100.485	1102027715820	20.6828	6.82422	13.0672	19.0472	22.6484	27.0069	0.500617	-0.859664	-0.869869	-0.508137	-0.194915	-0.39262
Arborophila_sumatrana	Phasianidae	Galliformes	-2.60628	103.565	-2.60628	103.565	-2.60628	103.565	4.12079e+10	2.60628	16.4221	20.6861	21.0903	21.5213	25.6205	-1.22197	0.344535	0.144213	-0.156561	-0.436527	-0.669106
Arborophila_torqueola	Phasianidae	Galliformes	27.4568	97.211	27.4568	97.211	27.4568	97.211	657644199775	27.4568	-1.36166	4.73883	12.2525	17.6349	21.7494	0.907028	-1.47242	-1.50765	-1.31799	-1.20589	-1.39218
Archboldia_papuensis	Ptilonorhynchidae	Passeriformes	-3.94121	137.99	-3.94121	137.99	-3.94121	137.99	6.58199e+10	3.94121	9.70628	14.7747	15.3597	15.8417	21.0314	-1.00419	-0.578208	-0.69601	-0.996719	-1.53366	-1.51944
Archilochus_alexandri	Trochilidae	Apodiformes	19.2461	-103.368	35.4916	-109.676	36.8817	-110.216	2613376355091	35.4916	10.9419	19.3934	13.7083	23.2483	31.7347	1.32839	-0.441718	-0.0851036	-1.17536	-0.0622348	0.642187
Archilochus_colubris	Trochilidae	Apodiformes	16.2882	-91.1455	46.7998	-101.831	51.0894	-103.333	6147637962416	46.7998	16.0101	21.8619	11.9592	22.3307	28.4945	1.84724	0.271074	0.389499	-1.34526	-0.264001	-0.0836821
Ardea_cinerea	Ardeidae	Pelecaniformes	22.8732	49.0856	22.8732	49.0856	22.8732	49.0856	5.27574e+13	22.8732	1.63964	7.23624	15.4286	22.006	27.6678	0.638475	-1.27236	-1.34381	-0.988815	-0.333794	-0.257031
Ardea_cocoi	Ardeidae	Pelecaniformes	-11.7533	-58.1866	-11.7533	-58.1866	-11.7533	-58.1866	12554026332400	11.7533	15.383	21.2547	23.5651	25.0078	30.1879	-0.156798	0.164996	0.257702	0.406612	0.345563	0.285642
Ardea_goliath	Ardeidae	Pelecaniformes	0.669212	22.4453	0.669212	22.4453	0.669212	22.4453	1.48832e+13	0.669212	17.156	23.0081	24.4584	25.8955	32.1424	-1.6896	0.483767	0.676203	0.670071	0.563379	0.739628
Ardea_herodias	Ardeidae	Pelecaniformes	33.2888	-96.3059	38.4549	-97.671	41.3833	-98.6709	1.63278e+13	38.4549	-0.216219	5.86504	10.9168	21.1197	28.101	1.47151	-1.39881	-1.43603	-1.43864	-0.520392	-0.166737
Ardea_humbloti	Ardeidae	Pelecaniformes	-14.4846	48.1264	-14.4846	48.1264	-14.4846	48.1264	1.25778e+11	14.4846	15.8161	22.5437	25.5081	27.1832	32.8858	0.0649159	0.237543	0.553202	1.04695	0.89659	0.921424
Ardea_insignis	Ardeidae	Pelecaniformes	27.1986	93.6746	27.1986	93.6746	27.1986	93.6746	5.90119e+10	27.1986	5.85341	11.8441	18.9999	24.0314	27.6658	0.892525	-0.944912	-0.982804	-0.515429	0.115646	-0.257444
Ardea_melanocephala	Ardeidae	Pelecaniformes	-1.99092	21.4919	-1.99092	21.4919	-1.99092	21.4919	15947176463600	1.99092	16.1359	22.1223	24.0124	25.4395	31.9739	-1.3414	0.293174	0.44989	0.53317	0.450379	0.699159
Ardea_pacifica	Ardeidae	Pelecaniformes	-26.357	143.582	-26.357	143.582	-26.0117	143.516	6252320724736	26.357	7.96391	14.776	22.1992	28.4743	35.3111	0.844772	-0.753837	-0.695868	0.0719525	1.25525	1.55773
Ardea_picata	Ardeidae	Pelecaniformes	-16.6152	143.057	-16.6152	143.057	-16.6152	143.057	929699631839	16.6152	16.059	21.8739	25.4338	27.7715	33.315	0.223644	0.279632	0.392237	1.01717	1.05665	1.02895
Ardea_purpurea	Ardeidae	Pelecaniformes	-1.64815	21.8107	8.39784	30.5621	8.32523	30.4599	31484907837120	8.39784	15.4094	21.5708	21.2147	23.7488	29.5693	-0.468262	0.169335	0.324842	-0.132463	0.0508087	0.14837
Ardea_sumatrana	Ardeidae	Pelecaniformes	-8.88409	140.903	-8.88409	140.903	-8.88409	140.903	1455494274650	8.88409	19.6434	24.3029	25.7695	26.6507	31.2733	-0.419689	1.06353	1.08653	1.1562	0.756121	0.533724
Ardeola_bacchus	Ardeidae	Pelecaniformes	18.1281	104.861	28.3842	109.827	33.1365	113.083	7334837022822	28.3842	14.7279	19.8097	16.2477	23.2805	27.6147	0.958562	0.0607862	-0.0151056	-0.891834	-0.0550141	-0.268009
Ardeola_grayii	Ardeidae	Pelecaniformes	26.251	76.8452	26.251	76.8452	27.468	76.3766	3527523704531	26.251	11.3672	18.4213	25.5467	31.0168	37.4344	0.838705	-0.392105	-0.236588	1.06263	2.0613	2.18554
Ardeola_idae	Ardeidae	Pelecaniformes	-9.93284	34.8878	-9.93284	34.8878	-9.93284	34.8878	3.20245e+12	9.93284	13.4952	19.7584	22.4258	23.9008	29.9497	-0.31926	-0.119567	-0.0239202	0.122904	0.0855859	0.232454
Ardeola_ralloides	Ardeidae	Pelecaniformes	-2.98721	21.6727	2.71217	23.9664	2.53371	23.923	17623067453512	2.71217	15.895	21.8165	22.7476	23.9722	30.0853	-1.2029	0.251095	0.379226	0.198146	0.101988	0.262692
Ardeola_rufiventris	Ardeidae	Pelecaniformes	-11.0536	26.3335	-11.0536	26.3335	-11.0536	26.3335	4627654819260	11.0536	11.4952	18.888	22.2288	24.0597	30.7585	-0.217637	-0.376884	-0.165806	0.0785238	0.122179	0.414885
Ardeola_speciosa	Ardeidae	Pelecaniformes	-3.63735	121.776	-3.63735	121.776	-3.75488	121.999	5.05037e+11	3.63735	21.6039	25.6242	26.2624	26.8858	31.0989	-1.05003	1.71856	1.67339	1.38478	0.817653	0.49321
Ardeotis_arabs	Otididae	Otidiformes	13.1573	26.1469	13.1573	26.1469	13.1573	26.1469	2469702967140	13.1573	14.3821	22.6813	27.4661	31.2652	38.6279	-0.039942	0.00823935	0.588584	2.1337	2.14966	2.57875
Ardeotis_australis	Otididae	Otidiformes	-24.3051	133.294	-24.3051	133.294	-24.3051	133.294	5992172641660	24.3051	8.33478	15.4154	22.9841	29.1692	36.052	0.725044	-0.717936	-0.625051	0.255742	1.46059	1.76798
Ardeotis_kori	Otididae	Otidiformes	-23.3198	21.99	-23.3198	21.99	-23.3198	21.99	3088792371520	23.3198	8.34474	16.165	21.0645	24.1076	31.0295	0.665758	-0.716963	-0.537399	-0.161507	0.133256	0.477169
Ardeotis_nigriceps	Otididae	Otidiformes	26.9949	73.5177	26.9949	73.5177	26.9949	73.5177	938940231578	26.9949	10.4419	18.5007	26.0139	32.6048	39.9536	0.881035	-0.498271	-0.224777	1.26553	2.66895	3.06306
Arenaria_interpres	Scolopacidae	Charadriiformes	-31.2767	132.739	16.1834	45.3061	79.5192	-71.0165	1.62833e+13	16.1834	16.0903	21.3888	16.9794	6.05284	9.37122	0.192343	0.285128	0.285802	-0.799992	-3.11236	-3.36642
Arenaria_melanocephala	Scolopacidae	Charadriiformes	48.9586	-129.995	49.9629	-133.921	56.5223	-159.56	1.11129e+12	49.9629	0.102662	4.10999	7.74797	11.4319	15.1108	1.98078	-1.37774	-1.54617	-1.69334	-2.28319	-2.50295
Argusianus_argus	Phasianidae	Galliformes	0.86409	114.207	0.86409	114.207	0.86409	114.207	1205149366167	0.86409	21.2442	25.1512	25.6947	26.2811	30.5508	-1.62411	1.57802	1.43538	1.1242	0.660878	0.367542
Arremon_abeillei	Emberizidae	Passeriformes	-4.78798	-80.0393	-4.78798	-80.0393	-4.78798	-80.0393	4.9724e+10	4.78798	15.9955	21.5164	23.1101	24.8496	29.8149	-0.885048	0.268523	0.313066	0.287296	0.30765	0.202537
Arremon_aurantiirostris	Emberizidae	Passeriformes	11.1233	-87.3242	11.1233	-87.3242	11.1233	-87.3242	572169341433	11.1233	19.4143	24.0528	24.7582	25.5189	30.2876	-0.211492	1.00112	0.997796	0.769076	0.469893	0.308042
Arremon_brunneinucha	Emberizidae	Passeriformes	5.60739	-73.0426	5.60739	-73.0426	5.60739	-73.0426	512183073677	5.60739	12.2396	17.6544	18.4249	19.1477	24.5793	-0.779436	-0.285575	-0.345912	-0.601635	-0.916938	-0.870249
Arremon_castaneiceps	Emberizidae	Passeriformes	-12.6511	-73.0047	-12.6511	-73.0047	-12.6511	-73.0047	100779860598	12.6511	13.2955	18.9012	19.6296	20.0468	25.431	-0.0813221	-0.147078	-0.163758	-0.415451	-0.739128	-0.706126
Arremon_crassirostris	Emberizidae	Passeriformes	9.84087	-83.2834	9.84087	-83.2834	9.84087	-83.2834	7.81738e+09	9.84087	16.6641	21.1511	21.9697	22.9761	27.5793	-0.327848	0.389207	0.23636	0.0219566	-0.122804	-0.275324
Arremon_flavirostris	Emberizidae	Passeriformes	-19.852	-53.847	-19.852	-53.847	-19.852	-53.847	1863709706625	19.852	11.6834	18.5855	22.3509	24.7584	30.0824	0.446427	-0.354252	-0.212076	0.105891	0.285923	0.262034
Arremon_franciscanus	Emberizidae	Passeriformes	-14.7599	-42.1988	-14.7599	-42.1988	-14.7599	-42.1988	4.46162e+10	14.7599	13.2753	19.7112	22.2827	23.7809	30.1009	0.0860556	-0.149832	-0.0319662	0.0905565	0.058141	0.266179
Arremon_schlegeli	Emberizidae	Passeriformes	8.86741	-73.334	8.86741	-73.334	8.86741	-73.334	154906375579	8.86741	19.4043	24.4455	25.3942	25.8974	30.6223	-0.421333	0.998433	1.13967	1.00155	0.563869	0.383788
Arremon_semitorquatus	Emberizidae	Passeriformes	-22.7038	-45.3601	-22.7038	-45.3601	-22.7038	-45.3601	189157045155	22.7038	9.9037	15.9845	19.6744	22.781	27.8513	0.628056	-0.55712	-0.558986	-0.408097	-0.165833	-0.218916
Arremon_taciturnus	Emberizidae	Passeriformes	-5.86796	-55.7105	-5.86796	-55.7105	-5.86796	-55.7105	5678928263525	5.86796	18.3711	24.2537	25.3498	26.0846	31.6158	-0.747495	0.742588	1.06866	0.984185	0.610976	0.614063
Arremon_torquatus	Emberizidae	Passeriformes	-2.08162	-73.9602	-2.08162	-73.9602	-2.08162	-73.9602	4.35456e+11	2.08162	9.69602	15.5095	16.641	17.1866	22.6531	-1.32274	-0.579297	-0.614335	-0.843119	-1.28926	-1.22918
Arremon_virenticeps	Emberizidae	Passeriformes	19.418	-101.431	19.418	-101.431	19.418	-101.431	6.86799e+10	19.418	5.44255	14.4366	18.031	20.9009	29.585	0.417671	-0.979747	-0.732116	-0.658138	-0.565613	0.151815
Arremonops_chloronotus	Emberizidae	Passeriformes	17.3417	-90.0414	17.3417	-90.0414	17.3417	-90.0414	199629788749	17.3417	16.7117	22.279	25.0949	27.2448	33.5037	0.275421	0.39812	0.487453	0.887955	0.913116	1.07686
Arremonops_conirostris	Emberizidae	Passeriformes	6.87059	-66.8337	6.87059	-66.8337	6.87059	-66.8337	929057734185	6.87059	20.4126	25.4114	25.8482	26.5845	31.802	-0.630759	1.29156	1.56151	1.19062	0.738934	0.658172
Arremonops_rufivirgatus	Emberizidae	Passeriformes	23.9492	-98.2864	23.9492	-98.2864	23.9492	-98.2864	484605877864	23.9492	12.4452	18.9223	23.9101	27.3419	33.2679	0.703771	-0.259476	-0.160467	0.503357	0.939241	1.01707
Arremonops_tocuyensis	Emberizidae	Passeriformes	10.7687	-69.9065	10.7687	-69.9065	10.7687	-69.9065	6.02227e+10	10.7687	20.3933	24.8697	26.1316	26.9238	31.4523	-0.242964	1.28545	1.31013	1.32094	0.827664	0.575585
Arses_insularis	Monarchidae	Passeriformes	-3.78259	141.645	-3.78259	141.645	-3.78259	141.645	140043048511	3.78259	20.6358	24.9124	25.4731	25.7295	30.3003	-1.02789	1.36385	1.32846	1.03286	0.521958	0.310915
Arses_kaupi	Monarchidae	Passeriformes	-17.7182	145.728	-17.7182	145.728	-17.7182	145.728	2.3657e+10	17.7182	13.0631	17.7411	22.3209	25.633	30.061	0.301821	-0.178532	-0.33395	0.0991247	0.498034	0.257255
Arses_telescophthalmus	Monarchidae	Passeriformes	-7.84593	142.912	-7.84593	142.912	-7.84593	142.912	4.88254e+11	7.84593	20.4884	24.2529	25.7477	26.6524	31.2694	-0.52513	1.31579	1.06835	1.1468	0.756557	0.532824
Artamella_viridis	Vangidae	Passeriformes	-18.5603	48.6691	-18.5603	48.6691	-18.5603	48.6691	357116313605	18.5603	13.7428	20.0591	23.5614	25.6522	31.4047	0.359879	-0.084835	0.0284994	0.405625	0.502802	0.564418
Artamus_cinereus	Artamidae	Passeriformes	-25.166	133.726	-25.166	133.726	-25.166	133.726	6670200050050	25.166	7.9699	14.8932	22.4149	28.6617	35.5885	0.775872	-0.753264	-0.683147	0.120435	1.30971	1.63545
Artamus_cyanopterus	Artamidae	Passeriformes	-29.2889	139.516	-29.2889	139.516	-29.2889	139.516	3641611911010	29.2889	5.71091	11.9189	19.3502	26.0578	33.0876	1.00803	-0.957075	-0.976146	-0.460574	0.604209	0.971722
Artamus_fuscus	Artamidae	Passeriformes	14.0089	105.713	14.0089	105.713	14.0089	105.713	4067757800440	14.0089	12.9272	19.1646	24.4698	28.53	33.7931	0.0279121	-0.196665	-0.122192	0.673735	1.27138	1.15113
Artamus_insignis	Artamidae	Passeriformes	-5.8753	150.354	-5.8753	150.354	-5.8753	150.354	3.08715e+10	5.8753	20.7933	24.0588	24.8767	25.2699	29.1396	-0.746605	1.41677	0.999858	0.809941	0.40897	0.0546518
Artamus_leucorynchus	Artamidae	Passeriformes	-25.4313	143.516	-25.4313	143.516	-25.4313	143.516	6638557404750	25.4313	12.6846	18.6641	23.5268	27.1931	32.8464	0.791355	-0.228571	-0.200195	0.39624	0.899239	0.911639
Artamus_maximus	Artamidae	Passeriformes	-4.05082	138.869	-4.05082	138.869	-4.05082	138.869	202978039277	4.05082	13.8282	18.4835	19.2313	19.6217	24.6647	-0.988093	-0.0726851	-0.227342	-0.479404	-0.823791	-0.853958
Artamus_mentalis	Artamidae	Passeriformes	-17.8338	177.966	-17.8338	177.966	-17.8338	177.966	1.50279e+10	17.8338	19.8709	22.4846	24.4038	26.1817	29.1514	0.309873	1.12786	0.538249	0.652671	0.635583	0.0572065
Artamus_minor	Artamidae	Passeriformes	-24.0563	134.422	-24.0563	134.422	-24.0563	134.422	5776737579220	24.0563	8.10376	15.2555	23.0145	29.3434	36.1852	0.710191	-0.740389	-0.643085	0.263304	1.51363	1.80671
Artamus_monachus	Artamidae	Passeriformes	-2.00833	121.115	-2.00833	121.115	-2.00833	121.115	148378573672	2.00833	19.5267	23.6051	24.2134	24.7067	29.2865	-1.33779	1.03146	0.851226	0.59344	0.273647	0.0865418
Artamus_personatus	Artamidae	Passeriformes	-25.7161	134.263	-25.7161	134.263	-25.7161	134.263	6.78232e+12	25.7161	7.46801	14.372	21.9767	28.3383	35.3121	0.807895	-0.800692	-0.738912	0.0234451	1.21616	1.55802
Artamus_superciliosus	Artamidae	Passeriformes	-25.5979	135.028	-25.5979	135.028	-25.5979	135.028	6476470174150	25.5979	7.35498	14.3126	21.991	28.3881	35.3393	0.801043	-0.811194	-0.745139	0.0265201	1.23042	1.5656
Artisornis_metopias	Sylviidae	Passeriformes	-7.88347	36.0607	-7.88347	36.0607	-7.88347	36.0607	5.62366e+10	7.88347	11.7186	16.9626	19.9262	21.8023	27.2509	-0.5212	-0.349996	-0.43798	-0.366125	-0.377177	-0.342863
Artisornis_moreaui	Sylviidae	Passeriformes	-9.6646	36.6112	-9.6646	36.6112	-9.6646	36.6112	8.18084e+08	9.6646	11.2556	16.0889	19.425	21.7889	26.6	-0.344421	-0.405269	-0.546542	-0.448614	-0.380026	-0.474851
Arundinicola_leucocephala	Tyrannidae	Passeriformes	-12.674	-45.3362	-12.674	-45.3362	-12.674	-45.3362	7603429664660	12.674	16.8808	22.5682	24.4454	25.3611	30.7156	-0.0794301	0.43022	0.559428	0.665927	0.431199	0.40507
Ashbyia_lovensis	Meliphagidae	Passeriformes	-28.4285	140.504	-28.4285	140.504	-26.9238	138.506	6.37427e+11	28.4285	6.20266	13.1427	22.2242	31.2039	38.4875	0.961002	-0.914731	-0.862604	0.0775118	2.12766	2.53065
Asio_abyssinicus	Strigidae	Strigiformes	-1.45	29.7862	-1.45	29.7862	-1.45	29.7862	126251396700	1.45	9.78197	16.6966	17.519	18.5745	25.1732	-1.46287	-0.570154	-0.471889	-0.728759	-1.02786	-0.756171
Asio_capensis	Strigidae	Strigiformes	-18.8394	34.2469	-18.8394	34.2469	-18.8394	34.2469	6502905039079	18.8394	11.5574	18.6719	21.9229	23.4168	30.0562	0.378827	-0.369433	-0.199001	0.01193	-0.0244095	0.256185
Asio_flammeus	Strigidae	Strigiformes	10.8203	-0.399145	39.8549	18.2905	44.6011	16.5828	7.63242e+13	39.8549	2.03859	7.95243	6.55393	15.9231	21.9732	1.53721	-1.24392	-1.29322	-1.77979	-1.51909	-1.35212
Asio_madagascariensis	Strigidae	Strigiformes	-20.8056	45.0397	-20.8056	45.0397	-20.8056	45.0397	499625376503	20.8056	13.0204	19.3989	23.0166	25.1784	31.0588	0.508531	-0.184253	-0.0841965	0.263821	0.386747	0.483942
Asio_otus	Strigidae	Strigiformes	45.4962	31.7137	48.9604	50.1815	52.2075	80.8314	42928421531590	48.9604	-11.1583	-5.97073	6.15774	18.8494	25.2852	1.93892	-1.99863	-2.05557	-1.80748	-0.974889	-0.734481
Asio_stygius	Strigidae	Strigiformes	-19.0339	-52.2447	-19.0339	-52.2447	-19.0339	-52.2447	4313759316630	19.0339	12.8962	19.6141	22.4133	23.9805	29.52	0.39195	-0.200779	-0.0484079	0.120048	0.103903	0.137562
Aspatha_gularis	Momotidae	Coraciiformes	15.3196	-91.3847	15.3196	-91.3847	15.3196	-91.3847	8.33786e+10	15.3196	12.6295	18.5798	20.6081	22.3335	28.6205	0.128433	-0.235731	-0.21293	-0.246677	-0.263381	-0.0568864
Asthenes_anthoides	Furnariidae	Passeriformes	-40.4417	-71.7473	-40.4417	-71.7473	-40.4417	-71.7473	3.86983e+11	40.4417	-0.921088	2.83542	8.26997	13.8959	20.3252	1.5644	-1.44448	-1.62126	-1.65404	-1.87343	-1.64273
Asthenes_arequipae	Furnariidae	Passeriformes	-15.9217	-70.2801	-15.9217	-70.2801	-15.9217	-70.2801	82848130348	15.9217	-7.07223	2.49817	5.49252	7.37131	15.261	0.173164	-1.79845	-1.6405	-1.85294	-2.91643	-2.47928
Asthenes_baeri	Furnariidae	Passeriformes	-31.664	-62.1905	-31.664	-62.1905	-31.664	-62.1905	1648648418920	31.664	5.03242	11.3545	18.3804	25.0661	32.0854	1.13437	-1.01383	-1.02568	-0.608109	0.359591	0.725903
Asthenes_berlepschi	Furnariidae	Passeriformes	-15.8522	-68.6285	-15.8522	-68.6285	-15.8522	-68.6285	1.77572e+09	15.8522	0.68	9.07	11.5225	13.135	20.195	0.168044	-1.33891	-1.21062	-1.38504	-2.00227	-1.66527
Asthenes_cactorum	Furnariidae	Passeriformes	-15.0795	-74.5639	-15.0795	-74.5639	-15.0795	-74.5639	5.4452e+10	15.0795	6.12092	12.7211	14.9092	16.934	22.544	0.110344	-0.921843	-0.902722	-1.04745	-1.33579	-1.24904
Asthenes_dorbignyi	Furnariidae	Passeriformes	-28.4551	-66.9612	-28.4551	-66.9612	-28.4551	-66.9612	225331426635	28.4551	0.435203	8.64224	14.1776	18.4684	25.3935	0.962467	-1.35548	-1.24279	-1.12657	-1.04819	-0.71342
Asthenes_flammulata	Furnariidae	Passeriformes	-8.27629	-77.2142	-8.27629	-77.2142	-8.27629	-77.2142	100410529222	8.27629	6.17176	11.8765	12.5359	12.846	18.5033	-0.480622	-0.917423	-0.97992	-1.29119	-2.05065	-1.95285
Asthenes_heterura	Furnariidae	Passeriformes	-23.3684	-65.0658	-23.3684	-65.0658	-23.3684	-65.0658	6.74437e+10	23.3684	0.572304	9.16985	13.784	16.9132	23.7321	0.668714	-1.34622	-1.203	-1.16759	-1.33961	-1.03014
Asthenes_huancavelicae	Furnariidae	Passeriformes	-13.304	-74.1703	-13.304	-74.1703	-13.304	-74.1703	2.27885e+10	13.304	-1	7.55719	9.15764	10.1356	17.6626	-0.0281034	-1.44952	-1.32135	-1.58495	-2.49062	-2.09233
Asthenes_hudsoni	Furnariidae	Passeriformes	-35.7974	-60.7856	-35.7974	-60.7856	-35.7974	-60.7856	802318191475	35.7974	3.39792	8.91931	15.9498	23.2704	30.5233	1.34343	-1.14327	-1.22203	-0.927781	-0.0572935	0.361301
Asthenes_humicola	Furnariidae	Passeriformes	-30.6547	-70.944	-30.6547	-70.944	-30.6547	-70.944	112992804856	30.6547	4.63716	9.41486	13.5275	18.0401	24.265	1.08128	-1.04604	-1.18415	-1.19377	-1.12968	-0.929948
Asthenes_humilis	Furnariidae	Passeriformes	-10.8428	-76.1427	-10.8428	-76.1427	-10.8428	-76.1427	121363984453	10.8428	-1.40144	7.08516	8.80748	9.70732	16.7308	-0.236342	-1.47492	-1.35426	-1.61256	-2.55801	-2.24441
Asthenes_luizae	Furnariidae	Passeriformes	-19.3881	-43.4675	-19.3881	-43.4675	-19.3881	-43.4675	6.58675e+09	19.3881	9.21446	15.5229	18.8394	20.8711	26.147	0.41568	-0.629639	-0.612798	-0.539961	-0.571746	-0.565329
Asthenes_maculicauda	Furnariidae	Passeriformes	-15.502	-68.5679	-15.502	-68.5679	-15.502	-68.5679	4.20702e+10	15.502	-0.195382	8.41807	11.7987	13.9355	20.8058	0.142073	-1.39744	-1.25937	-1.35999	-1.86666	-1.55902
Asthenes_modesta	Furnariidae	Passeriformes	-32.7986	-69.0994	-32.7986	-69.0994	-32.7986	-69.0994	1982775802520	32.7986	-2.71672	4.09343	9.75446	14.9173	22.001	1.19305	-1.5556	-1.54717	-1.53678	-1.69699	-1.34713
Asthenes_ottonis	Furnariidae	Passeriformes	-13.4543	-72.8594	-13.4543	-72.8594	-13.4543	-72.8594	4.0212e+10	13.4543	-0.761618	8.08942	10.0192	11.1454	18.7473	-0.0160346	-1.43426	-1.28334	-1.51494	-2.32949	-1.91196
Asthenes_patagonica	Furnariidae	Passeriformes	-41.0518	-67.4505	-41.0518	-67.4505	-41.0518	-67.4505	628399210311	41.0518	-0.915933	4.74669	12.3157	20.0303	28.1153	1.59246	-1.44415	-1.50716	-1.31205	-0.742438	-0.163722
Asthenes_pudibunda	Furnariidae	Passeriformes	-15.2949	-73.5463	-15.2949	-73.5463	-15.2949	-73.5463	7.45761e+10	15.2949	-1.5178	6.62436	8.52765	9.82492	16.5357	0.126579	-1.48222	-1.38568	-1.63429	-2.53956	-2.27594
Asthenes_pyrrholeuca	Furnariidae	Passeriformes	-35.9321	-63.8993	-35.9321	-63.8993	-40.5794	-68.1177	2752063657840	35.9321	2.55243	8.41054	15.371	18.8204	26.2971	1.35004	-1.20656	-1.25992	-0.995424	-0.980489	-0.535466
Asthenes_sclateri	Furnariidae	Passeriformes	-14.3929	-71.0705	-14.3929	-71.0705	-14.3929	-71.0705	400963555858	14.3929	-1.76052	6.76895	10.2348	12.5752	19.6056	0.0578313	-1.49733	-1.37589	-1.49694	-2.09572	-1.76655
Asthenes_steinbachi	Furnariidae	Passeriformes	-31.0094	-68.3219	-31.0094	-68.3219	-31.0094	-68.3219	258236938712	31.0094	-0.931898	6.62332	13.7677	20.1916	27.3775	1.10004	-1.44517	-1.38575	-1.16926	-0.710043	-0.316906
Asthenes_urubambensis	Furnariidae	Passeriformes	-13.3841	-70.8721	-13.3841	-70.8721	-13.3841	-70.8721	5.29295e+10	13.3841	2.02922	10.25	12.0868	13.213	19.9228	-0.0216595	-1.24459	-1.11801	-1.33345	-1.98917	-1.71219
Asthenes_virgata	Furnariidae	Passeriformes	-13.3033	-72.3229	-13.3033	-72.3229	-13.3033	-72.3229	3.88594e+10	13.3033	-0.707203	7.69513	9.42041	10.2894	17.2627	-0.0281548	-1.43075	-1.3116	-1.56392	-2.46628	-2.15791
Asthenes_wyatti	Furnariidae	Passeriformes	-14.3929	-71.0705	-14.3929	-71.0705	-14.3929	-71.0705	400963555858	14.3929	-1.76052	6.76895	10.2348	12.5752	19.6056	0.0578313	-1.49733	-1.37589	-1.49694	-2.09572	-1.76655
Astrapia_mayeri	Paradisaeidae	Passeriformes	-5.6888	143.196	-5.6888	143.196	-5.6888	143.196	8.97747e+09	5.6888	7.25	12.7216	13.27	13.7324	19.1568	-0.769378	-0.820891	-0.90267	-1.21963	-1.9013	-1.84289
Astrapia_nigra	Paradisaeidae	Passeriformes	-1.31832	133.883	-1.31832	133.883	-1.31832	133.883	3.02373e+09	1.31832	12.759	17.1795	17.5233	17.8949	22.2103	-1.49574	-0.218851	-0.409735	-0.728175	-1.1571	-1.30947
Astrapia_rothschildi	Paradisaeidae	Passeriformes	-6.23079	146.713	-6.23079	146.713	-6.23079	146.713	5.4518e+09	6.23079	9.82879	14.803	15.5773	16.1106	21.1333	-0.704177	-0.565152	-0.692947	-0.971643	-1.48544	-1.50149
Astrapia_splendidissima	Paradisaeidae	Passeriformes	-4.30829	138.796	-4.30829	138.796	-4.30829	138.796	3.47395e+10	4.30829	9.67884	14.5363	15.1401	15.6351	20.7119	-0.951112	-0.581119	-0.721566	-1.02164	-1.57047	-1.57545
Astrapia_stephaniae	Paradisaeidae	Passeriformes	-5.80066	144.304	-5.80066	144.304	-5.80066	144.304	4.55134e+10	5.80066	11.6978	16.7339	17.6776	18.3214	23.7407	-0.755675	-0.352507	-0.467188	-0.707209	-1.07627	-1.02853
Atalotriccus_pilaris	Tyrannidae	Passeriformes	7.78397	-68.8844	7.78397	-68.8844	7.78397	-68.8844	6.67532e+11	7.78397	20.463	25.7376	26.2885	27.1247	32.7616	-0.531638	1.30762	1.73672	1.39788	0.880972	0.890657
Atelornis_crossleyi	Brachypteraciidae	Coraciiformes	-14.5206	49.2137	-14.5206	49.2137	-14.5206	49.2137	1.91211e+10	14.5206	10.2887	14.9978	18.7509	21.3909	26.2443	0.0676901	-0.515231	-0.671688	-0.553315	-0.463891	-0.545978
Atelornis_pittoides	Brachypteraciidae	Coraciiformes	-15.3537	49.3526	-15.3537	49.3526	-15.3537	49.3526	3.91795e+10	15.3537	11.3618	16.0082	19.6463	22.2486	27.0766	0.130985	-0.39274	-0.556168	-0.412709	-0.281721	-0.378445
Athene_brama	Strigidae	Strigiformes	23.3996	78.2755	23.3996	78.2755	23.3996	78.2755	4578735627330	23.3996	11.816	18.6673	25.2691	30.35	36.5081	0.670607	-0.338126	-0.199708	0.953114	1.83396	1.90185
Athene_cunicularia	Strigidae	Strigiformes	-5.89373	-73.7877	-5.89373	-73.7877	-5.89373	-73.7877	1.43849e+13	5.89373	7.82222	14.2204	16.5745	18.8243	25.926	-0.744375	-0.767356	-0.754751	-0.851457	-0.979744	-0.609065
Athene_noctua	Strigidae	Strigiformes	42.6822	67.0776	42.6822	67.0776	42.6822	67.0776	28955665681081	42.6822	-9.37977	-3.96929	9.65702	22.2404	28.6611	1.66645	-1.91436	-1.96757	-1.54474	-0.283478	-0.0482377
Atlantisia_rogersi	Rallidae	Gruiformes	-37.3023	-12.6822	-37.3023	-12.6822	-37.3023	-12.6822	1.66933e+07	37.3023	7.95714	10.6095	13.4532	16.6143	19.3286	1.41652	-0.754486	-1.08859	-1.20128	-1.39428	-1.81375
Atlapetes_albiceps	Emberizidae	Passeriformes	-4.64533	-80.2748	-4.64533	-80.2748	-4.64533	-80.2748	21454423759	4.64533	14.6909	20.62	22.4272	24.3196	29.677	-0.904333	0.0550968	0.131572	0.123239	0.182529	0.172065
Atlapetes_albinucha	Emberizidae	Passeriformes	1.77967	-76.766	1.77967	-76.766	1.77967	-76.766	228895030252	1.77967	11.9025	17.465	18.8715	20.1649	25.6427	-1.3866	-0.327527	-0.371698	-0.535073	-0.715408	-0.664768
Atlapetes_albofrenatus	Emberizidae	Passeriformes	6.45977	-72.816	6.45977	-72.816	6.45977	-72.816	3.39546e+10	6.45977	8.42536	13.9127	14.3519	14.7254	19.6423	-0.677486	-0.709053	-0.786363	-1.10807	-1.73047	-1.76028
Atlapetes_canigenis	Emberizidae	Passeriformes	-12.7514	-72.5872	-12.7514	-72.5872	-12.7514	-72.5872	2.93106e+10	12.7514	8.77296	15.9256	17.1615	18.1268	24.6817	-0.0730523	-0.674525	-0.565963	-0.776295	-1.11327	-0.850711
Atlapetes_citrinellus	Emberizidae	Passeriformes	-25.8924	-65.1424	-25.8924	-65.1424	-25.8924	-65.1424	1.21207e+10	25.8924	5.12632	11.9023	18.3214	23.3692	29.2406	0.818082	-1.00608	-0.977628	-0.616673	-0.0351304	0.0765578
Atlapetes_flaviceps	Emberizidae	Passeriformes	4.76866	-75.2273	4.76866	-75.2273	4.76866	-75.2273	3.10058e+10	4.76866	11.7486	16.2922	16.6455	16.9823	21.6031	-0.887643	-0.346349	-0.521989	-0.842554	-1.32692	-1.41827
Atlapetes_forbesi	Emberizidae	Passeriformes	-13.7081	-73.1847	-13.7081	-73.1847	-13.7081	-73.1847	1.52048e+10	13.7081	0.810615	9.31788	10.9858	12.0553	19.7983	0.00418447	-1.33001	-1.19164	-1.43263	-2.18151	-1.73357
Atlapetes_fulviceps	Emberizidae	Passeriformes	-23.7756	-64.8994	-23.7756	-64.8994	-23.7756	-64.8994	6.72974e+10	23.7756	5.22135	12.8943	17.2343	20.1188	26.526	0.693334	-0.998212	-0.88637	-0.766734	-0.724687	-0.489706
Atlapetes_fuscoolivaceus	Emberizidae	Passeriformes	1.87867	-76.2771	1.87867	-76.2771	1.87867	-76.2771	5.98861e+09	1.87867	10.9913	15.6783	16.1908	16.5022	21.313	-1.3651	-0.436032	-0.594907	-0.898766	-1.41467	-1.46975
Atlapetes_latinuchus	Emberizidae	Passeriformes	-4.24749	-79.1638	-4.24749	-79.1638	-4.24749	-79.1638	1.55815e+11	4.24749	9.4363	15.0467	15.5345	15.8596	21.2943	-0.959742	-0.606632	-0.666306	-0.976603	-1.53044	-1.47307
Atlapetes_leucopis	Emberizidae	Passeriformes	-1.24997	-78.0911	-1.24997	-78.0911	-1.24997	-78.0911	9.91507e+09	1.24997	9.63033	14.2246	14.9096	15.218	20.1582	-1.51345	-0.586252	-0.754312	-1.0474	-1.64425	-1.67163
Atlapetes_leucopterus	Emberizidae	Passeriformes	-4.83542	-80.1572	-4.83542	-80.1572	-4.83542	-80.1572	5.73295e+10	4.83542	11.6385	17.361	18.511	19.5981	24.8209	-0.878697	-0.359686	-0.385674	-0.589005	-0.82845	-0.824047
Atlapetes_melanocephalus	Emberizidae	Passeriformes	10.7875	-73.7315	10.7875	-73.7315	10.7875	-73.7315	3.33368e+09	10.7875	7.0925	12.295	13.3902	14.35	18.735	-0.241286	-0.835336	-0.942178	-1.20762	-1.7955	-1.91402
Atlapetes_melanolaemus	Emberizidae	Passeriformes	-13.4735	-70.4308	-13.4735	-70.4308	-13.4735	-70.4308	5.19625e+10	13.4735	5.68676	13.3879	15.583	16.8955	23.4175	-0.0145034	-0.959127	-0.838753	-0.970976	-1.34286	-1.08868
Atlapetes_melanopsis	Emberizidae	Passeriformes	-11.8913	-74.7729	-11.8913	-74.7729	-11.8913	-74.7729	2.55906e+09	11.8913	3.14643	11.2357	12.4146	13.3964	20.0286	-0.145012	-1.16234	-1.03589	-1.30272	-1.95825	-1.69399
Atlapetes_nationi	Emberizidae	Passeriformes	-14.5117	-74.3605	-14.5117	-74.3605	-14.5117	-74.3605	2.77102e+10	14.5117	-0.216109	7.75684	9.77888	11.0599	17.824	0.0670043	-1.3988	-1.30721	-1.53478	-2.34326	-2.06572
Atlapetes_pallidiceps	Emberizidae	Passeriformes	-3.22228	-79.277	-3.22228	-79.277	-3.22228	-79.277	7.44598e+08	3.22228	11.7	17.7	17.925	18.1	24.5	-1.11587	-0.352245	-0.339636	-0.673011	-1.11835	-0.885364
Atlapetes_pallidinucha	Emberizidae	Passeriformes	2.85721	-76.1489	2.85721	-76.1489	2.85721	-76.1489	7.9849e+10	2.85721	8.25313	13.0377	13.5576	13.9889	18.819	-1.17738	-0.725906	-0.872698	-1.19072	-1.85754	-1.8999
Atlapetes_personatus	Emberizidae	Passeriformes	4.90846	-65.9831	4.90846	-65.9831	4.90846	-65.9831	8.12923e+10	4.90846	18.1407	23.647	24.299	24.9095	30.9144	-0.868981	0.690404	0.864359	0.619826	0.321989	0.450629
Atlapetes_pileatus	Emberizidae	Passeriformes	19.7975	-101.383	19.7975	-101.383	19.7975	-101.383	303481923394	19.7975	5.97281	14.3404	18.1688	21.1271	29.3304	0.442834	-0.934654	-0.742231	-0.638586	-0.518847	0.0961072
Atlapetes_rufigenis	Emberizidae	Passeriformes	-8.94046	-77.6196	-8.94046	-77.6196	-8.94046	-77.6196	1.75301e+10	8.94046	-0.0455399	7.84648	8.79417	9.44131	16.1108	-0.414144	-1.38756	-1.30082	-1.6136	-2.5996	-2.34423
Atlapetes_rufinucha	Emberizidae	Passeriformes	-16.2272	-67.2838	-16.2272	-67.2838	-16.2272	-67.2838	3.30313e+10	16.2272	7.35204	15.0087	17.6182	19.1452	25.6967	0.195533	-0.811467	-0.670495	-0.715313	-0.917429	-0.654186
Atlapetes_schistaceus	Emberizidae	Passeriformes	2.71442	-74.3355	2.71442	-74.3355	2.71442	-74.3355	1.31536e+11	2.71442	9.58156	14.6173	14.9199	15.2425	20.0342	-1.2025	-0.591397	-0.71293	-1.04626	-1.63995	-1.69303
Atlapetes_seebohmi	Emberizidae	Passeriformes	-6.92428	-79.1525	-6.92428	-79.1525	-6.92428	-79.1525	38751866083	6.92428	10.3525	16.8441	17.8859	18.859	24.5859	-0.624756	-0.508186	-0.453183	-0.678462	-0.973026	-0.868995
Atlapetes_semirufus	Emberizidae	Passeriformes	10.1422	-70.1891	10.1422	-70.1891	10.1422	-70.1891	5.57596e+10	10.1422	14.2237	19.432	20.2452	20.7656	25.2648	-0.299856	-0.0152902	-0.0787483	-0.311348	-0.593402	-0.738435
Atlapetes_terborghi	Emberizidae	Passeriformes	-12.8031	-73.2754	-12.8031	-73.2754	-12.8031	-73.2754	4.0822e+09	12.8031	10.7298	17.4234	18.3693	19.3149	25.7851	-0.0688131	-0.465941	-0.377304	-0.609721	-0.884227	-0.636821
Atlapetes_tricolor	Emberizidae	Passeriformes	-5.94821	-76.0677	-5.94821	-76.0677	-5.94821	-76.0677	6.14489e+10	5.94821	9.06398	15.4574	16.0116	16.3029	22.0346	-0.737801	-0.64507	-0.620275	-0.920395	-1.45077	-1.3411
Atrichornis_clamosus	Atrichornithidae	Passeriformes	-34.8824	118.265	-34.8824	118.265	-34.8824	118.265	1.60538e+08	34.8824	7.15	11.45	15.0583	19.15	24.25	1.29824	-0.830077	-1.01741	-1.03083	-0.916484	-0.932792
Atrichornis_rufescens	Atrichornithidae	Passeriformes	-28.4585	152.685	-28.4585	152.685	-28.4585	152.685	57580691766	28.4585	3.98286	9.03143	15.3207	20.792	26.116	0.962654	-1.09806	-1.21355	-1.00117	-0.587996	-0.571478
Attagis_gayi	Thinocoridae	Charadriiformes	-22.6976	-68.0428	-22.6976	-68.0428	-22.6976	-68.0428	945149053361	22.6976	-4.55585	3.02517	7.52446	11.2487	17.9027	0.627672	-1.66238	-1.61032	-1.70987	-2.31282	-2.05272
Attagis_malouinus	Thinocoridae	Charadriiformes	-50.1465	-71.5069	-50.1465	-71.5069	-50.1465	-71.5069	398964767060	50.1465	-2.98906	0.6068	6.66671	12.4053	18.3569	1.9884	-1.57184	-1.74394	-1.77182	-2.12386	-1.97729
Atthis_ellioti	Trochilidae	Apodiformes	15.1545	-91.2542	15.1545	-91.2542	15.1545	-91.2542	7.98972e+10	15.1545	12.5773	18.4695	20.4677	22.1607	28.4506	0.11601	-0.242492	-0.229437	-0.271999	-0.300644	-0.0929949
Atthis_heloisa	Trochilidae	Apodiformes	19.1935	-101.439	19.1935	-101.439	19.1935	-101.439	214692315145	19.1935	7.3501	15.5782	19.1197	21.8389	29.9415	0.402671	-0.811646	-0.606453	-0.496874	-0.369398	0.230633
Atticora_fasciata	Hirundinidae	Passeriformes	-3.7088	-63.2525	-3.7088	-63.2525	-3.7088	-63.2525	5327473146600	3.7088	19.455	24.9126	25.6959	26.2773	31.632	-1.03909	1.01204	1.32854	1.1247	0.65992	0.617885
Atticora_melanoleuca	Hirundinidae	Passeriformes	3.16086	-56.2489	3.16086	-56.2489	3.16086	-56.2489	1746198683260	3.16086	19.2031	24.8889	25.5874	26.1571	31.7064	-1.12596	0.945535	1.31838	1.07933	0.629342	0.635483
Attila_bolivianus	Tyrannidae	Passeriformes	-8.81569	-64.2379	-8.81569	-64.2379	-8.81569	-64.2379	2299640646510	8.81569	18.4251	24.4494	25.649	26.4767	31.905	-0.426439	0.755049	1.14113	1.10491	0.711058	0.6827
Attila_cinnamomeus	Tyrannidae	Passeriformes	-2.19642	-63.4408	-2.19642	-63.4408	-2.19642	-63.4408	4304309444540	2.19642	20.1444	25.2438	25.9426	26.5003	31.6472	-1.29969	1.20857	1.479	1.23288	0.717159	0.621484
Attila_citriniventris	Tyrannidae	Passeriformes	-2.41678	-70.1039	-2.41678	-70.1039	-2.41678	-70.1039	1259661591190	2.41678	20.4459	25.2105	26.0738	26.4793	31.4609	-1.25708	1.30215	1.46316	1.29348	0.711746	0.577603
Attila_phoenicurus	Tyrannidae	Passeriformes	-10.6698	-56.8198	-12.9043	-55.9851	-25.9873	-51.0982	3415659246790	12.9043	16.7286	23.3818	24.1008	22.706	28.117	-0.0605196	0.401299	0.783299	0.559424	-0.182302	-0.163375
Attila_rufus	Tyrannidae	Passeriformes	-20.4846	-41.8321	-20.4846	-41.8321	-20.4846	-41.8321	299317028631	20.4846	11.8887	17.3703	20.7682	23.6791	28.5424	0.487791	-0.329223	-0.38443	-0.21731	0.034946	-0.0735167
Attila_spadiceus	Tyrannidae	Passeriformes	-4.10683	-61.901	-4.10683	-61.901	-4.10683	-61.901	6660551271350	4.10683	19.5442	25.0015	25.5713	26.107	31.4778	-0.97995	1.03625	1.36743	1.07271	0.616646	0.581558
Attila_torridus	Tyrannidae	Passeriformes	-0.681174	-79.3619	-0.681174	-79.3619	-0.681174	-79.3619	6.52443e+10	0.681174	18.3655	22.9328	23.8148	24.8138	29.3552	-1.68532	0.741304	0.655527	0.476049	0.299111	0.101502
Augastes_lumachella	Trochilidae	Apodiformes	-12.8098	-41.8515	-12.8098	-41.8515	-12.8098	-41.8515	1.72044e+10	12.8098	11.6724	17.9271	20.1754	21.5876	27.9557	-0.0682603	-0.355588	-0.30796	-0.323495	-0.422577	-0.197143
Augastes_scutatus	Trochilidae	Apodiformes	-20.4783	-43.7003	-20.4783	-43.7003	-20.4783	-43.7003	2.44337e+10	20.4783	9.88767	16.3178	19.5112	21.4288	26.9418	0.48738	-0.558842	-0.518868	-0.43472	-0.455955	-0.405842
Aulacorhynchus_coeruleicinctis	Ramphastidae	Piciformes	-14.1189	-69.7201	-14.1189	-69.7201	-14.1189	-69.7201	8.66508e+10	14.1189	4.23173	12.2751	14.4895	15.8428	22.5874	0.0365189	-1.07846	-0.943995	-1.0933	-1.53346	-1.24114
Aulacorhynchus_derbianus	Ramphastidae	Piciformes	-5.36616	-70.3512	-5.36616	-70.3512	-5.36616	-70.3512	386795891172	5.36616	14.506	20.1921	21.3016	21.9657	27.6044	-0.809676	0.0268938	0.0522792	-0.115437	-0.342396	-0.270146
Aulacorhynchus_haematopygus	Ramphastidae	Piciformes	2.01506	-77.208	2.01506	-77.208	2.01506	-77.208	146102562221	2.01506	12.1752	16.9846	17.2187	17.6545	22.3481	-1.3364	-0.293677	-0.435143	-0.768784	-1.20224	-1.28456
Aulacorhynchus_huallagae	Ramphastidae	Piciformes	-7.49117	-77.3316	-7.49117	-77.3316	-7.49117	-77.3316	2.21521e+09	7.49117	9.09259	15.6556	16.2111	16.7704	22.763	-0.562747	-0.642147	-0.597535	-0.896292	-1.36579	-1.20914
Aulacorhynchus_prasinus	Ramphastidae	Piciformes	3.65784	-80.371	3.65784	-80.371	3.65784	-80.371	1.03285e+12	3.65784	15.3363	20.6808	21.499	22.2229	27.7368	-1.04689	0.157353	0.143194	-0.0760361	-0.287249	-0.242731
Aulacorhynchus_sulcatus	Ramphastidae	Piciformes	9.34133	-69.1665	9.34133	-69.1665	9.34133	-69.1665	47186040455	9.34133	15.1122	20.3767	21.4332	22.0922	26.7063	-0.375212	0.121145	0.0859568	-0.0892827	-0.315351	-0.453463
Auriparus_flaviceps	Remizidae	Passeriformes	27.4242	-102.09	27.4242	-102.09	27.4242	-102.09	1743740271110	27.4242	2.52135	10.4157	18.747	26.2305	33.6594	0.905201	-1.20885	-1.10453	-0.553914	0.647998	1.11671
Automolus_infuscatus	Furnariidae	Passeriformes	-3.33488	-62.1109	-3.33488	-62.1109	-3.33488	-62.1109	4891606738120	3.33488	19.7082	25.1178	25.8064	26.3798	31.7603	-1.09761	1.08162	1.41996	1.17225	0.686137	0.648268
Automolus_leucophthalmus	Furnariidae	Passeriformes	-21.9487	-48.831	-21.9487	-48.831	-21.9487	-48.831	1.63589e+12	21.9487	10.989	17.1768	20.9375	23.743	28.9935	0.581131	-0.436296	-0.410087	-0.185672	0.049496	0.0230648
Automolus_melanopezus	Furnariidae	Passeriformes	-9.04689	-66.4935	-9.04689	-66.4935	-9.04689	-66.4935	550621286360	9.04689	17.9991	23.9184	25.1348	25.755	31.3273	-0.403724	0.659111	0.952225	0.902645	0.528312	0.54633
Automolus_ochrolaemus	Furnariidae	Passeriformes	-3.89254	-63.8287	-3.89254	-63.8287	-3.89254	-63.8287	5268050702290	3.89254	19.5448	24.9163	25.647	26.1714	31.4846	-1.01141	1.03639	1.33017	1.10407	0.632963	0.583177
Automolus_rubiginosus	Furnariidae	Passeriformes	-3.03255	-76.0463	-3.03255	-76.0463	-3.03255	-76.0463	1.75072e+12	3.03255	19.0334	23.9368	24.4888	24.9608	30.1656	-1.14737	0.902137	0.958389	0.679853	0.334279	0.28065
Automolus_rufipileatus	Furnariidae	Passeriformes	-7.39516	-69.8003	-7.39516	-69.8003	-7.39516	-69.8003	3563992404260	7.39516	19.6879	25.0034	25.7469	26.3834	31.713	-0.573079	1.07594	1.36829	1.14646	0.687075	0.637053
Aviceda_cuculoides	Accipitridae	Accipitriformes	-3.80271	20.7938	-3.80271	20.7938	-3.80271	20.7938	8757693331240	3.80271	15.6493	21.3645	23.5028	24.8153	30.5179	-1.02486	0.209244	0.280689	0.389745	0.299465	0.360081
Aviceda_jerdoni	Accipitridae	Accipitriformes	0.107083	114.035	0.107083	114.035	0.107083	114.035	1322424088920	0.107083	19.2561	23.587	25.1496	26.2419	30.4977	-1.97782	0.959302	0.845602	0.908127	0.650896	0.355495
Aviceda_leuphotes	Accipitridae	Accipitriformes	15.2087	101.392	19.1702	104.158	23.1925	104.814	3986753643479	19.1702	12.9622	18.689	20.9475	24.7319	28.4627	0.401111	-0.192015	-0.196403	-0.183779	0.279622	-0.0904389
Aviceda_madagascariensis	Accipitridae	Accipitriformes	-17.3812	45.4533	-17.3812	45.4533	-17.3812	45.4533	291246293694	17.3812	13.9747	19.8368	23.1505	25.1578	30.4858	0.278202	-0.051648	-0.0104299	0.297525	0.381755	0.352806
Aviceda_subcristata	Accipitridae	Accipitriformes	-7.09166	140.903	-7.09166	140.903	-7.09166	140.903	1456290721810	7.09166	15.4209	20.5202	23.705	25.8157	30.7644	-0.606191	0.171225	0.112695	0.445144	0.543446	0.416225
Avocettula_recurvirostris	Trochilidae	Apodiformes	-2.09819	-55.9603	-2.09819	-55.9603	-2.09819	-55.9603	2062687806930	2.09819	20.5447	25.598	26.1179	26.9123	32.0919	-1.31938	1.33397	1.65912	1.3144	0.824631	0.727476
Aythya_affinis	Anatidae	Anseriformes	29.662	-101.557	47.3379	-115.996	60.6671	-127.026	12957061869721	47.3379	4.28745	10.8247	9.70259	15.7018	22.497	1.87027	-1.07404	-1.0707	-1.54102	-1.5586	-1.25758
Aythya_americana	Anatidae	Anseriformes	31.6284	-98.4881	40.4848	-104.536	46.8521	-108.898	1.04911e+13	40.4848	1.16361	7.89481	10.9237	18.8048	26.4958	1.56639	-1.3057	-1.29736	-1.43804	-0.983505	-0.495769
Aythya_australis	Anatidae	Anseriformes	-26.0117	143.516	-26.0117	143.516	-26.0117	143.516	6169115448790	26.0117	7.76086	14.5814	22.0237	28.1915	35.0079	0.824959	-0.773178	-0.71676	0.0335837	1.17432	1.47407
Aythya_baeri	Anatidae	Anseriformes	27.0127	107.804	37.5157	115.856	49.4539	125.007	5960204428910	37.5157	5.71358	10.6793	11.4636	19.2155	25.2091	1.42677	-0.956847	-1.08282	-1.39033	-0.903687	-0.749221
Aythya_collaris	Anatidae	Anseriformes	34.4331	-104.657	43.2347	-101.248	52.2888	-100.086	12211222430721	43.2347	-0.0798938	6.41023	9.4813	16.474	22.913	1.6912	-1.38983	-1.40005	-1.559	-1.41979	-1.18168
Aythya_ferina	Anatidae	Anseriformes	44.3129	72.2533	44.3129	72.2533	44.3129	72.2533	32758069275180	44.3129	-8.56135	-3.36295	9.77712	21.7388	27.5129	1.73905	-1.87415	-1.93984	-1.53492	-0.390638	-0.289032
Aythya_fuligula	Anatidae	Anseriformes	27.4394	70.9509	48.5331	82.6	57.8397	83.4175	42911277354100	48.5331	6.17157	12.0059	7.02281	16.7148	22.6823	1.92095	-0.917439	-0.968358	-1.74639	-1.37594	-1.22386
Aythya_innotata	Anatidae	Anseriformes	-14.3628	48.5521	-14.3628	48.5521	-14.3628	48.5521	1.47223e+09	14.3628	9.04	14.9	17.8583	19.72	25.94	0.0555017	-0.647517	-0.682403	-0.682297	-0.80431	-0.606305
Aythya_marila	Anatidae	Anseriformes	42.7881	0.858941	62.3209	15.1585	67.0167	18.5962	28014471601350	62.3209	-2.92173	1.85331	-4.76771	13.1877	18.6854	2.46577	-1.56784	-1.6766	-2.42866	-1.99341	-1.92236
Aythya_novaeseelandiae	Anatidae	Anseriformes	-43.9608	170.232	-43.9608	170.232	-43.9608	170.232	177295166094	43.9608	0.595128	4.57701	9.89986	14.9106	20.2953	1.72348	-1.34468	-1.51766	-1.52482	-1.69817	-1.64791
Aythya_nyroca	Anatidae	Anseriformes	28.196	42.9838	35.052	40.3639	50.2131	32.4368	23628997623267	35.052	5.68426	12.163	17.6301	22.4455	28.8517	1.30666	-0.959339	-0.954189	-0.713693	-0.23913	-0.00743041
Aythya_valisineria	Anatidae	Anseriformes	33.8219	-101.491	48.3619	-114.61	63.238	-128.068	1.09972e+13	48.3619	-1.44033	5.24961	9.31525	15.9396	22.8479	1.91373	-1.47736	-1.4756	-1.57237	-1.51614	-1.19361
Babax_koslowi	Timaliidae	Passeriformes	32.017	96.5386	32.017	96.5386	32.017	96.5386	4.22731e+10	32.017	-17.726	-9.7953	0.222782	9.23826	14.8588	1.15274	-2.27809	-2.21028	-2.174	-2.63121	-2.54253
Babax_lanceolatus	Timaliidae	Passeriformes	28.6366	102.154	28.6366	102.154	28.6366	102.154	1.81019e+12	28.6366	-0.122213	4.83274	14.17	22.0151	26.0733	0.972439	-1.39262	-1.50181	-1.12737	-0.33184	-0.579946
Babax_waddelli	Timaliidae	Passeriformes	29.1677	91.6913	29.1677	91.6913	29.1677	91.6913	5.56498e+10	29.1677	-14.688	-6.59056	2.59625	10.4949	15.9573	1.00145	-2.15447	-2.08178	-2.03721	-2.43364	-2.36876
Baeolophus_atricristatus	Paridae	Passeriformes	28.8451	-100.106	28.8451	-100.106	28.8451	-100.106	687149939355	28.8451	2.91375	10.0395	19.4482	27.2378	34.0626	0.983859	-1.1798	-1.13497	-0.444886	0.91122	1.22119
Baeolophus_bicolor	Paridae	Passeriformes	36.9181	-86.7756	36.9181	-86.7756	36.9181	-86.7756	3013254071060	36.9181	-4.03969	1.34801	13.7772	24.9701	31.0892	1.39801	-1.63308	-1.70427	-1.16829	0.336509	0.490971
Baeolophus_inornatus	Paridae	Passeriformes	36.3229	-121.25	36.3229	-121.25	36.3229	-121.25	178432363555	36.3229	1.9737	7.99782	14.8632	22.6792	31.5485	1.36913	-1.24858	-1.28996	-1.05253	-0.18816	0.598197
Baeolophus_ridgwayi	Paridae	Passeriformes	37.9107	-111.918	37.9107	-111.918	37.9107	-111.918	1082777736460	37.9107	-8.39477	-1.43876	9.4993	21.4938	30.7679	1.44565	-1.86584	-1.84815	-1.55755	-0.442303	0.417016
Baeolophus_wollweberi	Paridae	Passeriformes	28.7203	-108.099	28.7203	-108.099	28.7203	-108.099	477104140057	28.7203	3.51237	12.0026	17.5786	22.3278	30.327	0.977031	-1.13452	-0.968654	-0.720687	-0.264613	0.316924
Baeopogon_clamans	Pycnonotidae	Passeriformes	1.66972	12.3678	1.66972	12.3678	1.66972	12.3678	691229691611	1.66972	19.0384	23.1186	24.3886	25.3282	30.3755	-1.41118	0.903401	0.707066	0.647859	0.423161	0.327856
Baeopogon_indicator	Pycnonotidae	Passeriformes	-0.0464731	16.1605	-0.0464731	16.1605	-0.0464731	16.1605	3491531698710	0.0464731	18.2789	23.2072	24.4232	25.4086	30.7631	-2.04339	0.72151	0.732282	0.658827	0.44282	0.415925
Balaeniceps_rex	Balaenicipitidae	Pelecaniformes	-8.03317	28.0008	-8.03317	28.0008	-8.03317	28.0008	1.05635e+12	8.03317	15.8444	22.0308	23.6327	24.7755	30.9059	-0.50562	0.242403	0.428371	0.425119	0.289983	0.448686
Balearica_pavonina	Gruidae	Gruiformes	9.58898	31.3566	9.58898	31.3566	9.58898	31.3566	2463630414780	9.58898	15.1434	23.8525	26.1041	28.8694	36.5426	-0.351577	0.126139	0.930399	1.30779	1.37084	1.91213
Balearica_regulorum	Gruidae	Gruiformes	-15.0002	27.1952	-15.0002	27.1952	-15.0002	27.1952	2964244335730	15.0002	10.0087	17.5281	21.3266	23.5862	30.5891	0.104342	-0.545796	-0.363161	-0.110503	0.0138496	0.376241
Bambusicola_fytchii	Phasianidae	Galliformes	22.959	97.9335	22.959	97.9335	22.959	97.9335	484903748021	22.959	7.23191	13.9691	19.891	23.2251	28.3207	0.643734	-0.822556	-0.780622	-0.372048	-0.0674079	-0.120489
Bambusicola_thoracicus	Phasianidae	Galliformes	28.3841	112.634	28.3841	112.634	28.3841	112.634	1619736735779	28.3841	1.88623	5.42098	16.4032	26.4344	30.4115	0.958555	-1.25484	-1.46469	-0.872744	0.700174	0.335978
Bangsia_arcaei	Thraupidae	Passeriformes	9.45963	-82.827	9.45963	-82.827	9.45963	-82.827	7.76687e+09	9.45963	17.7281	22.0854	22.8636	23.8787	28.3438	-0.363884	0.600756	0.441169	0.226129	0.0805099	-0.115604
Bangsia_aureocincta	Thraupidae	Passeriformes	5.28508	-75.9838	5.28508	-75.9838	5.28508	-75.9838	1.18449e+09	5.28508	14.7273	18.9545	19.3833	19.8273	24.3273	-0.819991	0.0606933	-0.155437	-0.455286	-0.782985	-0.918163
Bangsia_edwardsi	Thraupidae	Passeriformes	1.58058	-77.9436	1.58058	-77.9436	1.58058	-77.9436	1.54705e+10	1.58058	16.8439	21.2204	21.6571	22.0867	26.6577	-1.43171	0.423158	0.250609	-0.0437941	-0.316514	-0.463256
Bangsia_melanochlamys	Thraupidae	Passeriformes	7.41298	-75.8644	7.41298	-75.8644	7.41298	-75.8644	6.72223e+09	7.41298	16.2892	20.3919	20.834	21.3432	25.7324	-0.571157	0.320488	0.0887716	-0.205083	-0.473851	-0.64717
Bangsia_rothschildi	Thraupidae	Passeriformes	3.37723	-76.9094	3.37723	-76.9094	3.37723	-76.9094	1.6288e+10	3.37723	18.4472	22.7317	23.1168	23.5221	28.0131	-1.09082	0.760188	0.601739	0.288981	-0.000659941	-0.185153
Barnardius_zonarius	Psittacidae	Psittaciformes	-27.2781	133.082	-27.2781	133.082	-27.2781	133.082	4852259586820	27.2781	6.34853	13.1555	21.2665	28.4074	35.7905	0.896998	-0.901967	-0.861368	-0.122343	1.23596	1.69279
Bartramia_longicauda	Scolopacidae	Charadriiformes	-26.4093	-58.1811	15.6488	-81.8271	45.1858	-98.4335	7e+12	15.6488	9.38281	15.6821	12.8163	19.906	26.7828	0.152995	-0.612207	-0.594458	-1.26423	-0.767298	-0.438023
Baryphthengus_martii	Momotidae	Coraciiformes	-7.77832	-67.6252	-7.77832	-67.6252	-7.77832	-67.6252	2658842003870	7.77832	18.9851	24.5783	25.5979	26.1764	31.4214	-0.532232	0.889982	1.19095	1.08366	0.634227	0.568338
Baryphthengus_ruficapillus	Momotidae	Coraciiformes	-21.4828	-48.1814	-21.4828	-48.1814	-21.4828	-48.1814	1366949110470	21.4828	10.6888	17.2243	20.9227	23.5934	28.9554	0.551776	-0.470581	-0.403829	-0.188452	0.0154853	0.0148501
Basileuterus_basilicus	Parulidae	Passeriformes	10.6618	-73.8234	10.6618	-73.8234	10.6618	-73.8234	7.17259e+08	10.6618	5.45455	10.6455	11.7712	12.7818	17.1182	-0.252548	-0.97874	-1.08562	-1.36251	-2.06136	-2.1815
Basileuterus_belli	Parulidae	Passeriformes	19.4919	-102.807	19.4919	-102.807	19.4919	-102.807	286280520428	19.4919	9.55566	17.0634	19.9958	22.2398	29.7078	0.422592	-0.594124	-0.424927	-0.354321	-0.283626	0.178859
Basileuterus_bivittatus	Parulidae	Passeriformes	-6.69126	-63.8772	-6.69126	-63.8772	-6.69126	-63.8772	1.83958e+11	6.69126	14.8146	20.4441	22.3921	23.4598	29.0763	-0.650979	0.0742185	0.0984493	0.11524	-0.0147383	0.0409483
Basileuterus_chlorophrys	Parulidae	Passeriformes	2.2193	-77.625	2.2193	-77.625	2.2193	-77.625	1.9643e+10	2.2193	15.8313	20.2771	20.619	21.0129	25.4354	-1.29517	0.240142	0.0676946	-0.244699	-0.542499	-0.705262
Basileuterus_chrysogaster	Parulidae	Passeriformes	-12.5808	-71.9972	-12.5808	-71.9972	-12.5808	-71.9972	3.56767e+10	12.5808	12.6385	19.0026	20.2793	21.0963	27.0722	-0.08713	-0.23456	-0.147906	-0.305375	-0.525243	-0.379344
Basileuterus_cinereicollis	Parulidae	Passeriformes	7.3812	-72.5592	7.3812	-72.5592	7.3812	-72.5592	2.97299e+10	7.3812	10.5442	15.7699	16.3205	16.6981	21.3157	-0.574588	-0.486856	-0.584249	-0.88293	-1.37899	-1.46928
Basileuterus_conspicillatus	Parulidae	Passeriformes	11.0426	-73.1546	11.0426	-73.1546	11.0426	-73.1546	5.77453e+09	11.0426	17.32	22.848	23.6963	24.492	29.304	-0.218612	0.51649	0.632615	0.442737	0.222917	0.0903496
Basileuterus_coronatus	Parulidae	Passeriformes	1.19449	-77.4084	1.19449	-77.4084	1.19449	-77.4084	343291937929	1.19449	9.59493	15.2104	16.0745	16.4666	21.8265	-1.52818	-0.589988	-0.648134	-0.912831	-1.42113	-1.37841
Basileuterus_culicivorus	Parulidae	Passeriformes	-14.8679	-55.532	-14.8679	-55.532	-14.8679	-55.532	7174205944463	14.8679	13.6764	20.1588	22.8539	24.437	29.8474	0.0942911	-0.0942215	0.0462913	0.223783	0.21001	0.209743
Basileuterus_flaveolus	Parulidae	Passeriformes	-14.1073	-49.2649	-14.1073	-49.2649	-14.1073	-49.2649	3439495523290	14.1073	14.9678	21.7252	24.0424	25.1857	31.1619	0.0356172	0.0982172	0.358769	0.542044	0.388505	0.507832
Basileuterus_fraseri	Parulidae	Passeriformes	-4.3451	-79.9357	-4.3451	-79.9357	-4.3451	-79.9357	4.955e+10	4.3451	17.3918	22.496	23.5784	24.7625	29.4598	-0.945915	0.531025	0.541126	0.41024	0.286895	0.12437
Basileuterus_griseiceps	Parulidae	Passeriformes	10.1203	-63.8114	10.1203	-63.8114	10.1203	-63.8114	7.44855e+08	10.1203	10.0091	16.1636	17.2765	18.2727	23.9818	-0.301876	-0.545754	-0.537563	-0.761154	-1.08555	-0.983351
Basileuterus_hypoleucus	Parulidae	Passeriformes	-17.7522	-51.265	-17.7522	-51.265	-17.7522	-51.265	1269493048570	17.7522	12.7732	20.1031	23.1749	24.6031	30.4648	0.304194	-0.216989	0.0363209	0.303755	0.249098	0.348041
Basileuterus_ignotus	Parulidae	Passeriformes	8.03886	-77.2578	8.03886	-77.2578	8.03886	-77.2578	1.48258e+08	8.03886	17.85	21.875	22.2375	22.875	26.725	-0.50503	0.626758	0.392482	0.0804624	-0.145141	-0.449688
Basileuterus_leucoblepharus	Parulidae	Passeriformes	-27.1575	-53.4703	-27.1575	-53.4703	-27.1575	-53.4703	1435589372900	27.1575	8.67945	14.4828	19.4506	24.0594	29.7331	0.890213	-0.683882	-0.727233	-0.444495	0.122094	0.184449
Basileuterus_leucophrys	Parulidae	Passeriformes	-17.3739	-48.7453	-17.3739	-48.7453	-17.3739	-48.7453	688169367602	17.3739	12.1717	19.5906	22.4417	23.7878	29.7317	0.27769	-0.294104	-0.0523669	0.126558	0.0597065	0.184135
Basileuterus_luteoviridis	Parulidae	Passeriformes	-6.40328	-74.5362	-6.40328	-74.5362	-6.40328	-74.5362	1.99395e+11	6.40328	7.33677	13.4036	14.4128	14.926	20.4658	-0.684026	-0.81288	-0.837209	-1.10155	-1.69548	-1.61832
Basileuterus_melanogenys	Parulidae	Passeriformes	9.65298	-83.7203	9.65298	-83.7203	9.65298	-83.7203	3.97675e+09	9.65298	8.90816	13.7327	14.5912	15.3102	20.1918	-0.345519	-0.660904	-0.804547	-1.08231	-1.62801	-1.66582
Basileuterus_nigrocristatus	Parulidae	Passeriformes	2.43079	-76.3362	2.43079	-76.3362	2.43079	-76.3362	157680256226	2.43079	9.1226	14.1502	14.5643	14.8779	19.8274	-1.25444	-0.639076	-0.762025	-1.08523	-1.70389	-1.72858
Basileuterus_rufifrons	Parulidae	Passeriformes	19.1878	-97.8146	19.1878	-97.8146	19.1878	-97.8146	829436044929	19.1878	11.0876	18.2657	21.226	23.4592	30.5135	0.402289	-0.424885	-0.259435	-0.130269	-0.014855	0.359077
Basileuterus_signatus	Parulidae	Passeriformes	-16.4874	-66.7486	-16.4874	-66.7486	-16.4874	-66.7486	138010871641	16.4874	3.80123	11.7209	14.6261	16.3025	22.9742	0.214425	-1.11223	-0.993712	-1.07852	-1.45084	-1.17045
Basileuterus_trifasciatus	Parulidae	Passeriformes	-4.67989	-79.8873	-4.67989	-79.8873	-4.67989	-79.8873	2.3894e+10	4.67989	13.5815	19.6141	20.7254	21.7525	27.3556	-0.899634	-0.107543	-0.0484046	-0.225221	-0.387736	-0.321408
Basileuterus_tristriatus	Parulidae	Passeriformes	1.7381	-77.0505	1.7381	-77.0505	1.7381	-77.0505	390986843035	1.7381	12.0273	17.5531	18.26	18.5814	23.8003	-1.3958	-0.312115	-0.359763	-0.625527	-1.02653	-1.01739
Basilornis_celebensis	Sturnidae	Passeriformes	-2.01593	121.11	-2.01593	121.11	-2.01593	121.11	136889668896	2.01593	19.6294	23.7087	24.3192	24.8286	29.4178	-1.33622	1.05967	0.883863	0.626098	0.302639	0.115185
Basilornis_corythaix	Sturnidae	Passeriformes	-3.12909	129.355	-3.12909	129.355	-3.12909	129.355	1.36314e+10	3.12909	20.2565	23.5735	24.7359	25.4551	29.6816	-1.13122	1.24276	0.84142	0.761485	0.454208	0.17309
Basilornis_galeatus	Sturnidae	Passeriformes	-1.81933	124.581	-1.81933	124.581	-1.81933	124.581	5.89173e+09	1.81933	21.0667	25.1303	26.0535	26.6727	30.8424	-1.37791	1.51271	1.4257	1.28397	0.761857	0.4341
Basilornis_mirandus	Sturnidae	Passeriformes	7.05357	125.271	7.05357	125.271	7.05357	125.271	1.25339e+09	7.05357	14.14	19.0267	20.2056	21.24	26.0267	-0.610397	-0.0276029	-0.144108	-0.318251	-0.495388	-0.589176
Batara_cinerea	Thamnophilidae	Passeriformes	-27.0252	-51.7735	-27.0252	-51.7735	-27.0252	-51.7735	539826303432	27.0252	8.32465	14.2048	18.6246	22.5901	27.9894	0.882748	-0.718928	-0.756367	-0.572205	-0.207637	-0.190108
Bathmocercus_cerviniventris	Sylviidae	Passeriformes	7.83839	-9.88027	7.83839	-9.88027	7.83839	-9.88027	2.21576e+11	7.83839	16.8269	23.8868	25.2159	26.276	34.0893	-0.525921	0.419926	0.941715	0.932934	0.659597	1.22815
Bathmocercus_rufus	Sylviidae	Passeriformes	1.55754	12.7527	1.55754	12.7527	1.55754	12.7527	518940956828	1.55754	17.7024	22.042	23.2041	24.0904	29.5108	-1.43711	0.595323	0.430983	0.311218	0.129264	0.135544
Bathmocercus_winifredae	Sylviidae	Passeriformes	-6.30872	36.7744	-6.30872	36.7744	-6.30872	36.7744	7.16988e+09	6.30872	12.47	17.5329	20.153	21.6957	27.0871	-0.695038	-0.256297	-0.362514	-0.32737	-0.399761	-0.376292
Batis_capensis	Platysteiridae	Passeriformes	-30.4734	24.4327	-30.4734	24.4327	-30.4734	24.4327	4.56322e+11	30.4734	6.93828	13.7265	18.5977	22.165	27.8081	1.07165	-0.849363	-0.805167	-0.576208	-0.299717	-0.227918
Batis_crypta	Platysteiridae	Passeriformes	-8.86802	35.3537	-8.86802	35.3537	-8.86802	35.3537	3.41117e+10	8.86802	10.3718	15.7737	18.868	21.0098	26.4742	-0.421272	-0.506056	-0.583809	-0.535608	-0.543141	-0.500096
Batis_diops	Platysteiridae	Passeriformes	-3.50032	28.3656	-3.50032	28.3656	-3.50032	28.3656	5.56632e+10	3.50032	11.8921	17.5195	18.0443	18.3644	23.9029	-1.07133	-0.32881	-0.364327	-0.656255	-1.06808	-0.99816
Batis_fratrum	Platysteiridae	Passeriformes	-21.379	34.006	-21.379	34.006	-21.379	34.006	367836855622	21.379	12.6623	19.3923	23.67	26.3856	32.009	0.545195	-0.231469	-0.0852818	0.435426	0.687637	0.707567
Batis_ituriensis	Platysteiridae	Passeriformes	1.98171	27.8277	1.98171	27.8277	1.98171	27.8277	217485895624	1.98171	17.1232	22.0119	22.7489	23.4407	29.3137	-1.34332	0.477291	0.42398	0.19845	-0.019025	0.0924604
Batis_margaritae	Platysteiridae	Passeriformes	-12.5491	25.9241	-12.5491	25.9241	-12.5491	25.9241	8.63838e+10	12.5491	6.00703	15.5221	19.4894	22.0726	30.5321	-0.0897581	-0.931702	-0.612894	-0.438252	-0.319538	0.3633
Batis_minima	Platysteiridae	Passeriformes	0.963597	13.4102	0.963597	13.4102	0.963597	13.4102	112643779247	0.963597	18.4579	22.3465	23.7911	24.8097	29.9939	-1.59354	0.762664	0.503938	0.469337	0.29814	0.242287
Batis_minor	Platysteiridae	Passeriformes	6.4252	29.0015	6.4252	29.0015	6.4252	29.0015	3807113575497	6.4252	16.6609	23.2637	24.3618	25.862	32.5091	-0.681485	0.388596	0.748594	0.639415	0.555004	0.828621
Batis_minulla	Platysteiridae	Passeriformes	-3.58924	16.2672	-3.58924	16.2672	-3.58924	16.2672	387444730683	3.58924	17.7532	22.7092	24.5088	25.5418	30.4243	-1.05747	0.60608	0.595856	0.686307	0.475532	0.338884
Batis_mixta	Platysteiridae	Passeriformes	-6.11536	38.2456	-6.11536	38.2456	-6.11536	38.2456	46876359032	6.11536	16.1002	20.8814	23.3629	25.1788	30.6644	-0.717818	0.286866	0.182216	0.352512	0.386844	0.393388
Batis_molitor	Platysteiridae	Passeriformes	-13.3928	27.8114	-13.3928	27.8114	-13.3928	27.8114	4411324161320	13.3928	9.96318	17.5808	21.3686	23.3446	30.2116	-0.0209687	-0.550715	-0.355985	-0.102162	-0.0406416	0.29096
Batis_occulta	Platysteiridae	Passeriformes	1.92974	13.2739	1.92974	13.2739	1.92974	13.2739	418985347792	1.92974	19.6499	23.5119	24.853	25.9294	31.2063	-1.35424	1.06536	0.8225	0.801667	0.571896	0.518136
Batis_orientalis	Platysteiridae	Passeriformes	10.4264	29.5657	10.4264	29.5657	10.4264	29.5657	2216044813160	10.4264	15.3292	23.8674	26.3345	28.7499	36.1893	-0.273841	0.156188	0.935307	1.42113	1.33557	1.80791
Batis_perkeo	Platysteiridae	Passeriformes	2.55327	40.9825	2.55327	40.9825	2.55327	40.9825	772954914936	2.55327	19.1571	24.2881	25.7867	27.4098	33.6786	-1.23165	0.933658	1.08112	1.16367	0.957615	1.12163
Batis_poensis	Platysteiridae	Passeriformes	3.27135	8.6806	3.27135	8.6806	3.27135	8.6806	1.26513e+09	3.27135	19.5059	22.4235	23.6623	24.6235	28.6	-1.10787	1.0258	0.52298	0.43328	0.253934	-0.0612551
Batis_pririt	Platysteiridae	Passeriformes	-24.9203	20.4851	-24.9203	20.4851	-24.9203	20.4851	1387437946660	24.9203	4.49047	13.1347	19.926	24.8113	32.0203	0.761457	-1.05784	-0.863376	-0.36616	0.29851	0.710274
Batis_senegalensis	Platysteiridae	Passeriformes	11.7089	0.0182578	11.7089	0.0182578	11.7089	0.0182578	2519075165360	11.7089	16.2943	24.2382	27.2249	30.4076	37.3043	-0.160605	0.321404	1.06304	1.95332	1.85309	2.14467
Batis_soror	Platysteiridae	Passeriformes	-13.9234	36.9776	-13.9234	36.9776	-13.9234	36.9776	724501255298	13.9234	15.0534	20.769	24.0861	26.1778	31.6959	0.0211949	0.111778	0.160229	0.555025	0.634588	0.633006
Batrachostomus_affinis	Podargidae	Caprimulgiformes	0.864045	114.207	0.864045	114.207	0.864045	114.207	1162267151140	0.864045	20.0136	24.5031	25.658	26.6471	31.2748	-1.62413	1.1695	1.16169	1.10871	0.755199	0.534089
Batrachostomus_auritus	Podargidae	Caprimulgiformes	-2.04143	114.053	-2.04143	114.053	-2.04143	114.053	572179108393	2.04143	21.9197	25.9185	26.4309	26.9713	31.1939	-1.33096	1.85222	1.84378	1.47099	0.840223	0.515244
Batrachostomus_cornutus	Podargidae	Caprimulgiformes	-1.30642	114.053	-1.30642	114.053	-1.30642	114.053	699448065381	1.30642	21.3706	25.4225	25.8877	26.422	30.6709	-1.49879	1.62609	1.5671	1.20815	0.696976	0.394868
Batrachostomus_harterti	Podargidae	Caprimulgiformes	1.70589	114.507	1.70589	114.507	1.70589	114.507	2.23558e+10	1.70589	19.2709	23.3784	23.8376	24.3514	28.7374	-1.40301	0.963166	0.782286	0.482528	0.189961	-0.0319264
Batrachostomus_hodgsoni	Podargidae	Caprimulgiformes	21.5168	97.3961	21.5168	97.3961	21.5168	97.3961	104794755899	21.5168	8.93038	15.24	20.9696	24.0925	28.8821	0.553925	-0.658656	-0.644821	-0.179595	0.129746	-0.000910049
Batrachostomus_javensis	Podargidae	Caprimulgiformes	0.864045	114.207	0.864045	114.207	0.864045	114.207	1162267151140	0.864045	20.0136	24.5031	25.658	26.6471	31.2748	-1.62413	1.1695	1.16169	1.10871	0.755199	0.534089
Batrachostomus_mixtus	Podargidae	Caprimulgiformes	2.79065	114.904	2.79065	114.904	2.79065	114.904	70419155194	2.79065	18.8173	22.6553	23.1439	23.6501	27.8524	-1.18901	0.848427	0.581832	0.295865	0.0283365	-0.2187
Batrachostomus_moniliger	Podargidae	Caprimulgiformes	10.7561	76.3971	10.7561	76.3971	10.7561	76.3971	90367351884	10.7561	19.0941	23.9766	25.3149	27.2427	31.8027	-0.244091	0.917533	0.971786	0.970672	0.912534	0.658324
Batrachostomus_poliolophus	Podargidae	Caprimulgiformes	2.55116	98.7458	2.55116	98.7458	2.55116	98.7458	7.59808e+10	2.55116	16.4857	20.9579	21.2568	21.8407	26.3979	-1.23204	0.356165	0.197375	-0.124236	-0.369029	-0.515359
Batrachostomus_septimus	Podargidae	Caprimulgiformes	14.166	120.86	14.166	120.86	14.166	120.86	209416288384	14.166	20.0432	24.0343	25.5756	26.861	31.2976	0.0401951	1.17827	0.991447	1.07445	0.811115	0.539388
Batrachostomus_stellatus	Podargidae	Caprimulgiformes	0.0805938	114.386	0.0805938	114.386	0.0805938	114.386	600334388311	0.0805938	21.7588	25.6493	26.21	26.7736	30.9828	-2.00327	1.7828	1.6872	1.3589	0.788201	0.466393
Berlepschia_rikeri	Furnariidae	Passeriformes	-4.32952	-57.8381	-4.32952	-57.8381	-4.32952	-57.8381	4240495704310	4.32952	19.1986	25.0084	25.7344	26.4614	32.134	-0.948112	0.944351	1.37051	1.14111	0.707132	0.737595
Bernieria_apperti	Sylviidae	Passeriformes	-22.6072	44.7762	-22.6072	44.7762	-22.6072	44.7762	6.85871e+09	22.6072	10.5333	18.1933	22.6033	25.38	32.6533	0.622093	-0.488069	-0.269944	0.16398	0.435813	0.863976
Bernieria_cinereiceps	Sylviidae	Passeriformes	-18.4808	47.9174	-18.4808	47.9174	-18.4808	47.9174	140299611992	18.4808	10.6114	16.1071	19.8763	22.289	27.8332	0.354452	-0.479312	-0.544361	-0.374525	-0.272995	-0.222689
Bernieria_madagascariensis	Sylviidae	Passeriformes	-19.281	45.1796	-19.281	45.1796	-19.281	45.1796	381741504312	19.281	13.6986	19.8291	23.2213	25.2098	30.9063	0.408526	-0.0910919	-0.0117539	0.315654	0.394361	0.448769
Bernieria_tenebrosa	Sylviidae	Passeriformes	-15.1902	49.8429	-15.1902	49.8429	-15.1902	49.8429	1.34791e+10	15.1902	14.4981	18.4671	21.7638	24.3684	28.9019	0.118705	0.025687	-0.229787	-0.0216554	0.193925	0.00335487
Bernieria_zosterops	Sylviidae	Passeriformes	-18.5876	48.3048	-18.5876	48.3048	-18.5876	48.3048	180096632908	18.5876	12.9264	17.9788	21.5108	24.0023	28.9182	0.361738	-0.196775	-0.300661	-0.0736555	0.108926	0.00684772
Bias_musicus	Platysteiridae	Passeriformes	-2.76204	21.6606	-2.76204	21.6606	-2.76204	21.6606	3064190093040	2.76204	17.8081	22.7324	24.2977	25.2746	30.4368	-1.19405	0.617781	0.601923	0.619394	0.410108	0.341693
Biatas_nigropectus	Thamnophilidae	Passeriformes	-22.1778	-42.3506	-22.1778	-42.3506	-22.1778	-42.3506	1.40532e+11	22.1778	9.14557	14.9633	19.1321	22.8342	27.9764	0.59545	-0.636721	-0.67548	-0.494949	-0.154138	-0.192827
Biziura_lobata	Anatidae	Anseriformes	-33.7018	146.797	-33.7018	146.797	-33.7018	146.797	1181546893780	33.7018	4.00799	9.1409	15.7837	22.2136	29.1935	1.23905	-1.09609	-1.20521	-0.947488	-0.289262	0.0663352
Bleda_canicapillus	Pycnonotidae	Passeriformes	9.21173	-10.2981	9.21173	-10.2981	9.21173	-10.2981	897542456733	9.21173	18.6379	24.4782	26.078	27.8551	34.1846	-0.387706	0.805084	1.15213	1.29548	1.07982	1.25317
Bleda_eximius	Pycnonotidae	Passeriformes	6.50634	-6.05097	6.50634	-6.05097	6.50634	-6.05097	277418689463	6.50634	19.6919	24.2197	25.8233	27.1099	33.07	-0.672116	1.07704	1.05643	1.17967	0.877015	0.967321
Bleda_notatus	Pycnonotidae	Passeriformes	0.614105	20.0903	0.614105	20.0903	0.614105	20.0903	1793496029887	0.614105	18.7872	23.2088	24.2719	25.122	30.3731	-1.7098	0.841076	0.732741	0.611411	0.373097	0.327303
Bleda_syndactylus	Pycnonotidae	Passeriformes	-0.977381	19.5694	-0.977381	19.5694	-0.977381	19.5694	2875298807890	0.977381	18.224	23.1085	24.2463	25.1198	30.4272	-1.58943	0.709089	0.704204	0.603518	0.372565	0.339522
Blythipicus_pyrrhotis	Picidae	Piciformes	22.7569	101.975	22.7569	101.975	22.7569	101.975	1436588565440	22.7569	6.36032	11.6265	18.87	24.0554	27.7326	0.631324	-0.90093	-1.00201	-0.535308	0.12117	-0.243594
Blythipicus_rubiginosus	Picidae	Piciformes	0.63858	114.053	0.63858	114.053	0.63858	114.053	1094051308510	0.63858	21.2629	25.1501	25.6993	26.2893	30.5468	-1.70072	1.58507	1.43484	1.12614	0.662992	0.366627
Boissonneaua_flavescens	Trochilidae	Apodiformes	2.86489	-76.8911	2.86489	-76.8911	2.86489	-76.8911	104987165506	2.86489	11.5726	16.517	16.7561	17.122	21.807	-1.17604	-0.367617	-0.494352	-0.828574	-1.30119	-1.38189
Boissonneaua_jardini	Trochilidae	Apodiformes	2.40228	-77.2823	2.40228	-77.2823	2.40228	-77.2823	2.5214e+10	2.40228	14.0471	18.5162	18.9079	19.2264	23.9191	-1.25982	-0.0411567	-0.22246	-0.529527	-0.901551	-0.995126
Boissonneaua_matthewsii	Trochilidae	Apodiformes	-8.71702	-76.5552	-8.71702	-76.5552	-8.71702	-76.5552	104643775486	8.71702	9.87015	16.1102	16.993	17.587	23.5376	-0.436224	-0.560722	-0.543986	-0.798236	-1.21485	-1.06639
Bolbopsittacus_lunulatus	Psittacidae	Psittaciformes	15.9482	121.424	15.9482	121.424	15.9482	121.424	175198613748	15.9482	20.0042	24.0335	25.6157	26.8998	31.3689	0.175108	1.16673	0.991144	1.09103	0.821332	0.556057
Bolborhynchus_ferrugineifrons	Psittacidae	Psittaciformes	3.23827	-76.0261	3.23827	-76.0261	3.23827	-76.0261	2.8438e+09	3.23827	3	7.40606	7.92753	8.32121	12.9394	-1.11326	-1.17335	-1.33197	-1.67993	-2.7725	-2.83868
Bolborhynchus_lineola	Psittacidae	Psittaciformes	1.41424	-77.3459	1.41424	-77.3459	1.41424	-77.3459	231757316901	1.41424	12.0635	17.5067	18.4432	19.2693	24.9121	-1.47164	-0.30762	-0.366056	-0.598951	-0.893156	-0.806534
Bolborhynchus_orbygnesius	Psittacidae	Psittaciformes	-13.8825	-71.1143	-13.8825	-71.1143	-13.8825	-71.1143	159795668472	13.8825	0.318357	8.95819	11.0974	12.3362	19.5041	0.01797	-1.36334	-1.21909	-1.42284	-2.13527	-1.78388
Bombycilla_cedrorum	Bombycillidae	Passeriformes	33.9711	-92.3048	39.8522	-99.1634	46.413	-98.3215	15588384789370	39.8522	-3.06041	3.0979	10.5815	18.2385	25.0383	1.53708	-1.57607	-1.60611	-1.46756	-1.09206	-0.782234
Bombycilla_garrulus	Bombycillidae	Passeriformes	48.6931	12.1165	54.214	30.5927	61.185	43.9594	45429850377290	54.214	-15.401	-10.6354	1.28943	14.9104	21.0451	2.15376	-2.1843	-2.24218	-2.11395	-1.6982	-1.51702
Bombycilla_japonica	Bombycillidae	Passeriformes	32.6877	119.152	43.5441	125.753	52.3324	131.097	2075412344198	43.5441	-5.30682	-0.979466	4.47121	17.3743	23.762	1.70499	-1.70414	-1.82539	-1.92034	-1.25448	-1.02455
Bonasa_bonasia	Phasianidae	Galliformes	57.9603	85.3973	57.9603	85.3973	57.9603	85.3973	23962400593600	57.9603	-25.3004	-20.708	-1.93555	16.5998	22.5533	2.30065	-2.5522	-2.57863	-2.28908	-1.39691	-1.24734
Bonasa_sewerzowi	Phasianidae	Galliformes	31.4829	102.031	31.4829	102.031	31.4829	102.031	372114303818	31.4829	-12.7008	-5.16007	4.18715	12.1928	17.1431	1.12491	-2.06849	-2.02056	-1.9386	-2.15891	-2.17743
Bonasa_umbellus	Phasianidae	Galliformes	53.1161	-106.387	53.1161	-106.387	53.1161	-106.387	1.08693e+13	53.1161	-19.6813	-14.5708	1.55943	16.3537	22.7969	2.10975	-2.35317	-2.38298	-2.09839	-1.44159	-1.20294
Bostrychia_bocagei	Threskiornithidae	Pelecaniformes	0.176529	6.5634	0.176529	6.5634	0.176529	6.5634	1.79434e+08	0.176529	18.4	21.2333	22.8694	24.0333	27.7333	-1.92325	0.749247	0.253281	0.227558	0.116086	-0.243441
Bostrychia_carunculata	Threskiornithidae	Pelecaniformes	8.80304	37.4052	8.80304	37.4052	8.80304	37.4052	444926244182	8.80304	10.6655	18.7851	20.0346	21.4348	28.9272	-0.427691	-0.473209	-0.181717	-0.347712	-0.454693	0.00879363
Bostrychia_hagedash	Threskiornithidae	Pelecaniformes	-1.04913	21.2778	-1.04913	21.2778	-1.04913	21.2778	13543558486100	1.04913	16.5472	22.2226	24.1924	25.7196	32.2642	-1.5685	0.367476	0.473806	0.587042	0.519514	0.76905
Bostrychia_olivacea	Threskiornithidae	Pelecaniformes	1.17028	10.9125	1.17028	10.9125	1.17028	10.9125	653458688316	1.17028	18.4896	22.6817	24.1702	25.2646	30.6046	-1.53472	0.77006	0.588672	0.580313	0.407677	0.379765
Bostrychia_rara	Threskiornithidae	Pelecaniformes	-1.15898	20.4512	-1.15898	20.4512	-1.15898	20.4512	2285267289130	1.15898	18.2971	23.185	24.2263	24.9798	30.1708	-1.5378	0.725656	0.725931	0.597399	0.338841	0.281812
Botaurus_lentiginosus	Ardeidae	Pelecaniformes	28.8419	-103.047	40.475	-97.0352	43.939	-95.872	1.37073e+13	40.475	4.98291	12.0715	8.16661	18.2623	25.1458	1.56594	-1.01789	-0.96246	-1.6619	-1.08753	-0.76148
Botaurus_pinnatus	Ardeidae	Pelecaniformes	-28.8064	-57.969	-28.8064	-57.969	-28.8064	-57.969	2008952985200	28.8064	13.0553	18.3842	22.0041	25.0088	30.8159	0.981744	-0.179577	-0.242066	0.029346	0.345803	0.428007
Botaurus_poiciloptilus	Ardeidae	Pelecaniformes	-33.0377	146.638	-33.0377	146.638	-33.0377	146.638	1402226113590	33.0377	3.85929	9.11894	15.9736	22.4664	29.2708	1.20529	-1.10771	-1.20689	-0.924944	-0.234583	0.0831234
Botaurus_stellaris	Ardeidae	Pelecaniformes	13.6973	25.1593	40.6977	62.6802	48.8571	74.4414	29377628098600	40.6977	9.48954	16.2492	8.73661	19.5621	25.9022	1.5762	-0.601064	-0.527215	-1.61809	-0.835571	-0.613756
Bowdleria_punctata	Sylviidae	Passeriformes	-45.3974	170.367	-45.3974	170.367	-45.3974	170.367	2.13982e+11	45.3974	0.951321	4.91579	10.1291	15.0563	20.4054	1.78659	-1.32036	-1.49663	-1.50579	-1.67266	-1.62882
Brachycope_anomala	Ploceidae	Passeriformes	2.28892	21.7774	2.28892	21.7774	2.28892	21.7774	205169968759	2.28892	19.4952	23.9993	24.8061	25.5521	30.9779	-1.28156	1.02291	0.979493	0.785461	0.478059	0.465262
Brachygalba_albogularis	Galbulidae	Piciformes	-8.4471	-70.9161	-8.4471	-70.9161	-8.4471	-70.9161	542511744667	8.4471	17.9864	23.8309	25.0735	25.6971	31.1684	-0.463277	0.656328	0.923325	0.880161	0.513909	0.509329
Brachygalba_goeringi	Galbulidae	Piciformes	8.74931	-69.2029	8.74931	-69.2029	8.74931	-69.2029	110003104576	8.74931	19.7339	25.3548	26.0138	26.9335	32.6971	-0.433016	1.08883	1.53311	1.26549	0.830226	0.874745
Brachygalba_lugubris	Galbulidae	Piciformes	0.845038	-71.3953	0.845038	-71.3953	0.845038	-71.3953	3949081727330	0.845038	18.1855	24.2661	25.3864	26.1012	31.8139	-1.63017	0.700417	1.07313	0.998487	0.615159	0.660987
Brachygalba_salmoni	Galbulidae	Piciformes	8.18731	-76.0099	8.18731	-76.0099	8.18731	-76.0099	4.17085e+10	8.18731	21.0153	25.251	25.6451	26.2414	30.5584	-0.489727	1.49428	1.48246	1.10327	0.650775	0.369257
Brachypteracias_leptosomus	Brachypteraciidae	Coraciiformes	-14.9784	49.7074	-14.9784	49.7074	-14.9784	49.7074	3.33623e+10	14.9784	12.515	17.063	20.6535	23.2965	28.015	0.102688	-0.250519	-0.424973	-0.238413	-0.0514386	-0.184748
Brachypteracias_squamiger	Brachypteraciidae	Coraciiformes	-14.9304	49.7882	-14.9304	49.7882	-14.9304	49.7882	1.80804e+10	14.9304	13.5981	17.9322	21.4007	24.0491	28.6593	0.0990497	-0.105214	-0.307241	-0.0957756	0.119717	-0.0486036
Brachypteryx_hyperythra	Turdidae	Passeriformes	27.7271	96.0755	27.7271	96.0755	27.7271	96.0755	3.77927e+10	27.7271	3.6619	9.91476	17.0037	21.9943	25.7919	0.922136	-1.12301	-1.14492	-0.796844	-0.336298	-0.635484
Brachypteryx_leucophrys	Turdidae	Passeriformes	24.0337	102.983	24.0337	102.983	24.0337	102.983	2020459807990	24.0337	6.6631	11.982	18.58	23.2315	26.9845	0.708835	-0.87411	-0.970498	-0.578827	-0.0659973	-0.397179
Brachypteryx_montana	Turdidae	Passeriformes	22.262	105.996	22.262	105.996	22.262	105.996	3.54571e+12	22.262	5.92412	10.7239	17.9318	23.5934	27.4964	0.600693	-0.938845	-1.07911	-0.672064	0.0154726	-0.292431
Brachypteryx_stellata	Turdidae	Passeriformes	26.7341	98.7031	26.7341	98.7031	26.7341	98.7031	218047681821	26.7341	-1.8546	4.00865	11.701	17.6079	21.4701	0.866263	-1.50315	-1.55228	-1.3689	-1.21094	-1.44192
Brachyramphus_brevirostris	Alcidae	Charadriiformes	52.4479	-167.613	53.5398	-164.973	55.8004	-159.507	3684750398004	53.5398	-5.24864	-2.60778	-1.78307	10.4337	14.2973	2.12679	-1.70094	-1.90454	-2.28122	-2.44338	-2.63013
Brachyramphus_marmoratus	Alcidae	Charadriiformes	57.3651	-146.177	57.7386	-145.341	58.6468	-148.494	3399764827631	57.7386	-2.2072	0.216667	4.02739	12.0022	15.953	2.29209	-1.5248	-1.7644	-1.94878	-2.19022	-2.36946
Brachyramphus_perdix	Alcidae	Charadriiformes	47.1003	143.086	55.5571	148.504	56.7562	148.723	1742745811946	55.5571	-9.80769	-7.32308	-2.32474	13.0403	17.1609	2.20699	-1.93502	-2.11216	-2.30899	-2.01816	-2.17453
Bradornis_infuscatus	Muscicapidae	Passeriformes	-25.1793	20.6156	-25.1793	20.6156	-25.1793	20.6156	1299436843800	25.1793	4.42519	13.0788	19.9702	24.9766	32.3063	0.77665	-1.06307	-0.868755	-0.35868	0.338059	0.779236
Bradornis_mariquensis	Muscicapidae	Passeriformes	-22.9394	22.5946	-22.9394	22.5946	-22.9394	22.5946	1446300343130	22.9394	5.26488	14.4112	20.9005	24.7877	31.9903	0.642534	-0.994594	-0.734799	-0.192642	0.292885	0.703101
Bradornis_microrhynchus	Muscicapidae	Passeriformes	2.8296	39.8948	2.8296	39.8948	2.8296	39.8948	2023822556000	2.8296	17.3189	23.0726	24.0657	25.1185	31.4099	-1.18218	0.516278	0.694124	0.548956	0.37225	0.565633
Bradornis_pallidus	Muscicapidae	Passeriformes	-12.2876	20.6551	-12.2876	20.6551	-12.2876	20.6551	7564390906990	12.2876	15.0937	21.2319	23.624	25.1671	31.3457	-0.111545	0.118191	0.252991	0.422735	0.383994	0.55062
Bradypterus_accentor	Sylviidae	Passeriformes	6.08699	116.567	6.08699	116.567	6.08699	116.567	3.98996e+08	6.08699	11.55	15.5	15.9708	16.55	20.55	-0.72119	-0.370325	-0.615415	-0.925271	-1.40598	-1.60368
Bradypterus_alfredi	Sylviidae	Passeriformes	0.584717	29.6801	0.584717	29.6801	0.584717	29.6801	7.47911e+10	0.584717	12.0892	18.4073	19.9086	20.6777	26.6346	-1.72095	-0.304424	-0.23865	-0.369093	-0.611408	-0.467886
Bradypterus_alishanensis	Sylviidae	Passeriformes	23.7598	121.11	23.7598	121.11	23.7598	121.11	1.82315e+10	23.7598	5.45276	8.60866	14.1068	18.3173	21.126	0.692384	-0.97889	-1.24528	-1.13402	-1.07705	-1.50278
Bradypterus_baboecala	Sylviidae	Passeriformes	-16.3786	28.9666	-16.3786	28.9666	-16.3786	28.9666	2943281437385	16.3786	9.5463	17.0137	21.0379	23.0919	29.8611	0.206541	-0.595108	-0.431374	-0.166594	-0.0971029	0.212773
Bradypterus_bangwaensis	Sylviidae	Passeriformes	6.24626	10.3973	6.24626	10.3973	6.24626	10.3973	5.66294e+09	6.24626	13.7606	18.5197	20.2942	22.2818	28.8409	-0.702358	-0.0823105	-0.221944	-0.302761	-0.274553	-0.00975297
Bradypterus_barratti	Sylviidae	Passeriformes	-28.9089	30.2525	-28.9089	30.2525	-28.9089	30.2525	209542862521	28.9089	4.65903	11.9035	16.9253	20.7601	26.2676	0.987345	-1.04427	-0.97752	-0.806966	-0.594543	-0.541342
Bradypterus_carpalis	Sylviidae	Passeriformes	-1.79935	30.2101	-1.79935	30.2101	-1.79935	30.2101	9.46885e+10	1.79935	13.7103	19.9357	21.0742	21.6768	27.6217	-1.38228	-0.0894342	0.00675403	-0.159657	-0.40376	-0.266563
Bradypterus_castaneus	Sylviidae	Passeriformes	-2.32598	119.99	-2.32598	119.99	-2.32598	119.99	2.90457e+10	2.32598	15.3885	19.4888	20.0077	20.4555	25.0344	-1.27439	0.1659	-0.0693561	-0.352302	-0.656687	-0.782987
Bradypterus_caudatus	Sylviidae	Passeriformes	17.267	120.926	17.267	120.926	17.267	120.926	2.05594e+10	17.267	15.3795	19.6738	21.5775	22.9832	27.4762	0.270146	0.164421	-0.0383311	-0.0601068	-0.12123	-0.296595
Bradypterus_cinnamomeus	Sylviidae	Passeriformes	-1.39223	35.7954	-1.39223	35.7954	-1.39223	35.7954	419946671373	1.39223	12.2675	17.965	19.2975	20.2113	26.4822	-1.4771	-0.282059	-0.302612	-0.468938	-0.706078	-0.498489
Bradypterus_davidi	Sylviidae	Passeriformes	24.1879	95.0248	46.9859	120.568	49.2388	123.092	1626802270549	46.9859	10.4381	17.1844	2.71228	18.6632	24.4013	1.85522	-0.498696	-0.409083	-2.03022	-1.01082	-0.904116
Bradypterus_grandis	Sylviidae	Passeriformes	-1.21811	11.6269	-1.21811	11.6269	-1.21811	11.6269	1.01171e+10	1.21811	17.9626	21.4659	23.6114	24.7195	29.4171	-1.52187	0.65113	0.302207	0.419283	0.276678	0.115018
Bradypterus_graueri	Sylviidae	Passeriformes	-1.79363	28.8632	-1.79363	28.8632	-1.79363	28.8632	1.60937e+10	1.79363	10.2094	15.5779	16.0275	16.2779	21.6617	-1.38353	-0.523943	-0.606494	-0.918481	-1.4553	-1.40783
Bradypterus_lopezi	Sylviidae	Passeriformes	-9.76678	30.4452	-9.76678	30.4452	-9.76678	30.4452	349686414118	9.76678	10.9158	17.5897	20.3609	22.0104	28.5315	-0.334796	-0.444722	-0.354774	-0.290998	-0.332849	-0.0758229
Bradypterus_luteoventris	Sylviidae	Passeriformes	26.0746	112.106	26.1005	111.638	26.0785	112.075	1.52926e+12	26.1005	4.83475	9.78813	17.9457	24.378	28.1322	0.830067	-1.03001	-1.15496	-0.670112	0.196178	-0.160176
Bradypterus_mandelli	Sylviidae	Passeriformes	24.6647	104.737	24.6647	104.737	25.2387	104.565	1758961031977	24.6647	5.44363	10.2927	18.3025	24.2044	28.0185	0.746381	-0.979656	-1.11455	-0.619403	0.155699	-0.184021
Bradypterus_montis	Sylviidae	Passeriformes	-7.92586	114.075	-7.92586	114.075	-7.92586	114.075	7.32017e+09	7.92586	15.7461	20.1461	21.2389	21.9348	26.4022	-0.516773	0.225604	0.0440076	-0.127753	-0.348988	-0.514484
Bradypterus_palliseri	Sylviidae	Passeriformes	6.9318	80.7976	6.9318	80.7976	6.9318	80.7976	3.11476e+09	6.9318	14.2718	18.8513	20.3438	21.5359	26.1333	-0.623917	-0.00818093	-0.171506	-0.294026	-0.433464	-0.56804
Bradypterus_seebohmi	Sylviidae	Passeriformes	16.4836	120.719	16.4836	120.719	16.4836	120.719	6.02436e+09	16.4836	13.6743	17.9329	20.3695	22.1	26.5986	0.214152	-0.0945167	-0.307154	-0.289479	-0.31367	-0.475138
Bradypterus_sylvaticus	Sylviidae	Passeriformes	-33.9728	23.2929	-33.9728	23.2929	-33.9728	23.2929	8.5588e+09	33.9728	7.61932	13.1591	17.0517	21.0386	25.7432	1.25272	-0.786532	-0.861018	-0.790624	-0.537181	-0.64506
Bradypterus_tacsanowskius	Sylviidae	Passeriformes	22.8233	100.668	31.0481	105.347	32.6829	106.277	3067252753217	31.0481	9.11931	15.8813	9.10384	19.8869	25.1424	1.10208	-0.639412	-0.57119	-1.58922	-0.77111	-0.762133
Bradypterus_thoracicus	Sylviidae	Passeriformes	29.7792	97.9872	29.7792	97.9872	29.7792	97.9872	1.29025e+12	29.7792	-6.82152	-0.0225697	8.97327	16.179	20.6233	1.03452	-1.78537	-1.7768	-1.59954	-1.47313	-1.59091
Bradypterus_timorensis	Sylviidae	Passeriformes	-7.92586	114.075	-7.92586	114.075	-7.92586	114.075	7.32017e+09	7.92586	15.7461	20.1461	21.2389	21.9348	26.4022	-0.516773	0.225604	0.0440076	-0.127753	-0.348988	-0.514484
Bradypterus_victorini	Sylviidae	Passeriformes	-33.6395	21.3965	-33.6395	21.3965	-33.6395	21.3965	7.60133e+10	33.6395	5.3139	11.0821	16.3305	21.4372	27.771	1.23589	-0.99051	-1.049	-0.881692	-0.454189	-0.235612
Branta_bernicla	Anatidae	Anseriformes	32.9573	-116.908	73.4796	-52.4333	79.5822	-42.7235	11064217697120	73.4796	-1.61193	2.68726	-6.68626	5.01708	8.32478	2.86371	-1.48809	-1.62974	-2.5168	-3.26329	-3.5161
Branta_canadensis	Anatidae	Anseriformes	39.5129	-97.2	54.3135	-119.997	57.5768	-124.651	21262028948686	54.3135	-6.39974	-0.566555	4.26441	16.7556	23.1587	2.15772	-1.76314	-1.80462	-1.93365	-1.36848	-1.13653
Branta_hutchinsii	Anatidae	Anseriformes	32.977	-43.0236	56.0025	-109.774	68.9518	-147.314	4067283953383	56.0025	-2.13771	4.47113	3.42746	10.8922	15.3652	2.2245	-1.52055	-1.52417	-1.98644	-2.37019	-2.46283
Branta_leucopsis	Anatidae	Anseriformes	52.9735	6.14801	67.9616	-21.6128	69.7679	-24.9585	5.86289e+11	67.9616	-0.061194	2.44055	-4.54035	4.3957	7.37213	2.67102	-1.3886	-1.64376	-2.41789	-3.35264	-3.65051
Branta_ruficollis	Anatidae	Anseriformes	46.9052	31.1808	70.8108	88.3077	73.0327	93.6173	2.16778e+12	70.8108	-4.67032	-1.51968	-8.32098	9.47882	13.2376	2.77146	-1.66881	-1.85213	-2.5883	-2.59375	-2.79327
Branta_sandvicensis	Anatidae	Anseriformes	21.9491	-159.421	21.9491	-159.421	21.9491	-159.421	5.83287e+09	21.9491	12.7048	17.3619	19.2575	21.119	25.3524	0.581153	-0.225939	-0.385549	-0.475264	-0.520525	-0.721422
Brotogeris_chiriri	Psittacidae	Psittaciformes	-15.8541	-52.4381	-15.8541	-52.4381	-15.8541	-52.4381	3.25814e+12	15.8541	14.051	21.2521	23.8766	25.1299	31.1439	0.168184	-0.0405978	0.257174	0.4937	0.375	0.503643
Brotogeris_chrysoptera	Psittacidae	Psittaciformes	-1.79475	-56.4894	-1.79475	-56.4894	-1.79475	-56.4894	2538589079020	1.79475	20.3869	25.5344	26.0386	26.7493	32.02	-1.38328	1.28343	1.62514	1.27701	0.781825	0.710216
Brotogeris_cyanoptera	Psittacidae	Psittaciformes	-3.81325	-74.637	-3.81325	-74.637	-3.81325	-74.637	2103187044450	3.81325	18.9837	24.1525	25.382	25.9078	31.0354	-1.02327	0.889628	1.03254	0.996731	0.566457	0.478532
Brotogeris_jugularis	Psittacidae	Psittaciformes	9.29614	-75.3625	9.29614	-75.3625	9.29614	-75.3625	6.43433e+11	9.29614	20.1927	25.3412	25.9492	26.7272	31.7919	-0.379558	1.22322	1.52639	1.23589	0.776064	0.655769
Brotogeris_pyrrhoptera	Psittacidae	Psittaciformes	-3.99593	-79.911	-3.99593	-79.911	-3.99593	-79.911	1.01328e+10	3.99593	16.9359	22.3313	23.2186	24.1183	29.0435	-0.996128	0.440799	0.500207	0.314949	0.135729	0.033861
Brotogeris_sanctithomae	Psittacidae	Psittaciformes	-8.39828	-69.4583	-8.39828	-69.4583	-8.39828	-69.4583	1398374949280	8.39828	19.6155	25.0176	25.9469	26.6362	31.8398	-0.468217	1.0558	1.37461	1.23483	0.752354	0.667171
Brotogeris_tirica	Psittacidae	Psittaciformes	-22.5094	-44.1003	-22.5094	-44.1003	-22.5094	-44.1003	250999057337	22.5094	12.9393	17.9747	21.2279	24.0248	28.64	0.616051	-0.195065	-0.301243	-0.129899	0.114118	-0.0527303
Brotogeris_versicolurus	Psittacidae	Psittaciformes	-3.85606	-61.7736	-3.85606	-61.7736	-3.85606	-61.7736	5.93138e+11	3.85606	21.3527	25.9717	26.4247	27.1268	32.0459	-1.01685	1.6192	1.87683	1.46772	0.881527	0.716425
Bubalornis_albirostris	Ploceidae	Passeriformes	12.9305	5.07885	12.9305	5.07885	12.9305	5.07885	1930485107900	12.9305	15.2702	23.704	27.1961	30.6493	38.3492	-0.0583835	0.146599	0.88236	1.9331	1.93433	2.48377
Bubalornis_niger	Ploceidae	Passeriformes	2.44712	40.5933	2.44712	40.5933	2.44712	40.5933	2269995343510	2.44712	13.2239	20.0253	23.3368	24.9039	31.4101	-1.25137	-0.156822	0.0225152	0.345634	0.320638	0.56568
Bubo_africanus	Strigidae	Strigiformes	-15.1903	25.6132	-15.1903	25.6132	-15.1903	25.6132	7824796029750	15.1903	10.7457	18.1054	21.6333	23.2986	29.947	0.118713	-0.464134	-0.282613	-0.0486759	-0.0509755	0.231847
Bubo_ascalaphus	Strigidae	Strigiformes	22.4932	7.26869	22.4932	7.26869	22.4932	7.26869	2933750223020	22.4932	6.26955	12.8318	22.7824	31.5586	38.7361	0.615043	-0.908889	-0.892296	0.206484	2.25684	2.6162
Bubo_bengalensis	Strigidae	Strigiformes	23.3397	76.8894	23.3397	76.8894	23.3397	76.8894	3330163524877	23.3397	10.7015	17.8771	25.4304	31.9018	38.847	0.666968	-0.469146	-0.314997	1.01582	2.3865	2.65493
Bubo_bubo	Strigidae	Strigiformes	49.2206	82.9494	49.2206	82.9494	49.2206	82.9494	40260860367800	49.2206	-17.7436	-12.7334	3.71994	19.3898	25.5121	1.94983	-2.27878	-2.31893	-1.96819	-0.869516	-0.690303
Bubo_capensis	Strigidae	Strigiformes	-30.6248	22.5259	-30.6248	22.5259	-30.6248	22.5259	1717422223150	30.6248	4.82055	12.2612	17.8259	22.0543	28.9865	1.0797	-1.03117	-0.945262	-0.686801	-0.323452	0.0215535
Bubo_cinerascens	Strigidae	Strigiformes	10.5359	17.8557	10.5359	17.8557	10.5359	17.8557	8018875885360	10.5359	15.7289	23.676	26.4046	28.8554	35.8043	-0.263907	0.222696	0.873491	1.45723	1.3667	1.69675
Bubo_coromandus	Strigidae	Strigiformes	27.3313	78.7372	27.3313	78.7372	27.3313	78.7372	1282113048200	27.3313	9.75664	16.9599	25.6535	32.0165	38.7953	0.899985	-0.572853	-0.438323	1.10683	2.43096	2.63684
Bubo_lacteus	Strigidae	Strigiformes	-15.6181	21.4113	-15.6181	21.4113	-15.6181	21.4113	9432413521080	15.6181	14.0939	20.6617	23.3065	24.7523	31.0186	0.150715	-0.0343448	0.13953	0.337729	0.28447	0.474647
Bubo_leucostictus	Strigidae	Strigiformes	-0.917826	15.9274	-0.917826	15.9274	-0.917826	15.9274	2090977390820	0.917826	19.1375	23.4372	24.6833	25.6779	30.9198	-1.6074	0.928611	0.799867	0.743764	0.509165	0.451873
Bubo_magellanicus	Strigidae	Strigiformes	-35.175	-69.4794	-35.175	-69.4794	-35.175	-69.4794	2425345706210	35.175	-1.72331	4.35907	10.0549	15.3584	22.1258	1.31276	-1.49502	-1.53103	-1.51197	-1.61951	-1.32468
Bubo_nipalensis	Strigidae	Strigiformes	24.0235	98.2799	24.0235	98.2799	24.0235	98.2799	2102568670240	24.0235	6.58599	12.7134	18.5564	22.1943	26.5648	0.708224	-0.88098	-0.90344	-0.582321	-0.293416	-0.481931
Bubo_philippensis	Strigidae	Strigiformes	8.6764	124.265	8.6764	124.265	8.6764	124.265	1.86812e+11	8.6764	19.8674	23.8965	25.4812	26.7652	31.2258	-0.440268	1.12687	0.944948	1.0361	0.786007	0.522659
Bubo_poensis	Strigidae	Strigiformes	1.05604	18.1091	1.05604	18.1091	1.05604	18.1091	3105590009930	1.05604	18.7814	23.2537	24.4948	25.6706	31.2585	-1.56652	0.839652	0.745678	0.681783	0.507355	0.530276
Bubo_scandiaca	Strigidae	Strigiformes	59.6755	30.5722	63.5238	-2.858	72.2713	-78.848	49281039722690	63.5238	-26.3912	-21.8007	-5.15838	6.69917	10.3421	2.5103	-2.58829	-2.61087	-2.447	-3.01686	-3.22556
Bubo_shelleyi	Strigidae	Strigiformes	2.05088	14.2486	2.05088	14.2486	2.05088	14.2486	1071577586240	2.05088	18.6749	23.1436	24.2675	25.2544	30.9541	-1.32902	0.813931	0.714137	0.610066	0.405188	0.459766
Bubo_sumatranus	Strigidae	Strigiformes	-1.11846	114.053	-1.11846	114.053	-1.11846	114.053	1152151647280	1.11846	21.3607	25.3084	25.8455	26.4105	30.6338	-1.54894	1.62227	1.51023	1.18941	0.694043	0.386414
Bubo_virginianus	Strigidae	Strigiformes	47.3784	-105.178	47.3784	-105.178	47.3784	-105.178	2.71301e+13	47.3784	-3.15237	2.44316	11.5135	19.6417	26.0966	1.87199	-1.58151	-1.64361	-1.38585	-0.819839	-0.575323
Bubo_vosseleri	Strigidae	Strigiformes	1.05604	18.1091	1.05604	18.1091	1.05604	18.1091	3105590009930	1.05604	18.7814	23.2537	24.4948	25.6706	31.2585	-1.56652	0.839652	0.745678	0.681783	0.507355	0.530276
Bubulcus_ibis	Ardeidae	Pelecaniformes	-1.00055	24.0324	5.26799	5.33544	5.34355	3.45475	5.64539e+13	5.26799	15.8705	21.8532	21.2665	22.5325	28.5555	-0.822177	0.246887	0.387533	-0.122338	-0.220195	-0.0707216
Bucanetes_githagineus	Fringillidae	Passeriformes	27.1068	3.25518	27.1862	4.04293	27.1915	2.09736	6.7402e+12	27.1862	4.53656	11.0575	21.7386	31.0556	38.2168	0.891826	-1.05414	-1.05108	-0.0269005	2.07498	2.43936
Buccanodon_duchaillui	Ramphastidae	Piciformes	1.08709	16.593	1.08709	16.593	1.08709	16.593	2784464846934	1.08709	18.8043	23.2366	24.3729	25.3339	30.6811	-1.55772	0.845234	0.740733	0.642935	0.424555	0.3972
Bucco_capensis	Bucconidae	Piciformes	-2.44534	-63.6386	-2.44534	-63.6386	-2.44534	-63.6386	4451527027240	2.44534	20.1211	25.2036	25.9017	26.4671	31.6151	-1.2517	1.20155	1.45989	1.21444	0.708599	0.613899
Bucco_macrodactylus	Bucconidae	Piciformes	-3.34413	-68.9112	-3.34413	-68.9112	-3.34413	-68.9112	2720036501660	3.34413	19.7337	24.7954	25.7484	26.1885	31.304	-1.09612	1.08879	1.27883	1.14714	0.63731	0.540894
Bucco_noanamae	Bucconidae	Piciformes	4.79122	-77.2007	4.79122	-77.2007	4.79122	-77.2007	2.53113e+10	4.79122	22.1552	26.2097	26.6056	27.0295	31.4006	-0.884613	1.9592	2.03453	1.56548	0.855652	0.563478
Bucco_tamatia	Bucconidae	Piciformes	-1.09371	-63.1538	-1.09371	-63.1538	-1.09371	-63.1538	3553780101050	1.09371	19.8834	25.0886	25.8661	26.4939	31.7631	-1.55585	1.13147	1.4066	1.19856	0.715494	0.648924
Bucephala_albeola	Anatidae	Anseriformes	34.5983	-108.092	44.8438	-112.095	56.526	-116.648	1.52632e+13	44.8438	-3.04026	3.31686	7.58165	15.1646	21.3772	1.76239	-1.57488	-1.59335	-1.70566	-1.65366	-1.45839
Bucephala_clangula	Anatidae	Anseriformes	37.7564	-17.8688	51.8702	18.5403	58.562	35.8029	50422588511714	51.8702	-7.80838	-2.44713	2.18385	15.8342	21.8835	2.05926	-1.83629	-1.89692	-2.06183	-1.53499	-1.3682
Bucephala_islandica	Anatidae	Anseriformes	56.6249	-128.116	57.6644	-131.463	57.896	-132.236	7.03113e+12	57.6644	-14.854	-10.199	0.649102	12.9494	19.1197	2.28923	-2.16146	-2.2257	-2.15027	-2.03338	-1.84916
Buceros_bicornis	Bucerotidae	Bucerotiformes	18.776	98.7957	18.776	98.7957	18.776	98.7957	2516010985800	18.776	14.8466	20.5912	24.4762	26.9309	32.0829	0.374538	0.0792101	0.126091	0.675776	0.829542	0.725317
Buceros_hydrocorax	Bucerotidae	Bucerotiformes	9.6586	123.004	9.6586	123.004	9.6586	123.004	1.5911e+11	9.6586	19.8228	23.828	25.304	26.5001	30.8672	-0.344988	1.11406	0.922362	0.966478	0.717104	0.439779
Buceros_rhinoceros	Bucerotidae	Bucerotiformes	0.864091	114.207	0.864091	114.207	0.864091	114.207	1184992374310	0.864091	21.0559	25.0523	25.572	26.1277	30.3654	-1.62411	1.50884	1.39016	1.07298	0.62188	0.325584
Bucorvus_abyssinicus	Bucorvidae	Bucerotiformes	9.53172	13.666	9.53172	13.666	9.53172	13.666	3696228562080	9.53172	15.6938	23.8583	25.7187	28.3423	35.339	-0.357014	0.216748	0.932309	1.13439	1.21728	1.5655
Bucorvus_cafer	Bucorvidae	Bucerotiformes	-14.5554	19.8205	-14.5554	19.8205	-14.5554	19.8205	4101810100870	14.5554	10.2147	17.7926	21.7145	23.8655	30.7713	0.0703662	-0.523359	-0.326805	-0.0319067	0.0774993	0.417801
Buettikoferella_bivittata	Sylviidae	Passeriformes	-9.6677	124.413	-9.6677	124.413	-9.6677	124.413	2.12221e+10	9.6677	18.5558	23.0773	24.7696	26.3785	30.6369	-0.344128	0.785595	0.69545	0.772935	0.685805	0.387124
Bulweria_bulwerii	Procellariidae	Procellariiformes	-4.01165	83.981	-4.00863	83.9716	-4.00863	83.9716	100984230438631	4.00863	19.4869	23.2171	24.6194	25.6606	29.6976	-0.994264	1.02066	0.735132	0.722496	0.504865	0.176605
Bulweria_fallax	Procellariidae	Procellariiformes	6.57505	61.5407	6.57776	61.5372	6.57776	61.5372	6.68232e+12	6.57776	17.1833	22.2333	24.6663	27.1814	31.1116	-0.663917	0.489174	0.476401	0.738066	0.896114	0.496164
Buphagus_africanus	Sturnidae	Passeriformes	11.8056	4.83793	11.8056	4.83793	11.8056	4.83793	3055246979290	11.8056	16.509	24.2714	26.1997	28.9626	35.978	-0.152323	0.360445	1.07506	1.35389	1.39856	1.7466
Buphagus_erythrorhynchus	Sturnidae	Passeriformes	4.20973	45.082	4.20973	45.082	4.20973	45.082	2410045438000	4.20973	13.8516	20.4198	22.965	24.3073	30.7228	-0.965134	-0.0693505	0.0939348	0.251002	0.179656	0.40672
Burhinus_bistriatus	Burhinidae	Charadriiformes	7.9048	-67.7171	7.9048	-67.7171	7.9048	-67.7171	649107773959	7.9048	20.2099	25.6052	26.2482	27.0316	32.411	-0.518972	1.22847	1.66304	1.37772	0.856193	0.804672
Burhinus_capensis	Burhinidae	Charadriiformes	-18.7203	16.2892	-18.7203	16.2892	-18.7203	16.2892	10503542354600	18.7203	14.202	20.6822	23.4701	25.1967	31.9563	0.37076	-0.0184999	0.143464	0.380978	0.391179	0.694957
Burhinus_grallarius	Burhinidae	Charadriiformes	-35.4698	144.18	-35.4698	144.18	-35.4698	144.18	2308510470990	35.4698	9.2707	16.0314	22.6584	27.8437	34.2376	1.32732	-0.623836	-0.553415	0.176921	1.07667	1.26714
Burhinus_oedicnemus	Burhinidae	Charadriiformes	25.3265	17.9925	31.7255	36.5091	36.3814	61.2809	2.17486e+13	31.7255	9.72425	16.6798	20.2373	26.0869	31.9907	1.13758	-0.576299	-0.474003	-0.312725	0.611566	0.703189
Burhinus_senegalensis	Burhinidae	Charadriiformes	8.20611	13.4292	8.20611	13.4292	8.20611	13.4292	5826834039630	8.20611	15.8325	23.8791	25.9898	28.3253	35.1788	-0.487799	0.240357	0.939177	1.25442	1.21242	1.52107
Burhinus_superciliaris	Burhinidae	Charadriiformes	-8.90365	-78.5492	-8.90365	-78.5492	-8.90365	-78.5492	66013363490	8.90365	13.1094	17.9843	20.6484	23.7596	28.9634	-0.417762	-0.172307	-0.299884	-0.239344	0.0532863	0.0165895
Burhinus_vermiculatus	Burhinidae	Charadriiformes	-11.0404	27.5695	-11.0404	27.5695	-11.0404	27.5695	4852589241510	11.0404	12.7533	19.4108	22.569	24.1373	30.3834	-0.218809	-0.219598	-0.0822425	0.155947	0.140123	0.329647
Busarellus_nigricollis	Accipitridae	Accipitriformes	-13.6305	-52.849	-13.6305	-52.849	-13.6305	-52.849	10738351346300	13.6305	16.93	22.8065	24.4743	25.2648	30.6965	-0.00197869	0.439675	0.621526	0.675162	0.407706	0.400704
Butastur_indicus	Accipitridae	Accipitriformes	26.7017	115.773	32.8478	119.962	45.6583	128.695	6380801431020	32.8478	13.9918	18.433	17.8986	21.1115	25.9573	1.19558	-0.0491832	-0.234851	-0.676688	-0.522099	-0.602882
Butastur_liventer	Accipitridae	Accipitriformes	19.983	97.427	19.983	97.427	19.983	97.427	1144371208280	19.983	15.7981	21.6814	24.6491	26.8231	32.4031	0.455048	0.234464	0.349069	0.732352	0.801157	0.80275
Butastur_rufipennis	Accipitridae	Accipitriformes	9.89604	13.8008	9.89604	13.8008	9.89604	13.8008	6419213723920	9.89604	16.2377	24.117	26.0026	28.3998	35.1757	-0.322692	0.311257	1.02007	1.26031	1.23378	1.52021
Butastur_teesa	Accipitridae	Accipitriformes	23.2119	78.8791	23.2119	78.8791	23.2119	78.8791	3.51583e+12	23.2119	10.8765	17.9654	25.2644	31.1743	37.7649	0.659187	-0.449232	-0.302555	0.951316	2.11708	2.29103
Buteo_albicaudatus	Accipitridae	Accipitriformes	-17.6633	-56.7462	-17.6633	-56.7462	-17.6633	-56.7462	8.16824e+12	17.6633	14.3383	20.2357	22.84	24.4284	29.958	0.297986	0.00170457	0.0601706	0.220396	0.207974	0.234302
Buteo_albigula	Accipitridae	Accipitriformes	-10.691	-75.9475	-10.691	-75.9475	-10.691	-75.9475	946386551818	10.691	4.11578	9.86055	13.241	16.2036	22.0972	-0.249926	-1.08762	-1.14923	-1.22253	-1.46869	-1.32984
Buteo_albonotatus	Accipitridae	Accipitriformes	-10.0545	-69.5767	-10.0545	-69.5767	-10.0545	-69.5767	7011800123913	10.0545	16.3053	22.1197	23.1221	23.9187	29.7757	-0.307964	0.323379	0.449252	0.290332	0.0897002	0.193851
Buteo_archeri	Accipitridae	Accipitriformes	-3.94165	34.2824	-3.94165	34.2824	-3.94165	34.2824	3247754168330	3.94165	13.1263	19.3203	21.7653	22.9135	29.1834	-1.00413	-0.17003	-0.0970591	-0.0213366	-0.136638	0.0641339
Buteo_augur	Accipitridae	Accipitriformes	-3.94165	34.2824	-3.94165	34.2824	-3.94165	34.2824	3247754168330	3.94165	13.1263	19.3203	21.7653	22.9135	29.1834	-1.00413	-0.17003	-0.0970591	-0.0213366	-0.136638	0.0641339
Buteo_auguralis	Accipitridae	Accipitriformes	7.64601	11.9603	7.64601	11.9603	7.64601	11.9603	5.84116e+12	7.64601	17.1489	24.5599	26.1918	28.6524	35.1536	-0.546222	0.482368	1.18373	1.35002	1.30698	1.5141
Buteo_brachypterus	Accipitridae	Accipitriformes	-19.3851	46.6983	-19.3851	46.6983	-19.3851	46.6983	509122356939	19.3851	12.9471	19.3156	22.9321	25.0912	30.9743	0.415481	-0.194025	-0.0978272	0.242897	0.365644	0.464422
Buteo_brachyurus	Accipitridae	Accipitriformes	-5.25171	-61.8954	-5.25171	-61.8954	-5.25171	-61.8954	1.19873e+13	5.25171	17.433	23.235	24.4675	25.1446	30.6746	-0.82426	0.539421	0.740272	0.67298	0.378548	0.395717
Buteo_buteo	Accipitridae	Accipitriformes	12.5309	37.2985	34.2572	56.9581	54.0864	60.9544	35086369145510	34.2572	7.86382	12.9099	10.4606	17.9874	23.7701	1.26702	-0.763399	-0.884892	-1.47788	-1.13964	-1.02304
Buteo_galapagoensis	Accipitridae	Accipitriformes	-0.886857	-91.3905	-0.886857	-91.3905	-0.886857	-91.3905	5.19133e+09	0.886857	16.388	21.146	22.9833	25.01	29.816	-1.61697	0.338332	0.23532	0.25555	0.346093	0.202779
Buteo_hemilasius	Accipitridae	Accipitriformes	42.1187	111.813	42.1187	111.813	42.1187	111.813	8454376494840	42.1187	-19.1034	-12.7497	2.86222	16.9147	22.7352	1.64104	-2.33132	-2.3195	-2.02114	-1.33934	-1.21422
Buteo_jamaicensis	Accipitridae	Accipitriformes	35.5509	-100.509	44.9059	-106.978	45.3955	-107.154	18557631155007	44.9059	-1.75546	4.5654	8.40994	20.1409	26.9734	1.76512	-1.49702	-1.51838	-1.64334	-0.720247	-0.399415
Buteo_lagopus	Accipitridae	Accipitriformes	45.0587	-0.769369	56.4299	-7.56263	67.8422	-14.3774	4.07795e+13	56.4299	-12.022	-7.03625	1.83119	11.3224	16.0072	2.24123	-2.0381	-2.10034	-2.08258	-2.30091	-2.3608
Buteo_leucorrhous	Accipitridae	Accipitriformes	-26.6978	-50.7278	-26.6978	-50.7278	-26.6978	-50.7278	1033754903030	26.6978	8.24018	14.511	17.7802	20.285	25.6668	0.8642	-0.727167	-0.724245	-0.693117	-0.691206	-0.660049
Buteo_lineatus	Accipitridae	Accipitriformes	33.894	-89.2313	35.8585	-86.0601	37.5487	-84.1288	4119669284782	35.8585	-0.804129	5.119	13.9468	24.1795	30.3968	1.34643	-1.43699	-1.48387	-1.15075	0.149902	0.332667
Buteo_magnirostris	Accipitridae	Accipitriformes	-13.9191	-52.5203	-13.9191	-52.5203	-13.9191	-52.5203	1.26691e+13	13.9191	16.4892	22.2833	24.1505	25.098	30.3518	0.020856	0.356794	0.488504	0.574345	0.367298	0.322503
Buteo_nitidus	Accipitridae	Accipitriformes	-3.46244	-62.0128	-3.46244	-62.0128	-3.46244	-62.0128	9853973378833	3.46244	18.2448	24.0909	24.9692	25.6818	31.2683	-1.07729	0.71379	1.01097	0.842561	0.51012	0.532556
Buteo_oreophilus	Accipitridae	Accipitriformes	-10.3649	33.3429	-10.3649	33.3429	-10.3649	33.3429	7.4307e+11	10.3649	10.1869	16.0857	18.369	19.941	26.4973	-0.279441	-0.526411	-0.546921	-0.609775	-0.760297	-0.495463
Buteo_platypterus	Accipitridae	Accipitriformes	0.917155	-70.4145	26.3876	-86.2423	51.639	-101.835	1.06245e+13	26.3876	19.4385	24.359	18.0235	21.7702	27.8434	0.846524	1.00759	1.10722	-0.65919	-0.383998	-0.220555
Buteo_polyosoma	Accipitridae	Accipitriformes	-30.8751	-67.2475	-30.8751	-67.2475	-30.7957	-70.1172	4593607332700	30.8751	1.67767	7.81633	13.3296	15.2275	21.771	1.09295	-1.26967	-1.30297	-1.21369	-1.64258	-1.38834
Buteo_regalis	Accipitridae	Accipitriformes	30.0772	-103.989	36.9098	-103.389	43.5835	-103.214	5168510881004	36.9098	-2.14315	5.45912	11.5883	20.5139	29.1699	1.3976	-1.52089	-1.46225	-1.37911	-0.644817	0.0612055
Buteo_ridgwayi	Accipitridae	Accipitriformes	19.0328	-69.5618	19.0328	-69.5618	19.0328	-69.5618	3.05941e+10	19.0328	18.125	23.2	25.0771	26.5	31.3	0.391878	0.686905	0.730213	0.881453	0.717078	0.539955
Buteo_rufinus	Accipitridae	Accipitriformes	32.3122	66.673	37.1136	65.2942	41.8517	64.0673	1.45403e+13	37.1136	5.2243	11.5666	16.4101	25.0809	32.1539	1.40744	-0.997967	-1.00725	-0.871894	0.363177	0.742397
Buteo_rufofuscus	Accipitridae	Accipitriformes	-30.7904	22.6981	-30.7904	22.6981	-30.7904	22.6981	1411377496580	30.7904	3.35438	11.2412	17.7064	22.9024	30.0499	1.08847	-1.14658	-1.03542	-0.703268	-0.13909	0.254782
Buteo_solitarius	Accipitridae	Accipitriformes	19.3448	-155.437	19.3448	-155.437	19.3448	-155.437	5.99276e+09	19.3448	11.3333	16.2167	17.7278	19.2569	23.5958	0.412789	-0.396107	-0.531159	-0.700329	-0.895581	-1.05555
Buteo_swainsoni	Accipitridae	Accipitriformes	-33.7067	-61.718	28.1454	-99.1592	40.9172	-106.89	9494397730736	28.1454	4.65398	10.6173	11.1162	21.8612	30.0965	0.945373	-1.04468	-1.08795	-1.42119	-0.364675	0.265181
Buteo_ventralis	Accipitridae	Accipitriformes	-47.7796	-71.9403	-47.7796	-71.9403	-47.7796	-71.9403	6.48957e+11	47.7796	-2.05425	1.27264	6.6538	11.8667	17.2451	1.88907	-1.51544	-1.70835	-1.77273	-2.21242	-2.16079
Buteogallus_aequinoctialis	Accipitridae	Accipitriformes	-1.49305	-48.7582	-1.49305	-48.7582	-1.49305	-48.7582	109239588383	1.49305	20.9273	25.1038	25.9321	26.4726	30.8877	-1.45245	1.46313	1.41351	1.22812	0.710021	0.444487
Buteogallus_anthracinus	Accipitridae	Accipitriformes	20.0351	-95.4872	20.0351	-95.4872	20.0351	-95.4872	1650548761785	20.0351	12.5752	19.0602	22.9014	25.8487	32.0478	0.458465	-0.242759	-0.138809	0.235362	0.55167	0.716877
Buteogallus_gundlachii	Accipitridae	Accipitriformes	22.3872	-79.3128	22.3872	-79.3128	22.3872	-79.3128	1.27905e+10	22.3872	17.9992	22.6055	25.427	27.7913	32.0835	0.608475	0.65913	0.568981	1.01447	1.06214	0.725446
Buteogallus_meridionalis	Accipitridae	Accipitriformes	-12.3239	-54.8226	-12.3239	-54.8226	-12.3239	-54.8226	8827253069690	12.3239	15.4144	21.5877	23.9012	25.2472	30.4631	-0.108502	0.170151	0.328518	0.500786	0.403447	0.347659
Buteogallus_urubitinga	Accipitridae	Accipitriformes	-10.3084	-58.0766	-10.3084	-58.0766	-10.3084	-58.0766	11019406228600	10.3084	16.9282	22.8215	24.5059	25.2793	30.7597	-0.284597	0.439324	0.625527	0.685361	0.411244	0.415138
Buthraupis_aureodorsalis	Thraupidae	Passeriformes	-8.6762	-76.8129	-8.6762	-76.8129	-8.6762	-76.8129	2.00915e+09	8.6762	4.63462	12.0692	12.7263	13.3654	19.6731	-0.440288	-1.04624	-0.962661	-1.27294	-1.96349	-1.75502
Buthraupis_eximia	Thraupidae	Passeriformes	-1.80566	-78.6189	-1.80566	-78.6189	-1.80566	-78.6189	4.89054e+10	1.80566	6.84681	11.6902	12.2565	12.5897	17.5825	-1.3809	-0.857629	-0.996419	-1.31761	-2.09331	-2.10551
Buthraupis_montana	Thraupidae	Passeriformes	2.278	-76.3086	2.278	-76.3086	2.278	-76.3086	245908545603	2.278	7.03603	12.9253	13.776	14.1752	19.6547	-1.28368	-0.840486	-0.883429	-1.16841	-1.8256	-1.75816
Buthraupis_wetmorei	Thraupidae	Passeriformes	1.9931	-76.5447	1.9931	-76.5447	1.9931	-76.5447	1.04954e+10	1.9931	5.05489	9.56241	10.2311	10.5609	15.4684	-1.34095	-1.01198	-1.17268	-1.49725	-2.42314	-2.4465
Butorides_striata	Ardeidae	Pelecaniformes	5.06115	38.4042	5.06115	38.4042	5.06115	38.4042	47271828744263	5.06115	13.1839	18.9394	21.8078	23.3615	28.9918	-0.848901	-0.162252	-0.157799	-0.0124256	-0.0368602	0.0227099
Butorides_virescens	Ardeidae	Pelecaniformes	5.06115	38.4042	5.06115	38.4042	5.06115	38.4042	47271828744263	5.06115	13.1839	18.9394	21.8078	23.3615	28.9918	-0.848901	-0.162252	-0.157799	-0.0124256	-0.0368602	0.0227099
Bycanistes_albotibialis	Bucerotidae	Bucerotiformes	-0.445261	18.6153	-0.445261	18.6153	-0.445261	18.6153	1706127888200	0.445261	18.9476	23.3246	24.5187	25.3966	30.4902	-1.77813	0.88061	0.766381	0.689499	0.439883	0.353785
Bycanistes_brevis	Bucerotidae	Bucerotiformes	-5.40938	36.4634	-5.40938	36.4634	-5.40938	36.4634	686709317708	5.40938	13.3696	18.8119	21.0473	22.4628	28.861	-0.804209	-0.136918	-0.177594	-0.1648	-0.235357	-0.00544647
Bycanistes_bucinator	Bucerotidae	Bucerotiformes	-10.2694	21.88	-10.2694	21.88	-10.2694	21.88	3399916349590	10.2694	11.8512	19.0307	22.1495	23.8572	30.4098	-0.288169	-0.333825	-0.143472	0.0609984	0.0756002	0.335597
Bycanistes_cylindricus	Bucerotidae	Bucerotiformes	6.96166	-5.98041	6.96166	-5.98041	6.96166	-5.98041	390387277117	6.96166	19.2759	24.2419	25.8743	27.3483	33.5363	-0.620591	0.964488	1.06439	1.20219	0.940967	1.0852
Bycanistes_fistulator	Bucerotidae	Bucerotiformes	2.27552	13.0837	2.27552	13.0837	2.27552	13.0837	3069920704157	2.27552	19.2683	23.7337	24.9328	26.136	31.5972	-1.28416	0.962501	0.891862	0.829631	0.623972	0.609659
Bycanistes_subcylindricus	Bucerotidae	Bucerotiformes	4.27215	26.7834	4.27215	26.7834	4.27215	26.7834	936346335552	4.27215	17.7542	22.9324	24.05	25.3069	31.4941	-0.956235	0.606293	0.65544	0.544275	0.417976	0.585397
Cacatua_alba	Psittacidae	Psittaciformes	0.872608	128.013	0.872608	128.013	0.872608	128.013	5.50977e+10	0.872608	21.583	25.1718	25.6092	25.9359	29.8573	-1.62143	1.71006	1.44499	1.08833	0.573522	0.211927
Cacatua_ducorpsii	Psittacidae	Psittaciformes	-6.5413	155.64	-6.5413	155.64	-6.5413	155.64	2.70239e+10	6.5413	21.6156	24.8962	25.5593	26.107	29.6946	-0.668097	1.72332	1.32149	1.06779	0.61664	0.175946
Cacatua_galerita	Psittacidae	Psittaciformes	-27.9544	145.901	-27.9544	145.901	-27.9544	145.901	3.53323e+12	27.9544	10.5559	16.626	22.0754	26.254	32.0919	0.934785	-0.485545	-0.480768	0.0447864	0.65397	0.727481
Cacatua_goffiniana	Psittacidae	Psittaciformes	-7.58557	131.409	-7.58557	131.409	-7.58557	131.409	4.36346e+10	7.58557	22.7294	25.6235	27.0826	28.2235	32.1294	-0.552652	2.2521	1.67303	1.85563	1.1834	0.736499
Cacatua_haematuropygia	Psittacidae	Psittaciformes	9.50214	118.444	9.50214	118.444	9.50214	118.444	178312329802	9.50214	22.1884	25.7167	26.7057	27.8498	31.7688	-0.35983	1.97482	1.72486	1.62219	1.07835	0.650289
Cacatua_leadbeateri	Psittacidae	Psittaciformes	-25.2437	131.452	-25.2437	131.452	-25.2437	131.452	2.63503e+12	25.2437	6.01692	12.9097	21.1466	28.3533	35.8387	0.780413	-0.930849	-0.884906	-0.145708	1.22043	1.70656
Cacatua_moluccensis	Psittacidae	Psittaciformes	-3.12909	129.355	-3.12909	129.355	-3.12909	129.355	1.52297e+10	3.12909	20.5012	23.8139	24.9811	25.7012	29.9202	-1.13122	1.31989	0.917756	0.846785	0.514928	0.2259
Cacatua_ophthalmica	Psittacidae	Psittaciformes	-5.87531	150.354	-5.87531	150.354	-5.87531	150.354	26384467368	5.87531	20.6309	23.9467	24.8201	25.2858	29.2515	-0.746605	1.36224	0.961695	0.790289	0.412818	0.07893
Cacatua_pastinator	Psittacidae	Psittaciformes	-30.4169	116.782	-30.4169	116.782	-30.4169	116.782	1.89393e+11	30.4169	6.46839	11.6976	18.3877	25.4995	33.6366	1.06865	-0.891406	-0.995765	-0.607042	0.465102	1.11086
Cacatua_roseicapilla	Psittacidae	Psittaciformes	-26.336	143.575	-26.336	143.575	-26.336	143.575	6.34863e+12	26.336	7.58361	14.4304	21.9816	28.287	35.1648	0.843572	-0.789884	-0.732771	0.0245084	1.20148	1.51719
Cacatua_sanguinea	Psittacidae	Psittaciformes	-29.1893	143.516	-29.1893	143.516	-29.1893	143.516	4.80497e+12	29.1893	7.71255	14.5777	22.1091	28.3405	35.1468	1.00262	-0.777748	-0.717159	0.0521522	1.21677	1.51222
Cacatua_sulphurea	Psittacidae	Psittaciformes	-2.00833	121.115	-2.00833	121.115	-2.00833	121.115	2.12069e+11	2.00833	19.352	23.5289	24.3809	25.0625	29.5979	-1.33779	0.984531	0.827682	0.645444	0.358743	0.154656
Cacatua_tenuirostris	Psittacidae	Psittaciformes	-35.6274	143.993	-35.6274	143.993	-35.6274	143.993	553260390355	35.6274	3.82385	8.77254	15.5058	22.4564	30.0721	1.33508	-1.11047	-1.23306	-0.97992	-0.23675	0.259739
Cacicus_cela	Icteridae	Passeriformes	-4.00677	-62.0451	-4.00677	-62.0451	-4.00677	-62.0451	7276223102536	4.00677	19.1328	24.7698	25.7151	26.3397	31.7269	-0.994537	0.927415	1.26818	1.13285	0.675879	0.640345
Cacicus_chrysonotus	Icteridae	Passeriformes	-13.1698	-72.9506	-13.1698	-72.9506	-13.1698	-72.9506	7.62119e+10	13.1698	5.4742	13.2269	15.1382	16.2864	22.8693	-0.0389308	-0.977088	-0.854455	-1.02185	-1.45376	-1.1897
Cacicus_chrysopterus	Icteridae	Passeriformes	-26.2084	-54.7557	-26.2084	-54.7557	-26.2084	-54.7557	1475860371810	26.2084	9.65344	15.5926	20.5366	24.9454	30.6173	0.836261	-0.583809	-0.604796	-0.259627	0.330582	0.382659
Cacicus_haemorrhous	Icteridae	Passeriformes	-3.89666	-62.6498	-3.89666	-62.6498	-3.89666	-62.6498	6689419386230	3.89666	17.3744	23.0588	24.6156	25.3937	30.6625	-1.0108	0.527491	0.690279	0.721212	0.439164	0.392962
Cacicus_koepckeae	Icteridae	Passeriformes	-11.3133	-71.9149	-11.3133	-71.9149	-11.3133	-71.9149	3.758e+10	11.3133	17.6484	23.5127	24.8033	25.5141	31.1105	-0.194838	0.583961	0.822753	0.784481	0.468696	0.495914
Cacicus_leucoramphus	Icteridae	Passeriformes	2.92472	-76.1091	2.92472	-76.1091	2.92472	-76.1091	133580334440	2.92472	9.26252	14.2878	14.7543	15.06	19.9329	-1.16572	-0.624681	-0.747731	-1.06452	-1.67202	-1.71045
Cacicus_melanicterus	Icteridae	Passeriformes	20.1752	-105.393	20.1752	-105.393	20.1752	-105.393	200352271857	20.1752	12.766	20.7144	23.9098	26.542	33.7596	0.467642	-0.217936	0.149651	0.503267	0.727933	1.1425
Cacicus_microrhynchus	Icteridae	Passeriformes	6.98526	-79.849	6.98526	-79.849	6.98526	-79.849	228913326014	6.98526	20.5107	24.5475	25.1919	26.0038	30.2631	-0.617967	1.32295	1.17887	0.923913	0.590587	0.302542
Cacicus_sclateri	Icteridae	Passeriformes	-1.96346	-75.8521	-1.96346	-75.8521	-1.96346	-75.8521	238990520720	1.96346	19.9517	24.5818	25.5759	26.0734	31.0048	-1.34714	1.15131	1.1923	1.07457	0.608148	0.471454
Cacicus_solitarius	Icteridae	Passeriformes	-12.0358	-57.731	-12.0358	-57.731	-12.0358	-57.731	7371800546180	12.0358	16.2607	22.66	24.7164	25.8311	31.4556	-0.132741	0.315374	0.583043	0.754901	0.547268	0.57635
Cacicus_uropygialis	Icteridae	Passeriformes	4.71371	-80.3591	4.71371	-80.3591	4.71371	-80.3591	222771995822	4.71371	15.6428	20.2548	20.7649	21.418	26.0353	-0.895052	0.208151	0.0636344	-0.217923	-0.45821	-0.587474
Cacomantis_castaneiventris	Cuculidae	Cuculiformes	-7.02149	140.903	-7.02149	140.903	-7.02149	140.903	646422925265	7.02149	19.3728	23.3222	24.4148	25.0179	29.6127	-0.613947	0.990051	0.765675	0.656184	0.347995	0.1579
Cacomantis_flabelliformis	Cuculidae	Cuculiformes	-32.9377	147.98	-32.9377	147.98	-32.9377	147.98	2276632475150	32.9377	6.43121	11.9595	18.0835	23.6575	30.214	1.20017	-0.894689	-0.972518	-0.650717	0.0300373	0.291504
Cacomantis_heinrichi	Cuculidae	Cuculiformes	0.872602	128.013	0.872602	128.013	0.872602	128.013	4.00733e+10	0.872602	20.8598	24.3493	25.1825	25.7406	29.8542	-1.62143	1.43964	1.1036	0.920387	0.524722	0.211253
Cacomantis_merulinus	Cuculidae	Cuculiformes	18.9657	100.114	18.9657	100.114	18.9657	100.114	4459397244708	18.9657	15.1225	20.2165	23.9105	26.0882	30.5239	0.387359	0.122792	0.0566855	0.50347	0.611886	0.361428
Cacomantis_passerinus	Cuculidae	Cuculiformes	19.9776	81.2324	19.9776	81.2324	19.9776	81.2324	1.87133e+12	19.9776	12.9909	19.5954	25.4714	31.1347	37.4376	0.454693	-0.188198	-0.0515499	1.03217	2.10297	2.18654
Cacomantis_sepulcralis	Cuculidae	Cuculiformes	-36.8648	146.866	-36.8648	146.866	-36.8648	146.866	3.16376e+12	36.8648	16.8303	21.8733	24.2332	25.5908	30.3898	1.39543	0.420562	0.392104	0.599523	0.487608	0.331083
Cacomantis_sonneratii	Cuculidae	Cuculiformes	18.929	98.2441	18.929	98.2441	18.929	98.2441	4189054400940	18.929	15.9173	21.4953	24.8451	27.4381	32.4369	0.384881	0.254963	0.308515	0.798942	0.965279	0.810979
Cacomantis_variolosus	Cuculidae	Cuculiformes	-36.8648	146.866	-36.8648	146.866	-36.8648	146.866	3.16376e+12	36.8648	16.8303	21.8733	24.2332	25.5908	30.3898	1.39543	0.420562	0.392104	0.599523	0.487608	0.331083
Cairina_moschata	Anatidae	Anseriformes	-13.9811	-52.8412	-13.9811	-52.8412	-13.9811	-52.8412	12694473435132	13.9811	17.0623	22.9041	24.496	25.2321	30.7432	0.0257281	0.465338	0.647741	0.682157	0.399762	0.411381
Cairina_scutulata	Anatidae	Anseriformes	-0.456878	101.524	-0.456878	101.524	-0.456878	101.524	846793411654	0.456878	15.8451	21.1452	24.2512	26.0033	30.652	-1.77306	0.242516	0.235164	0.605029	0.590461	0.390569
Calamanthus_campestris	Acanthizidae	Passeriformes	-31.1396	132.833	-31.1396	132.833	-31.1396	132.833	1751713552287	31.1396	5.84512	12.1254	19.8111	27.0594	34.7572	1.1069	-0.945622	-0.957594	-0.38544	0.863593	1.40585
Calamanthus_fuliginosus	Acanthizidae	Passeriformes	-37.7506	145.282	-37.7506	145.282	-37.7506	145.282	205640363658	37.7506	3.44652	7.42334	12.3684	17.5354	23.5088	1.43801	-1.13956	-1.33076	-1.30709	-1.22448	-1.07173
Calamospiza_melanocorys	Emberizidae	Passeriformes	29.1507	-104.094	38.013	-104.95	45.3763	-105.203	3282597942161	38.013	2.00234	9.8545	13.6556	22.4547	30.3687	1.45053	-1.24652	-1.14971	-1.18075	-0.237123	0.326318
Calandrella_acutirostris	Alaudidae	Passeriformes	26.4409	81.8831	33.1401	92.2299	34.8338	94.8458	5190216213190	33.1401	5.49447	11.9836	6.17081	13.5972	20.0629	1.21051	-0.975384	-0.970352	-1.80658	-1.92426	-1.68808
Calandrella_brachydactyla	Alaudidae	Passeriformes	23.1861	59.3709	35.1469	67.755	43.2038	74.7637	22353458964530	35.1469	7.30965	14.3066	14.8416	22.2451	28.9237	1.31137	-0.815388	-0.745763	-1.05492	-0.282478	0.00803763
Calandrella_cheleensis	Alaudidae	Passeriformes	36.8335	93.1898	40.8568	74.4168	41.7886	77.3179	13413158384691	40.8568	-9.25525	-3.01517	8.62259	21.9695	28.5209	1.58351	-1.90831	-1.92369	-1.62695	-0.3416	-0.078087
Calandrella_cinerea	Alaudidae	Passeriformes	-17.2007	24.7676	-17.2007	24.7676	-17.2007	24.7676	5268524938511	17.2007	8.01839	15.9818	20.4355	22.751	29.6241	0.265459	-0.748611	-0.559309	-0.277748	-0.17243	0.160413
Calandrella_raytal	Alaudidae	Passeriformes	25.6101	85.9558	25.6101	85.9558	25.6101	85.9558	1134277498050	25.6101	9.7057	17.0906	25.7277	31.9524	38.7091	0.80175	-0.578269	-0.421375	1.13823	2.40607	2.60682
Calandrella_rufescens	Alaudidae	Passeriformes	36.8335	93.1898	40.8568	74.4168	41.7886	77.3179	13413158384691	40.8568	-9.25525	-3.01517	8.62259	21.9695	28.5209	1.58351	-1.90831	-1.92369	-1.62695	-0.3416	-0.078087
Calandrella_somalica	Alaudidae	Passeriformes	8.96527	47.4129	8.96527	47.4129	8.96527	47.4129	166127863161	8.96527	14.0312	20.5317	21.76	22.7009	29.1209	-0.41171	-0.0434762	0.114856	-0.0224392	-0.183409	0.0505855
Calcarius_lapponicus	Emberizidae	Passeriformes	50.1991	77.4389	63.0162	90.6284	72.6642	100.557	33476776060400	63.0162	-14.8893	-9.61603	-0.244983	9.20657	13.3847	2.49156	-2.16295	-2.20338	-2.19964	-2.63613	-2.77079
Calcarius_mccownii	Emberizidae	Passeriformes	28.2249	-103.765	38.0205	-106.018	47.2842	-108.148	1589574760301	38.0205	-0.438003	7.47942	12.0569	19.1977	27.5451	1.45089	-1.41331	-1.32683	-1.33623	-0.907172	-0.282406
Calcarius_ornatus	Emberizidae	Passeriformes	33.1429	-107.954	39.2705	-106.939	47.9494	-105.5	2.32785e+12	39.2705	-1.82458	6.0955	12.2225	20.0605	27.9162	1.50993	-1.5013	-1.42093	-1.3208	-0.736384	-0.205382
Calcarius_pictus	Emberizidae	Passeriformes	35.9294	-94.1546	54.9395	-109.314	67.6951	-119.486	2240373905451	54.9395	-3.83561	1.89645	4.81307	11.3593	16.6096	2.18259	-1.62136	-1.67421	-1.89809	-2.29494	-2.26401
Calicalicus_madagascariensis	Vangidae	Passeriformes	-18.3131	48.7831	-18.3131	48.7831	-18.3131	48.7831	291793376038	18.3131	14.488	20.5424	23.7881	25.6893	31.1895	0.342975	0.0241637	0.116873	0.468479	0.511979	0.514225
Calicalicus_rufocarpalis	Vangidae	Passeriformes	-24.7816	44.2271	-24.7816	44.2271	-24.7816	44.2271	1.17416e+10	24.7816	12.217	19.8304	24.5481	27.9511	34.163	0.753287	-0.288416	-0.0115405	0.69908	1.1066	1.24749
Calidris_acuminata	Scolopacidae	Charadriiformes	-26.0117	143.516	-13.3135	143.824	71.5935	145.885	6533956564041	13.3135	9.40438	15.6866	20.0789	9.06136	13.5001	-0.0273348	-0.609961	-0.59394	-0.340133	-2.65865	-2.75312
Calidris_alba	Scolopacidae	Charadriiformes	-28.0263	81.9567	6.13444	33.24	79.4191	-71.2713	13652945544320	6.13444	16.1105	21.0278	18.0291	4.12586	7.00902	-0.715554	0.288692	0.211361	-0.658408	-3.39117	-3.70129
Calidris_alpina	Scolopacidae	Charadriiformes	18.8791	10.9881	50.8493	47.9689	70.0229	69.7759	1.64706e+13	50.8493	5.74371	11.1944	8.09628	10.6345	14.8923	2.01743	-0.954283	-1.03943	-1.66722	-2.41141	-2.53728
Calidris_bairdii	Scolopacidae	Charadriiformes	-31.731	-67.3211	38.0666	-95.3609	66.1159	-106.629	9736623436615	38.0666	-0.249629	6.40508	0.245976	8.30837	12.4352	1.45308	-1.401	-1.4004	-2.17272	-2.77446	-2.91498
Calidris_canutus	Scolopacidae	Charadriiformes	-16.199	56.9684	34.2098	52.0082	73.5559	48.1366	8.99483e+12	34.2098	14.6592	19.4899	11.458	5.09985	8.57192	1.26464	0.0502187	-0.0691715	-1.39083	-3.25132	-3.48095
Calidris_ferruginea	Scolopacidae	Charadriiformes	-25.2073	21.8205	-6.35136	34.9007	73.4585	90.2641	16574700402760	6.35136	15.1419	21.1345	20.8218	8.40135	12.2146	-0.690063	0.125893	0.232972	-0.207358	-2.76025	-2.94818
Calidris_fuscicollis	Scolopacidae	Charadriiformes	-38.5727	-60.7561	57.4981	-80.7441	71.6759	-83.6938	3711760635336	57.4981	1.70187	5.71033	-7.44844	7.7477	11.432	2.28279	-1.26796	-1.44608	-2.55053	-2.85969	-3.06505
Calidris_himantopus	Scolopacidae	Charadriiformes	-7.23628	-65.419	-1.72603	-68.5332	69.76	-108.934	1.17016e+13	1.72603	15.8541	21.6756	22.3689	10.638	15.1937	-1.39849	0.24407	0.347783	0.109956	-2.41086	-2.4899
Calidris_maritima	Scolopacidae	Charadriiformes	46.7644	-61.9216	70.06	73.0353	73.8416	92.5356	5610678596108	70.06	-7.14433	-3.38904	-6.62731	5.79258	8.98232	2.74519	-1.80219	-1.94104	-2.51417	-3.15052	-3.4223
Calidris_mauri	Scolopacidae	Charadriiformes	25.4404	-98.8229	31.5604	-110.046	61.4389	-164.84	3426086248779	31.5604	9.26759	15.4557	18.444	11.3855	15.5984	1.12896	-0.624157	-0.620467	-0.598832	-2.29072	-2.42589
Calidris_melanotos	Scolopacidae	Charadriiformes	-29.5481	-43.7301	18.9243	-26.8236	69.8923	-9.04681	11353949967923	18.9243	5.35004	11.5161	8.88672	9.42386	13.5336	0.384565	-0.987493	-1.01167	-1.60635	-2.60232	-2.74798
Calidris_minuta	Scolopacidae	Charadriiformes	11.5952	-0.298141	24.4573	20.3619	74.266	100.368	21200935943670	24.4573	15.5164	22.2409	21.3247	9.89717	13.9334	0.734096	0.187021	0.47823	-0.110876	-2.52821	-2.68646
Calidris_minutilla	Scolopacidae	Charadriiformes	0.851521	-57.368	30.9949	-88.0908	62.4274	-120.128	17512420288589	30.9949	13.8267	19.5449	13.676	12.7203	17.9585	1.09927	-0.0728982	-0.0600168	-1.17866	-2.07161	-2.04349
Calidris_ptilocnemis	Scolopacidae	Charadriiformes	56.7846	-132.523	58.0368	-142.681	60.0548	-162.135	1.45998e+12	58.0368	-8.17462	-4.77705	1.24481	10.6037	14.3503	2.3036	-1.85481	-2.00373	-2.11651	-2.41633	-2.6219
Calidris_pusilla	Scolopacidae	Charadriiformes	-11.756	-38	52.3173	-92.0808	65.1604	-102.921	6092630287200	52.3173	18.8039	23.4839	1.26398	10.8457	15.2986	2.07745	0.845132	0.813962	-2.11541	-2.37765	-2.47336
Calidris_ruficollis	Scolopacidae	Charadriiformes	-35.2385	143.516	2.13095	150.301	68.18	162.294	5945998429220	2.13095	14.0407	18.9194	15.8625	9.33444	13.8346	-1.31276	-0.0420889	-0.160933	-0.938168	-2.61625	-2.70169
Calidris_subminuta	Scolopacidae	Charadriiformes	0.864089	114.207	11.0488	118.121	67.6033	139.857	3312978599262	11.0488	19.2931	23.8549	22.6229	14.5543	20.2604	-0.21806	0.968984	0.931191	0.168567	-1.76017	-1.65396
Calidris_temminckii	Scolopacidae	Charadriiformes	9.76249	19.0587	34.9394	56.2812	71.1732	109.851	19135992345220	34.9394	14.9079	22.2812	18.5575	11.0023	15.5824	1.30107	0.0887865	0.487984	-0.582158	-2.35251	-2.42844
Calidris_tenuirostris	Scolopacidae	Charadriiformes	-1.02483	100.637	40.4081	143.81	64.8103	169.237	4438050121380	40.4081	19.5942	23.8774	9.66156	11.377	17.041	1.56285	1.04994	0.938595	-1.54437	-2.29209	-2.19408
Caliechthrus_leucolophus	Cuculidae	Cuculiformes	-5.75534	140.904	-5.75534	140.904	-5.75534	140.904	406809603224	5.75534	19.2206	23.2474	24.166	24.6239	29.219	-0.761211	0.950067	0.74386	0.579033	0.254017	0.0718646
Callacanthis_burtoni	Fringillidae	Passeriformes	29.6758	80.2036	29.6758	80.2036	29.6758	80.2036	210365837204	29.6758	-3.52318	1.66005	11.467	18.8611	24.0663	1.02895	-1.60325	-1.68724	-1.39003	-0.972627	-0.967461
Callaeas_cinereus	Callaeatidae	Passeriformes	-38.4758	177.158	-38.4758	177.158	-38.4758	177.158	2.38992e+11	38.4758	3.48723	7.51915	12.2661	16.9915	21.9447	1.4725	-1.13644	-1.32403	-1.31671	-1.32524	-1.35724
Callipepla_californica	Odontophoridae	Galliformes	41.6293	-120.899	41.6293	-120.899	41.6293	-120.899	1784684264792	41.6293	-2.61907	2.68492	11.0491	20.4391	29.3445	1.61883	-1.54974	-1.62987	-1.42708	-0.660016	0.0991679
Callipepla_douglasii	Odontophoridae	Galliformes	27.6162	-108.856	27.6162	-108.856	27.6162	-108.856	1.059e+11	27.6162	8.16028	16.7593	22.2402	27.2672	35.1694	0.915945	-0.734922	-0.463973	0.081061	0.919133	1.51847
Callipepla_gambelii	Odontophoridae	Galliformes	33.2187	-111.126	33.2187	-111.126	33.2187	-111.126	5.4051e+11	33.2187	0.111445	7.63703	17.5557	28.106	36.2702	1.21452	-1.37715	-1.31571	-0.723795	1.15012	1.83159
Callipepla_squamata	Odontophoridae	Galliformes	31.0792	-104.454	31.0792	-104.454	31.0792	-104.454	1.34656e+12	31.0792	-0.452809	7.64797	16.7228	24.786	32.4438	1.10372	-1.41428	-1.31494	-0.832789	0.292481	0.812676
Calliphlox_amethystina	Trochilidae	Apodiformes	-12.5061	-45.8439	-12.5061	-45.8439	-12.5061	-45.8439	6675873375810	12.5061	16.2371	22.4136	24.2148	25.0841	30.7364	-0.0933237	0.31115	0.52051	0.593874	0.363934	0.409831
Calliphlox_bryantae	Trochilidae	Apodiformes	8.68257	-82.1817	8.68257	-82.1817	8.68257	-82.1817	7.56286e+09	8.68257	13.8774	18.7473	19.6056	20.6183	25.7505	-0.439653	-0.0656522	-0.187509	-0.419364	-0.623547	-0.643615
Calliphlox_evelynae	Trochilidae	Apodiformes	24.2667	-77.4938	24.2667	-77.4938	24.2667	-77.4938	1.23144e+10	24.2667	18.0434	21.8648	25.3758	28.4533	32.1795	0.722759	0.668845	0.390152	0.994328	1.24919	0.748573
Calliphlox_mitchellii	Trochilidae	Apodiformes	1.30917	-78.1681	1.30917	-78.1681	1.30917	-78.1681	4.87103e+10	1.30917	14.934	19.3512	19.7333	20.1265	24.6584	-1.49808	0.0928928	-0.0920084	-0.39837	-0.723125	-0.855167
Callocephalon_fimbriatum	Psittacidae	Psittaciformes	-37.2703	146.58	-37.2703	146.58	-37.2703	146.58	3.36904e+11	37.2703	2.74913	7.35612	13.6836	19.9683	26.5479	1.41499	-1.19205	-1.33546	-1.17789	-0.754837	-0.485308
Callonetta_leucophrys	Anatidae	Anseriformes	-24.7488	-60.8862	-24.7488	-60.8862	-24.7488	-60.8862	1178033281840	24.7488	10.1321	16.4787	22.0774	26.8877	32.8875	0.751351	-0.532388	-0.499094	0.045224	0.818165	0.921833
Calochaetes_coccineus	Thraupidae	Passeriformes	-9.4776	-75.9156	-9.4776	-75.9156	-9.4776	-75.9156	8.13463e+10	9.4776	11.3294	17.3871	18.166	18.7195	24.4211	-0.362169	-0.39657	-0.38217	-0.63899	-0.999978	-0.900366
Calocitta_colliei	Corvidae	Passeriformes	23.9798	-106.396	23.9798	-106.396	23.9798	-106.396	141072764882	23.9798	8.18986	16.9211	21.8143	26.2062	33.7089	0.705608	-0.732055	-0.443324	-0.0110616	0.641815	1.12944
Calocitta_formosa	Corvidae	Passeriformes	14.321	-89.1034	14.321	-89.1034	14.321	-89.1034	2.4739e+11	14.321	15.8674	22.5529	24.1982	25.8999	32.4842	0.0522548	0.246355	0.555521	0.588816	0.564479	0.822533
Caloenas_nicobarica	Columbidae	Columbiformes	8.1	123.071	8.1	123.071	8.1	123.071	389897803646	8.1	21.3654	25.0933	25.5993	26.0404	29.9473	-0.498711	1.6241	1.40873	1.08424	0.599821	0.231915
Calonectris_diomedea	Procellariidae	Procellariiformes	3.43922	-23.5079	3.44401	-23.5055	3.44401	-23.5055	9.79022e+13	3.44401	7.90513	11.4087	16.9746	23.36	27.6882	-1.0802	-0.759459	-1.02099	-0.800607	-0.0371914	-0.252809
Calonectris_edwardsii	Procellariidae	Procellariiformes	-8.11405	-30.0827	-8.11061	-30.0818	-8.11061	-30.0818	12910181390817	8.11061	16.7864	21.6818	22.7128	23.92	27.5354	-0.497616	0.412221	0.349163	0.189836	0.0899981	-0.284401
Calonectris_leucomelas	Procellariidae	Procellariiformes	7.08453	139	7.08703	139	7.08703	139	2.84499e+13	7.08703	10.7006	14.5718	19.3152	24.029	27.9999	-0.606702	-0.469242	-0.717789	-0.466138	0.11508	-0.187905
Caloperdix_oculeus	Phasianidae	Galliformes	-0.764824	101.262	-0.764824	101.262	-0.764824	101.262	436320433668	0.764824	19.7333	23.959	24.5838	25.3114	29.7328	-1.65643	1.08868	0.965834	0.710743	0.419063	0.184389
Calorhamphus_fuliginosus	Ramphastidae	Piciformes	1.72714	110.662	1.72714	110.662	1.72714	110.662	823489683964	1.72714	21.5793	25.4493	26.0031	26.5847	30.8301	-1.39824	1.70854	1.58083	1.26053	0.738994	0.431271
Calothorax_lucifer	Trochilidae	Apodiformes	23.1459	-102.834	23.1459	-102.834	23.1459	-102.834	4.72343e+11	23.1459	5.22409	13.7374	18.4765	22.3592	30.4758	0.655166	-0.997984	-0.804075	-0.594079	-0.257838	0.350523
Calothorax_pulcher	Trochilidae	Apodiformes	17.532	-98.0041	17.532	-98.0041	17.532	-98.0041	4.49853e+10	17.532	11.1047	19.235	21.452	23.8306	31.6573	0.288799	-0.422895	-0.110886	-0.0855032	0.0695087	0.623858
Calypte_anna	Trochilidae	Apodiformes	31.0304	-110.387	31.0304	-110.387	32.8529	-112.793	1361573382086	31.0304	-1.68235	4.23844	12.787	23.6325	32.0215	1.10115	-1.49248	-1.53838	-1.26707	0.0243426	0.710564
Calypte_costae	Trochilidae	Apodiformes	33.3316	-116.924	33.9205	-115.773	34.4873	-116.28	5.69188e+11	33.9205	6.10879	13.6057	19.551	28.2037	36.2688	1.25009	-0.922896	-0.817236	-0.428269	1.17776	1.83117
Calyptocichla_serina	Pycnonotidae	Passeriformes	1.04064	12.0262	1.04064	12.0262	1.04064	12.0262	1071210526560	1.04064	19.4505	23.371	24.7551	25.8371	31.0738	-1.57094	1.01084	0.780098	0.767993	0.548776	0.487401
Calyptomena_hosii	Eurylaimidae	Passeriformes	0.943806	115.328	0.943806	115.328	0.943806	115.328	150531213457	0.943806	20.0357	23.9098	24.4027	24.9184	29.1695	-1.59949	1.17602	0.949354	0.652324	0.324113	0.0611268
Calyptomena_viridis	Eurylaimidae	Passeriformes	0.864076	114.207	0.864076	114.207	0.864076	114.207	1187399758510	0.864076	21.2027	25.1378	25.7217	26.3424	30.6	-1.62412	1.56255	1.42917	1.13569	0.676554	0.378723
Calyptomena_whiteheadi	Eurylaimidae	Passeriformes	0.674282	114.753	0.674282	114.753	0.674282	114.753	7.7692e+10	0.674282	18.7281	22.6567	23.1111	23.6002	27.8482	-1.68778	0.826737	0.582177	0.287545	0.0170216	-0.219567
Calyptophilus_frugivorus	Thraupidae	Passeriformes	18.912	-70.8611	18.912	-70.8611	18.912	-70.8611	7.37226e+09	18.912	10.2319	15.9972	17.9855	19.3764	24.6069	0.383733	-0.52147	-0.557478	-0.664533	-0.872158	-0.864986
Calyptophilus_tertius	Thraupidae	Passeriformes	18.1979	-71.5792	18.1979	-71.5792	18.1979	-71.5792	5.39526e+09	18.1979	13.3078	19.2219	21.1156	22.5938	27.8828	0.335061	-0.145389	-0.112997	-0.151685	-0.206849	-0.212354
Calyptorhynchus_banksii	Psittacidae	Psittaciformes	-15.8356	130.001	-15.8356	130.001	-15.8356	130.001	2464949998600	15.8356	9.79659	16.8442	23.4747	28.4526	34.793	0.166816	-0.568593	-0.453174	0.382206	1.249	1.41554
Calyptorhynchus_baudinii	Psittacidae	Psittaciformes	-34.6382	116.585	-34.6382	116.585	-34.6382	116.585	5.94763e+10	34.6382	6.46764	11.0309	15.9603	21.6517	28.7468	1.28608	-0.891472	-1.05334	-0.926533	-0.40906	-0.0299114
Calyptorhynchus_funereus	Psittacidae	Psittaciformes	-34.7787	149.435	-34.7787	149.435	-34.7787	149.435	1000378782710	34.7787	4.4992	10.1595	16.7481	22.6122	29.0171	1.29308	-1.05714	-1.12533	-0.829586	-0.202819	0.0281567
Calyptorhynchus_lathami	Psittacidae	Psittaciformes	-29.8387	149.676	-29.8387	149.676	-29.8387	149.676	719802156667	29.8387	4.26335	10.448	17.8906	24.4866	30.9393	1.03772	-1.07595	-1.10188	-0.677811	0.221651	0.456371
Calyptorhynchus_latirostris	Psittacidae	Psittaciformes	-32.1034	117.028	-32.1034	117.028	-32.1034	117.028	2.3696e+11	32.1034	6.45149	11.5245	17.6275	24.1823	31.9975	1.15722	-0.892899	-1.01093	-0.714043	0.150558	0.704812
Camarhynchus_heliobates	Emberizidae	Passeriformes	-0.247607	-91.3742	-0.247607	-91.3742	-0.247607	-91.3742	9.78507e+06	0.247607	15.75	20.8	22.4833	24.35	29.35	-1.87777	0.226273	0.166253	0.136107	0.189625	0.100374
Camarhynchus_pallidus	Emberizidae	Passeriformes	-0.864861	-91.1879	-0.864861	-91.1879	-0.864861	-91.1879	6.10969e+09	0.864861	16.5348	21.1182	23.0729	25.2106	29.8985	-1.62387	0.365199	0.229645	0.277898	0.394551	0.22107
Camarhynchus_parvulus	Emberizidae	Passeriformes	-0.853634	-91.1971	-0.853634	-91.1971	-0.853634	-91.1971	6.09782e+09	0.853634	16.4729	21.08	23.0286	25.1586	29.87	-1.62743	0.353805	0.221891	0.266805	0.38194	0.214748
Camarhynchus_pauper	Emberizidae	Passeriformes	-1.29537	-90.4317	-1.29537	-90.4317	-1.29537	-90.4317	1.8755e+07	1.29537	17.1667	21.2	23.5222	26.0333	30.3	-1.50163	0.485873	0.2464	0.39499	0.598029	0.310837
Camarhynchus_psittacula	Emberizidae	Passeriformes	-0.865028	-91.1773	-0.865028	-91.1773	-0.865028	-91.1773	5.76115e+09	0.865028	16.4492	21.1077	23.02	25.1292	29.8646	-1.62382	0.349483	0.227511	0.264666	0.374842	0.213553
Camaroptera_brachyura	Cisticolidae	Passeriformes	-0.595013	21.0162	-0.595013	21.0162	-0.595013	21.0162	13326792122859	0.595013	16.6453	22.4027	24.2625	25.695	32.0339	-1.71701	0.385694	0.517798	0.608531	0.513391	0.713536
Camaroptera_chloronota	Cisticolidae	Passeriformes	3.97444	7.05146	3.97444	7.05146	3.97444	7.05146	2369390751640	3.97444	19.3257	23.5298	24.7099	25.7808	31.1414	-0.999288	0.97758	0.82796	0.752689	0.534722	0.503073
Camaroptera_fasciolata	Cisticolidae	Passeriformes	-21.983	22.2416	-21.983	22.2416	-21.983	22.2416	1244964132970	21.983	5.53931	14.7229	21.196	25.0204	32.3063	0.583282	-0.971607	-0.701607	-0.136109	0.348603	0.779251
Camaroptera_simplex	Cisticolidae	Passeriformes	4.05838	40.5182	4.05838	40.5182	4.05838	40.5182	1253460874600	4.05838	17.6527	23.9898	24.7644	25.9488	32.3358	-0.986991	0.584869	0.976255	0.771175	0.576757	0.786387
Camaroptera_superciliaris	Cisticolidae	Passeriformes	-0.601982	21.4607	-0.601982	21.4607	-0.601982	21.4607	2569650494860	0.601982	19.1481	23.5021	24.6537	25.6596	30.9989	-1.71436	0.931339	0.819491	0.733875	0.504625	0.470104
Camaroptera_undosa	Cisticolidae	Passeriformes	-12.0999	29.5986	-12.0999	29.5986	-12.0999	29.5986	2713066865190	12.0999	10.0971	17.8363	21.5833	23.8538	30.7422	-0.127325	-0.536205	-0.320717	-0.0589152	0.0748127	0.411136
Campephaga_flava	Campephagidae	Passeriformes	-11.5219	28.4553	-11.5219	28.4553	-11.5219	28.4553	4.22783e+12	11.5219	11.0526	18.4507	21.7449	23.44	30.1014	-0.176714	-0.428946	-0.232222	-0.0255826	-0.0191935	0.266283
Campephaga_lobata	Campephagidae	Passeriformes	6.48786	-6.09215	6.48786	-6.09215	6.48786	-6.09215	280498089377	6.48786	19.6939	24.2203	25.8139	27.099	33.0435	-0.674244	1.07761	1.05661	1.17552	0.874121	0.960703
Campephaga_oriolina	Campephagidae	Passeriformes	1.55311	13.5074	1.55311	13.5074	1.55311	13.5074	3.57919e+11	1.55311	18.2792	22.5667	23.7278	24.5931	29.9408	-1.43816	0.721592	0.559049	0.451513	0.246739	0.230468
Campephaga_petiti	Campephagidae	Passeriformes	-4.96209	13.8103	-4.96209	13.8103	-4.96209	13.8103	414867361336	4.96209	17.7282	21.8454	23.7275	25.0825	29.9823	-0.861893	0.600787	0.385755	0.451423	0.363558	0.239711
Campephaga_phoenicea	Campephagidae	Passeriformes	7.7174	18.7244	7.7174	18.7244	7.7174	18.7244	3890622459560	7.7174	16.2427	23.8604	25.2057	27.3772	34.3795	-0.538659	0.312159	0.933008	0.929103	0.94879	1.30468
Campephaga_quiscalina	Campephagidae	Passeriformes	0.597733	12.3228	0.597733	12.3228	0.597733	12.3228	1124388388020	0.597733	15.28	20.6543	22.6753	23.7603	29.2223	-1.71598	0.14819	0.138113	0.18094	0.0534314	0.07259
Campephilus_gayaquilensis	Picidae	Piciformes	-4.61594	-80.1894	-4.61594	-80.1894	-4.61594	-80.1894	101786042345	4.61594	17.8032	22.6366	23.6956	24.9252	29.4878	-0.908343	0.616735	0.576976	0.442532	0.325733	0.130496
Campephilus_guatemalensis	Picidae	Piciformes	17.5121	-92.9145	17.5121	-92.9145	17.5121	-92.9145	759641179794	17.5121	15.4745	21.414	24.2876	26.3463	32.577	0.287401	0.180061	0.291146	0.616283	0.677563	0.845242
Campephilus_haematogaster	Picidae	Piciformes	-1.50088	-76.886	-1.50088	-76.886	-1.50088	-76.886	399867224494	1.50088	15.1255	20.3255	20.929	21.3122	26.2007	-1.45057	0.123278	0.0765524	-0.187272	-0.480342	-0.554661
Campephilus_imperialis	Picidae	Piciformes	23.6098	-103.051	23.6098	-103.051	23.6098	-103.051	324967239485	23.6098	1.33999	10.2568	15.1649	19.2523	27.509	0.683335	-1.29342	-1.11747	-1.01885	-0.896487	-0.289834
Campephilus_leucopogon	Picidae	Piciformes	-24.224	-62.2111	-24.224	-62.2111	-24.224	-62.2111	961198166628	24.224	9.88388	16.5432	22.1822	26.773	32.7932	0.720209	-0.559249	-0.491096	0.0681941	0.788028	0.898471
Campephilus_magellanicus	Picidae	Piciformes	-44.8496	-72.1964	-44.8496	-72.1964	-44.8496	-72.1964	465221816945	44.8496	-1.59121	1.61636	6.49479	11.3865	16.5771	1.76265	-1.4868	-1.68964	-1.78395	-2.29055	-2.26926
Campephilus_melanoleucos	Picidae	Piciformes	-5.87698	-59.1975	-5.87698	-59.1975	-5.87698	-59.1975	9.15721e+12	5.87698	18.1253	23.9678	25.204	25.9465	31.4417	-0.746402	0.686972	0.9688	0.928454	0.576166	0.573091
Campephilus_pollens	Picidae	Piciformes	2.04982	-75.9829	2.04982	-75.9829	2.04982	-75.9829	159450102939	2.04982	9.05771	14.0366	14.5746	14.8664	19.857	-1.32924	-0.64571	-0.773711	-1.08411	-1.70588	-1.72349
Campephilus_principalis	Picidae	Piciformes	31.9329	-87.7827	31.9329	-87.7827	31.9329	-87.7827	8.04996e+11	31.9329	2.75973	8.54707	18.4558	27.2527	33.036	1.14837	-1.19126	-1.24985	-0.597114	0.915243	0.958825
Campephilus_robustus	Picidae	Piciformes	-21.3627	-48.5341	-21.3627	-48.5341	-21.3627	-48.5341	1645905838210	21.3627	10.8311	17.3274	21.0038	23.6095	28.9723	0.544154	-0.454412	-0.390154	-0.173094	0.0191329	0.0184898
Campephilus_rubricollis	Picidae	Piciformes	-4.62405	-62.2624	-4.62405	-62.2624	-4.62405	-62.2624	5662843625190	4.62405	19.1722	24.8122	25.6727	26.3161	31.7511	-0.907236	0.937536	1.28584	1.11489	0.669834	0.646076
Campethera_abingoni	Picidae	Piciformes	-14.8744	26.7289	-14.8744	26.7289	-14.8744	26.7289	6067319689947	14.8744	9.91397	17.6124	21.756	23.9169	30.7223	0.0947885	-0.556016	-0.351666	-0.0232775	0.0892837	0.406603
Campethera_bennettii	Picidae	Piciformes	-18.1481	24.0593	-18.1481	24.0593	-18.1481	24.0593	3803351508550	18.1481	8.16802	16.687	21.3362	23.8651	31.2771	0.331627	-0.734173	-0.473101	-0.10859	0.0773978	0.534626
Campethera_cailliautii	Picidae	Piciformes	-5.85736	26.037	-5.85736	26.037	-5.85736	26.037	3152012534080	5.85736	14.0431	20.3825	22.6106	23.6783	29.7241	-0.74878	-0.0417391	0.0870312	0.165691	0.0347611	0.182468
Campethera_caroli	Picidae	Piciformes	-1.38534	19.9595	-1.38534	19.9595	-1.38534	19.9595	3138154588840	1.38534	18.019	23.0049	24.2145	25.113	30.4493	-1.47881	0.66346	0.675315	0.593794	0.370926	0.34454
Campethera_maculosa	Picidae	Piciformes	-0.265607	18.2961	-0.265607	18.2961	-0.265607	18.2961	3763793929180	0.265607	18.3565	23.2241	24.4378	25.5034	30.9754	-1.86734	0.739223	0.737147	0.663492	0.466063	0.464688
Campethera_mombassica	Picidae	Piciformes	-3.0443	39.8233	-3.0443	39.8233	-3.0443	39.8233	4.69292e+10	3.0443	19.6683	23.6021	25.6016	27.4169	32.1108	-1.14539	1.07047	0.850302	1.08519	0.959538	0.73202
Campethera_nivosa	Picidae	Piciformes	-0.807523	18.9527	-0.807523	18.9527	-0.807523	18.9527	3119311112730	0.807523	18.5903	23.2765	24.4838	25.466	30.8191	-1.64228	0.793751	0.752314	0.67824	0.456872	0.428763
Campethera_notata	Picidae	Piciformes	-32.6684	27.6503	-32.6684	27.6503	-32.6684	27.6503	9.22695e+10	32.6684	6.27508	12.4401	16.9465	21.2975	26.9879	1.18637	-0.908406	-0.928858	-0.804235	-0.48341	-0.396488
Campethera_nubica	Picidae	Piciformes	1.18681	38.0704	1.18681	38.0704	1.18681	38.0704	2664742914320	1.18681	16.7014	23.7153	24.915	26.2281	32.7408	-1.53025	0.396193	0.885984	0.823338	0.647369	0.885513
Campethera_punctuligera	Picidae	Piciformes	9.44966	7.6198	9.44966	7.6198	9.44966	7.6198	3355316833900	9.44966	16.5259	24.5839	26.4358	29.1849	35.9786	-0.364835	0.363543	1.19311	1.47358	1.46535	1.74677
Campethera_scriptoricauda	Picidae	Piciformes	-12.1582	37.393	-12.1582	37.393	-12.1582	37.393	625458481236	12.1582	15.0875	20.6225	23.7526	25.8916	31.3813	-0.122409	0.117204	0.132053	0.458477	0.562414	0.558953
Campethera_tullbergi	Picidae	Piciformes	1.0418	31.3491	1.0418	31.3491	1.0418	31.3491	2.81426e+11	1.0418	14.3039	19.4377	20.52	21.5028	27.6509	-1.57061	-0.00341016	-0.0778063	-0.262613	-0.440423	-0.260526
Campochaera_sloetii	Campephagidae	Passeriformes	-3.38173	139.814	-3.38173	139.814	-3.38173	139.814	187359982476	3.38173	19.4266	23.5801	24.4767	24.8995	29.6144	-1.0901	1.00442	0.843482	0.675947	0.319589	0.158288
Camptostoma_imberbe	Tyrannidae	Passeriformes	16.8767	-90.5298	18.0189	-92.235	18.0189	-92.235	1255361494685	18.0189	11.7478	18.7987	21.8459	24.6264	31.7695	0.322711	-0.346446	-0.179619	-0.0044084	0.254624	0.650439
Camptostoma_obsoletum	Tyrannidae	Passeriformes	-9.88074	-58.7196	-9.88074	-58.7196	-9.88074	-58.7196	12108303560599	9.88074	16.1469	22.025	24.0022	25.0687	30.2984	-0.32412	0.29511	0.427038	0.530195	0.360236	0.310486
Campylopterus_curvipennis	Trochilidae	Apodiformes	18.5596	-89.4263	18.5596	-89.4263	18.5596	-89.4263	245244819622	18.5596	15.7445	21.5002	24.7988	27.333	33.736	0.359832	0.225334	0.309569	0.782947	0.936841	1.13642
Campylopterus_duidae	Trochilidae	Apodiformes	3.41547	-65.5564	3.41547	-65.5564	3.41547	-65.5564	8.37186e+10	3.41547	19.3174	24.8838	25.5047	26.0249	32.2011	-1.08473	0.975377	1.31618	1.04557	0.595909	0.753776
Campylopterus_ensipennis	Trochilidae	Apodiformes	10.1634	-63.6547	10.1634	-63.6547	10.1634	-63.6547	2.00634e+09	10.1634	13.0818	19.1091	20.2697	21.1636	26.8091	-0.297908	-0.176022	-0.131053	-0.307057	-0.51127	-0.432711
Campylopterus_excellens	Trochilidae	Apodiformes	18.5596	-89.4263	18.5596	-89.4263	18.5596	-89.4263	245244819622	18.5596	15.7445	21.5002	24.7988	27.333	33.736	0.359832	0.225334	0.309569	0.782947	0.936841	1.13642
Campylopterus_falcatus	Trochilidae	Apodiformes	6.90298	-72.2227	6.90298	-72.2227	6.90298	-72.2227	72254847637	6.90298	12.5032	17.8295	18.2956	18.7029	23.5285	-0.627134	-0.252041	-0.321657	-0.620393	-1.00316	-1.06808
Campylopterus_hemileucurus	Trochilidae	Apodiformes	14.7439	-88.4249	14.7439	-88.4249	14.7439	-88.4249	264569046371	14.7439	15.2472	20.6436	22.8724	24.8477	30.6009	0.0848279	0.142861	0.136081	0.228288	0.307197	0.37892
Campylopterus_hyperythrus	Trochilidae	Apodiformes	5.28462	-61.5051	5.28462	-61.5051	5.28462	-61.5051	3.33464e+10	5.28462	17.0841	22.0053	22.6037	23.1257	28.4245	-0.82005	0.469617	0.422441	0.164062	-0.0895842	-0.0985294
Campylopterus_largipennis	Trochilidae	Apodiformes	-4.73023	-61.3214	-4.73023	-61.3214	-4.73023	-61.3214	5.86916e+12	4.73023	18.8422	24.6485	25.5215	26.2241	31.783	-0.892819	0.854526	1.21877	1.05237	0.646362	0.653647
Campylopterus_phainopeplus	Trochilidae	Apodiformes	10.8239	-73.6319	10.8239	-73.6319	10.8239	-73.6319	2.2263e+09	10.8239	7.53235	12.8088	13.9044	14.8706	19.3382	-0.238028	-0.794685	-0.894462	-1.15515	-1.70516	-1.81211
Campylopterus_rufus	Trochilidae	Apodiformes	14.0185	-89.5525	14.0185	-89.5525	14.0185	-89.5525	2.61897e+10	14.0185	13.7163	20.1804	21.5048	22.8321	29.2474	0.0286607	-0.08858	0.0501865	-0.0748776	-0.154606	0.0780432
Campylopterus_villaviscensio	Trochilidae	Apodiformes	-0.706303	-77.6551	-0.706303	-77.6551	-0.706303	-77.6551	2.96984e+10	0.706303	15.0372	19.8437	20.4865	20.8642	26.0801	-1.67646	0.109197	-0.00924318	-0.268644	-0.573173	-0.578605
Campylorhamphus_falcularius	Dendrocolaptidae	Passeriformes	-27.1358	-52.8743	-27.1358	-52.8743	-27.1358	-52.8743	778115806549	27.1358	9.7901	15.6031	19.655	23.1298	28.5268	0.88899	-0.569286	-0.603592	-0.411272	-0.0886676	-0.0768265
Campylorhamphus_procurvoides	Dendrocolaptidae	Passeriformes	-4.9051	-60.7141	-4.9051	-60.7141	-4.9051	-60.7141	3.17959e+12	4.9051	20.0603	25.3847	25.9264	26.501	31.8379	-0.869427	1.18333	1.54803	1.22553	0.71733	0.666697
Campylorhamphus_pucherani	Dendrocolaptidae	Passeriformes	-12.4216	-74.4323	-12.4216	-74.4323	-12.4216	-74.4323	116545157860	12.4216	8.04615	14.108	14.9337	15.4376	21.1137	-0.100354	-0.745941	-0.766377	-1.04472	-1.6055	-1.50495
Campylorhamphus_pusillus	Dendrocolaptidae	Passeriformes	3.13477	-78.5694	3.13477	-78.5694	3.13477	-78.5694	1.4493e+11	3.13477	15.1429	19.85	20.045	20.5307	25.1381	-1.13028	0.126058	-0.00814252	-0.345939	-0.641404	-0.762962
Campylorhamphus_trochilirostris	Dendrocolaptidae	Passeriformes	-12.5682	-45.8796	-12.5682	-45.8796	-12.5682	-45.8796	6190532264140	12.5682	16.4532	22.468	24.6146	25.6981	31.2016	-0.0881753	0.350212	0.534096	0.720881	0.514162	0.517035
Campylorhynchus_albobrunneus	Troglodytidae	Passeriformes	2.98443	-77.3494	2.98443	-77.3494	2.98443	-77.3494	7.87391e+10	2.98443	21.699	25.5345	25.9588	26.5155	30.5292	-1.15552	1.7577	1.62518	1.24024	0.721079	0.362644
Campylorhynchus_brunneicapillus	Troglodytidae	Passeriformes	26.2452	-102.6	26.2452	-102.6	26.2452	-102.6	1716241727590	26.2452	2.38769	10.2862	18.6267	26.1577	33.6221	0.838373	-1.21863	-1.11508	-0.571898	0.629496	1.10715
Campylorhynchus_chiapensis	Troglodytidae	Passeriformes	15.4759	-93.0451	15.4759	-93.0451	15.4759	-93.0451	5.23519e+09	15.4759	19.2833	26.5017	27.7185	29.1083	35.7833	0.140121	0.966432	2.2545	2.34681	1.44222	1.69075
Campylorhynchus_fasciatus	Troglodytidae	Passeriformes	-4.4702	-80.0086	-4.4702	-80.0086	-4.4702	-80.0086	9.93786e+10	4.4702	14.6932	20.2905	21.895	23.6841	28.733	-0.92842	0.0554422	0.0701478	0.00600405	0.0360845	-0.0328753
Campylorhynchus_griseus	Troglodytidae	Passeriformes	8.01517	-69.2104	8.01517	-69.2104	8.01517	-69.2104	806225721049	8.01517	20.4051	25.6733	26.1358	26.8154	32.2747	-0.507485	1.2892	1.70046	1.32295	0.799142	0.771581
Campylorhynchus_gularis	Troglodytidae	Passeriformes	19.6096	-101.831	19.6096	-101.831	19.6096	-101.831	213623749292	19.6096	7.52394	16.0993	20.3834	23.989	32.1469	0.43041	-0.795472	-0.545294	-0.287021	0.10587	0.74071
Campylorhynchus_jocosus	Troglodytidae	Passeriformes	17.9632	-97.8497	17.9632	-97.8497	17.9632	-97.8497	7.64654e+10	17.9632	10.2523	18.1696	20.5189	22.959	30.6576	0.318848	-0.519239	-0.273372	-0.262807	-0.126585	0.391828
Campylorhynchus_megalopterus	Troglodytidae	Passeriformes	19.6935	-100.863	19.6935	-100.863	19.6935	-100.863	68815426159	19.6935	6.40712	14.5855	17.6661	20.416	28.3351	0.435967	-0.896813	-0.716325	-0.708783	-0.664704	-0.117448
Campylorhynchus_nuchalis	Troglodytidae	Passeriformes	8.7171	-68.1579	8.7171	-68.1579	8.7171	-68.1579	416358048598	8.7171	20.297	25.8645	26.4046	27.2997	32.8853	-0.436216	1.25531	1.811	1.4572	0.927884	0.921297
Campylorhynchus_rufinucha	Troglodytidae	Passeriformes	15.6656	-93.1161	15.6656	-93.1161	15.6656	-93.1161	2.5987e+11	15.6656	16.1529	22.3548	23.9765	25.6827	31.9203	0.154238	0.296184	0.505965	0.522653	0.510358	0.686346
Campylorhynchus_turdinus	Troglodytidae	Passeriformes	-9.69935	-63.6914	-9.69935	-63.6914	-9.69935	-63.6914	3734206048240	9.69935	17.591	23.7218	25.2271	26.027	31.4978	-0.341142	0.571979	0.888045	0.937162	0.596434	0.58626
Campylorhynchus_yucatanicus	Troglodytidae	Passeriformes	21.1056	-89.7391	21.1056	-89.7391	21.1056	-89.7391	8.44716e+09	21.1056	16.5772	22.8978	25.8691	28.012	34.712	0.527776	0.373022	0.646041	1.19988	1.12364	1.39363
Campylorhynchus_zonatus	Troglodytidae	Passeriformes	16.565	-91.6932	16.565	-91.6932	16.565	-91.6932	462299920361	16.565	17.3357	22.6616	24.4012	25.9045	31.3087	0.220027	0.519665	0.583461	0.651847	0.565636	0.541977
Canirallus_kioloides	Rallidae	Gruiformes	-15.3043	49.2765	-15.3043	49.2765	-15.3043	49.2765	3.68464e+10	15.3043	12.7039	17.4936	21.0373	23.5636	28.2636	0.127281	-0.226055	-0.367833	-0.166718	0.0087163	-0.132546
Canirallus_oculeus	Rallidae	Gruiformes	0.289199	17.1291	0.289199	17.1291	0.289199	17.1291	1316259755840	0.289199	19.3619	23.4082	24.6984	25.7192	30.9312	-1.85418	0.987167	0.791172	0.748832	0.51942	0.454492
Capito_auratus	Ramphastidae	Piciformes	-3.43286	-68.976	-3.43286	-68.976	-3.43286	-68.976	2548368040250	3.43286	19.6385	24.6725	25.6567	26.1257	31.2678	-1.08197	1.06219	1.22841	1.10817	0.621381	0.532436
Capito_aurovirens	Ramphastidae	Piciformes	-2.80705	-71.3194	-2.80705	-71.3194	-2.80705	-71.3194	1000398048850	2.80705	20.432	25.0138	25.9405	26.3591	31.1737	-1.18613	1.29774	1.37291	1.23192	0.680837	0.510558
Capito_brunneipectus	Ramphastidae	Piciformes	-3.93968	-57.4219	-3.93968	-57.4219	-3.93968	-57.4219	105196240759	3.93968	21.3652	26.1613	26.8177	27.7941	32.6088	-1.00442	1.62403	2.00103	1.6881	1.06289	0.853047
Capito_dayi	Ramphastidae	Piciformes	-9.59632	-57.2136	-9.59632	-57.2136	-9.59632	-57.2136	975285374203	9.59632	16.8719	24.5498	25.2961	25.8477	33.4082	-0.350881	0.42852	1.17978	0.963415	0.551425	1.05258
Capito_hypoleucus	Ramphastidae	Piciformes	5.24504	-74.9609	5.24504	-74.9609	5.24504	-74.9609	7.597e+09	5.24504	18.64	23.0764	23.6797	24.1327	29.0745	-0.825115	0.805577	0.695185	0.438114	0.139065	0.0405664
Capito_maculicoronatus	Ramphastidae	Piciformes	7.13368	-76.9108	7.13368	-76.9108	7.13368	-76.9108	1.09464e+11	7.13368	20.9169	24.9079	25.3545	25.9391	30.1416	-0.601565	1.45947	1.32653	0.986026	0.574332	0.275279
Capito_niger	Ramphastidae	Piciformes	2.18231	-56.7484	2.18231	-56.7484	2.18231	-56.7484	901165360361	2.18231	21.2537	25.3333	25.9832	26.8973	31.9775	-1.30249	1.58158	1.52246	1.25138	0.820679	0.700029
Capito_quinticolor	Ramphastidae	Piciformes	1.91481	-78.0507	1.91481	-78.0507	1.91481	-78.0507	3.01152e+10	1.91481	21.512	25.3931	25.6963	26.1218	30.2789	-1.3574	1.68153	1.55225	1.12488	0.62039	0.306091
Capito_squamatus	Ramphastidae	Piciformes	-0.204717	-79.2126	-0.204717	-79.2126	-0.204717	-79.2126	5.15313e+10	0.204717	18.2146	22.5047	23.0767	23.8578	28.1682	-1.90428	0.706958	0.543331	0.278872	0.0757203	-0.152619
Capito_wallacei	Ramphastidae	Piciformes	-9.15708	-74.732	-9.15708	-74.732	-9.15708	-74.732	1.85652e+09	9.15708	16.7143	22.9714	23.7786	24.4571	30.3429	-0.393	0.398613	0.666101	0.465789	0.214726	0.320491
Caprimulgus_aegyptius	Caprimulgidae	Caprimulgiformes	12.5525	27.4082	32.3122	52.3492	40.419	62.5939	3.98547e+12	32.3122	13.5903	22.1328	20.8264	30.6792	38.05	1.16802	-0.106309	0.452358	-0.206508	1.94454	2.38404
Caprimulgus_affinis	Caprimulgidae	Caprimulgiformes	21.9672	81.5897	22.4024	81.2356	23.0899	81.4823	4581481296769	22.4024	14.1815	20.1183	24.7388	28.5664	33.9172	0.609422	-0.0215078	0.0390359	0.76248	1.28193	1.18328
Caprimulgus_anthonyi	Caprimulgidae	Caprimulgiformes	-4.33496	-80.5417	-4.33496	-80.5417	-4.33496	-80.5417	4.66936e+10	4.33496	16.5717	22.0113	23.5497	25.2431	30.1002	-0.947345	0.372015	0.423831	0.402421	0.402445	0.26601
Caprimulgus_asiaticus	Caprimulgidae	Caprimulgiformes	19.4636	77.3548	19.4636	77.3548	19.4636	77.3548	3523339490090	19.4636	12.9147	19.7269	25.6959	30.8461	36.9091	0.420707	-0.198328	-0.0292971	1.12468	2.00182	2.02263
Caprimulgus_atripennis	Caprimulgidae	Caprimulgiformes	11.6726	78.6239	11.6726	78.6239	11.6726	78.6239	410985821725	11.6726	16.9545	22.324	26.2787	30.37	35.5082	-0.163716	0.444399	0.498429	1.39295	1.8406	1.61284
Caprimulgus_badius	Caprimulgidae	Caprimulgiformes	19.1004	-88.6704	19.1004	-88.6704	19.1004	-88.6704	1.19977e+11	19.1004	16.5899	22.7672	25.6393	27.7343	34.2928	0.396425	0.375376	0.611113	1.10089	1.04637	1.28171
Caprimulgus_batesi	Caprimulgidae	Caprimulgiformes	-0.284129	17.2316	-0.284129	17.2316	-0.284129	17.2316	1511980846218	0.284129	18.5743	23.1784	24.2491	25.0138	30.1533	-1.85696	0.789973	0.724032	0.604406	0.347012	0.277896
Caprimulgus_binotatus	Caprimulgidae	Caprimulgiformes	2.25128	12.9052	2.25128	12.9052	2.25128	12.9052	571588833884	2.25128	19.6955	23.6741	24.9092	25.9539	31.1467	-1.28889	1.07806	0.872887	0.821306	0.578034	0.504295
Caprimulgus_carolinensis	Caprimulgidae	Caprimulgiformes	14.8273	-85.8305	25.2377	-89.9485	34.9398	-93.968	3236842039540	25.2377	15.6805	21.006	20.113	26.6814	32.7227	0.780063	0.214506	0.206988	-0.334261	0.76411	0.881058
Caprimulgus_cayennensis	Caprimulgidae	Caprimulgiformes	6.83448	-64.9176	6.83448	-64.9176	6.83448	-64.9176	1253033319860	6.83448	20.4477	25.4923	25.9526	26.4844	31.5421	-0.634809	1.30274	1.60302	1.2374	0.713042	0.596685
Caprimulgus_celebensis	Caprimulgidae	Caprimulgiformes	0.615264	122.51	0.615264	122.51	0.615264	122.51	2.58162e+10	0.615264	21.0208	25.1865	25.6531	26.0158	30.4875	-1.70937	1.49623	1.45184	1.10662	0.593619	0.353171
Caprimulgus_clarus	Caprimulgidae	Caprimulgiformes	-2.12353	38.2202	-2.12353	38.2202	-2.12353	38.2202	1112240752439	2.12353	17.2318	22.5274	23.9009	25.2965	31.6416	-1.31425	0.498802	0.549056	0.500684	0.415443	0.620141
Caprimulgus_climacurus	Caprimulgidae	Caprimulgiformes	9.02231	12.3949	9.02231	12.3949	9.02231	12.3949	7207389050649	9.02231	16.652	24.3807	26.4657	28.933	35.6326	-0.406126	0.386941	1.11527	1.48939	1.38973	1.64792
Caprimulgus_concretus	Caprimulgidae	Caprimulgiformes	-1.65791	114.053	-1.65791	114.053	-1.65791	114.053	793880401147	1.65791	21.7828	25.7795	26.2728	26.8191	31.0498	-1.41387	1.79298	1.76083	1.38999	0.800127	0.481867
Caprimulgus_cubanensis	Caprimulgidae	Caprimulgiformes	22.1004	-79.5446	22.1004	-79.5446	22.1004	-79.5446	9.52945e+10	22.1004	17.3623	22.2943	25.0742	27.4203	31.837	0.59062	0.525044	0.491174	0.88039	0.960465	0.666493
Caprimulgus_donaldsoni	Caprimulgidae	Caprimulgiformes	1.344	39.7439	1.344	39.7439	1.344	39.7439	612581480884	1.344	18.4819	23.5918	24.8794	26.2837	32.486	-1.4892	0.76826	0.847114	0.810868	0.661544	0.822968
Caprimulgus_ekmani	Caprimulgidae	Caprimulgiformes	18.7434	-70.4452	18.7434	-70.4452	18.7434	-70.4452	1.55776e+10	18.7434	15.0772	20.5538	22.4831	23.8779	29.1462	0.372327	0.115566	0.11902	0.136054	0.0803446	0.0560751
Caprimulgus_enarratus	Caprimulgidae	Caprimulgiformes	-18.4536	48.2398	-18.4536	48.2398	-18.4536	48.2398	193939241736	18.4536	12.6905	17.7894	21.2851	23.7259	28.5601	0.352595	-0.227802	-0.327248	-0.118689	0.0455998	-0.069758
Caprimulgus_europaeus	Caprimulgidae	Caprimulgiformes	-15.4082	32.3508	23.1482	51.0346	32.3968	55.5164	28468807722080	23.1482	15.2765	20.8564	11.3598	21.1131	27.4419	0.655303	0.147615	0.177298	-1.39961	-0.521767	-0.303668
Caprimulgus_eximius	Caprimulgidae	Caprimulgiformes	15.0376	9.10031	15.0376	9.10031	15.0376	9.10031	1662612237610	15.0376	13.7887	22.2827	27.9623	32.5268	40.2387	0.107181	-0.0783145	0.488346	2.58329	2.63637	3.17555
Caprimulgus_fossii	Caprimulgidae	Caprimulgiformes	-9.83001	19.0623	-9.83001	19.0623	-9.83001	19.0623	5395115385860	9.83001	12.587	19.6029	22.5678	24.1073	30.4411	-0.328865	-0.241239	-0.0502976	0.155667	0.133177	0.342685
Caprimulgus_fraenatus	Caprimulgidae	Caprimulgiformes	-1.18698	35.3417	-1.18698	35.3417	-1.18698	35.3417	442641189105	1.18698	14.7395	20.3353	21.7323	23.058	29.7922	-1.53021	0.0625822	0.0783361	-0.028208	-0.104652	0.197508
Caprimulgus_heterurus	Caprimulgidae	Caprimulgiformes	7.52657	-68.1824	7.52657	-68.1824	7.52657	-68.1824	2.49183e+11	7.52657	20.2077	25.6727	26.1761	27.1162	32.8549	-0.558954	1.22778	1.70013	1.34238	0.878699	0.913752
Caprimulgus_hirundinaceus	Caprimulgidae	Caprimulgiformes	-9.74693	-40.2847	-9.74693	-40.2847	-9.74693	-40.2847	558864988234	9.74693	16.5882	22.0954	24.2039	25.3104	31.0927	-0.336662	0.375058	0.443522	0.590562	0.418821	0.491769
Caprimulgus_indicus	Caprimulgidae	Caprimulgiformes	23.0614	103.748	23.0614	103.748	23.0614	103.748	1.24e+13	23.0614	-0.123925	5.43706	15.7446	23.8481	28.2074	0.650001	-1.39274	-1.46366	-0.952088	0.0735076	-0.144381
Caprimulgus_inornatus	Caprimulgidae	Caprimulgiformes	8.14779	19.0346	8.14779	19.0346	8.14779	19.0346	7042518520970	8.14779	16.4386	24.0622	26.1703	28.4296	34.9565	-0.493787	0.34755	1.00101	1.33955	1.24236	1.46
Caprimulgus_longirostris	Caprimulgidae	Caprimulgiformes	-29.7852	-67.3667	-29.7852	-67.3667	-29.7852	-67.3667	5225756609323	29.7852	3.76471	9.87701	14.8759	19.3689	25.7878	1.03484	-1.11506	-1.14792	-1.05112	-0.87363	-0.636293
Caprimulgus_macrurus	Caprimulgidae	Caprimulgiformes	19.5129	96.0842	19.5129	96.0842	19.5129	96.0842	5.07561e+12	19.5129	16.854	22.0775	24.715	26.5992	31.5091	0.42399	0.425093	0.439322	0.754414	0.742757	0.588915
Caprimulgus_maculicaudus	Caprimulgidae	Caprimulgiformes	-14.9677	-54.3137	-14.9677	-54.3137	-14.9677	-54.3137	2.83429e+12	14.9677	15.5862	22.254	24.333	25.3063	31.0045	0.101879	0.19865	0.481395	0.630415	0.417832	0.471396
Caprimulgus_madagascariensis	Caprimulgidae	Caprimulgiformes	-19.3852	46.6983	-19.3852	46.6983	-19.3852	46.6983	509264557418	19.3852	12.9471	19.3156	22.9321	25.0912	30.9743	0.415483	-0.194025	-0.0978272	0.242897	0.365644	0.464422
Caprimulgus_mahrattensis	Caprimulgidae	Caprimulgiformes	25.982	70.6336	25.982	70.6336	25.982	70.6336	1913352513100	25.982	6.79116	14.3389	24.2984	32.0805	38.8721	0.823247	-0.862638	-0.742387	0.619636	2.45602	2.66374
Caprimulgus_manillensis	Caprimulgidae	Caprimulgiformes	14.166	120.86	14.166	120.86	14.166	120.86	223681443562	14.166	20.1093	24.1009	25.6172	26.9074	31.3308	0.0401951	1.19799	1.01445	1.09167	0.823351	0.547137
Caprimulgus_natalensis	Caprimulgidae	Caprimulgiformes	-8.41055	21.5644	-8.41055	21.5644	-8.41055	21.5644	1817064913830	8.41055	14.4593	20.9495	23.0286	23.9734	29.8163	-0.466974	0.0198316	0.195692	0.266805	0.102283	0.202837
Caprimulgus_nigrescens	Caprimulgidae	Caprimulgiformes	-8.3569	-61.5638	-8.3569	-61.5638	-8.3569	-61.5638	3364214170820	8.3569	19.9328	25.1839	25.7661	26.3566	31.6199	-0.472415	1.14581	1.45063	1.15474	0.680204	0.615033
Caprimulgus_nigriscapularis	Caprimulgidae	Caprimulgiformes	-14.794	21.0703	-14.794	21.0703	-14.794	21.0703	4813890744940	14.794	11.4269	18.6009	22.1743	24.009	30.5584	0.0886558	-0.385016	-0.209746	0.0664588	0.110467	0.369265
Caprimulgus_noctitherus	Caprimulgidae	Caprimulgiformes	17.9796	-66.8621	17.9796	-66.8621	17.9796	-66.8621	2.49108e+08	17.9796	17.0667	23.6	25.3972	26.8667	32.9	0.319988	0.466197	0.849652	1.00273	0.812617	0.924943
Caprimulgus_nubicus	Caprimulgidae	Caprimulgiformes	0.369873	41.1574	0.369873	41.1574	-0.875718	41.1605	5.8841e+11	0.369873	18.6247	24.4664	26.4627	27.659	32.8597	-1.81284	0.801925	1.14761	1.48777	1.02562	0.91493
Caprimulgus_parvulus	Caprimulgidae	Caprimulgiformes	-17.7762	-52.587	-17.7762	-52.587	-17.7762	-52.587	5833420335920	17.7762	13.1251	19.8661	23.1095	25.2284	30.644	0.305865	-0.170204	-0.00535187	0.287143	0.398865	0.388728
Caprimulgus_pectoralis	Caprimulgidae	Caprimulgiformes	-14.794	21.0703	-14.794	21.0703	-14.794	21.0703	4813890744940	14.794	11.4269	18.6009	22.1743	24.009	30.5584	0.0886558	-0.385016	-0.209746	0.0664588	0.110467	0.369265
Caprimulgus_poliocephalus	Caprimulgidae	Caprimulgiformes	9.56865	37.8939	9.56865	37.8939	9.56865	37.8939	664199519300	9.56865	11.8767	18.7029	19.6385	20.7044	27.5878	-0.353505	-0.330696	-0.194297	-0.413985	-0.605956	-0.273577
Caprimulgus_prigoginei	Caprimulgidae	Caprimulgiformes	-3.58215	28.7075	-3.58215	28.7075	-3.58215	28.7075	1.76194e+09	3.58215	9.81429	15.6238	16.5119	17.1143	22.6952	-1.05856	-0.566703	-0.601202	-0.859268	-1.30262	-1.2215
Caprimulgus_pulchellus	Caprimulgidae	Caprimulgiformes	-2.40588	101.585	-2.40588	101.585	-2.40588	101.585	23377607597	2.40588	14.9923	19.3639	19.7427	20.2611	24.2449	-1.25914	0.102082	-0.0899453	-0.396816	-0.696037	-0.933754
Caprimulgus_ridgwayi	Caprimulgidae	Caprimulgiformes	23.3735	-104.468	23.3735	-104.468	23.3735	-104.468	557787580917	23.3735	7.67211	15.8363	20.4395	24.3529	31.7187	0.669019	-0.781563	-0.576478	-0.27704	0.190304	0.638408
Caprimulgus_ruficollis	Caprimulgidae	Caprimulgiformes	16.6254	-9.99609	25.7407	-7.68262	32.8748	-5.92531	1.38387e+12	25.7407	14.3046	22.1242	21.6256	24.9018	32.1816	0.809316	-0.00331357	0.450334	-0.050258	0.32014	0.749067
Caprimulgus_rufigena	Caprimulgidae	Caprimulgiformes	-20.5397	22.2756	-20.5397	22.2756	-21.877	22.8458	2835743942906	20.5397	5.7058	14.4346	20.5066	24.1029	31.0596	0.491362	-0.957509	-0.732332	-0.265018	0.132169	0.48413
Caprimulgus_rufus	Caprimulgidae	Caprimulgiformes	-16.7592	-50.4014	-16.7592	-50.4014	-16.7592	-50.4014	4584533506000	16.7592	14.1977	20.6796	23.2567	24.694	29.9304	0.233995	-0.0191234	0.142971	0.324795	0.270617	0.22816
Caprimulgus_ruwenzorii	Caprimulgidae	Caprimulgiformes	9.56865	37.8939	9.56865	37.8939	9.56865	37.8939	664199519300	9.56865	11.8767	18.7029	19.6385	20.7044	27.5878	-0.353505	-0.330696	-0.194297	-0.413985	-0.605956	-0.273577
Caprimulgus_salvini	Caprimulgidae	Caprimulgiformes	23.5629	-98.7354	23.5629	-98.7354	23.5629	-98.7354	102253577487	23.5629	9.95589	16.2496	23.109	27.8831	33.9982	0.680502	-0.551501	-0.527173	0.287011	1.08763	1.20437
Caprimulgus_saturatus	Caprimulgidae	Caprimulgiformes	9.55035	-83.5016	9.55035	-83.5016	9.55035	-83.5016	4.43127e+09	9.55035	8.60175	13.4807	14.413	15.1807	20.2211	-0.355244	-0.691618	-0.829622	-1.10153	-1.65082	-1.66076
Caprimulgus_sericocaudatus	Caprimulgidae	Caprimulgiformes	-23.0993	-49.3085	-23.0993	-49.3085	-23.0993	-49.3085	1006064308660	23.0993	12.524	18.9144	21.9904	24.1756	29.3167	0.652318	-0.249361	-0.161707	0.0263851	0.149002	0.093106
Caprimulgus_stellatus	Caprimulgidae	Caprimulgiformes	3.37192	36.7253	3.37192	36.7253	3.37192	36.7253	101099535619	3.37192	16.1727	23.2492	24.1961	25.2981	31.9257	-1.09167	0.299695	0.744399	0.588166	0.415818	0.687636
Caprimulgus_tristigma	Caprimulgidae	Caprimulgiformes	-16.6019	26.4691	-16.6019	26.4691	-16.6019	26.4691	3830596927110	16.6019	12.9391	19.4426	22.4406	24.124	30.3643	0.222691	-0.195085	-0.077007	0.126298	0.137034	0.325328
Caprimulgus_vociferus	Caprimulgidae	Caprimulgiformes	19.1061	-94.1846	33.5677	-89.1159	35.7985	-89.047	5297809685309	33.5677	11.1427	17.8535	12.9055	22.2874	28.6565	1.23225	-0.41847	-0.318308	-1.25556	-0.273343	-0.0492105
Caprimulgus_whitelyi	Caprimulgidae	Caprimulgiformes	4.30817	-63.4416	4.30817	-63.4416	4.30817	-63.4416	3.72517e+10	4.30817	17.9175	23.0293	23.6257	24.128	29.5624	-0.951129	0.641327	0.682075	0.423185	0.137972	0.146847
Capsiempis_flaveola	Tyrannidae	Passeriformes	3.95547	-66.3357	3.95547	-66.3357	3.95547	-66.3357	4766374901340	3.95547	17.3969	22.7683	24.3304	25.1504	30.1628	-1.00209	0.532048	0.611404	0.6296	0.379965	0.280016
Caracara_cheriway	Falconidae	Falconiformes	7.69073	-63.8823	7.69073	-63.8823	7.69073	-63.8823	3516418032080	7.69073	15.5534	21.3639	23.5893	24.9281	30.2766	-0.541479	0.193178	0.280558	0.413205	0.326428	0.30556
Caracara_plancus	Falconidae	Falconiformes	-24.4564	-56.8434	-24.4564	-56.8434	-24.4564	-56.8434	8240698069510	24.4564	9.54539	15.8184	20.0389	23.4358	29.2576	0.734043	-0.595203	-0.578576	-0.346982	-0.0201473	0.0802634
Cardellina_rubrifrons	Parulidae	Passeriformes	19.1317	-99.446	25.3143	-104.473	29.6322	-108.139	5.83502e+11	25.3143	7.19884	15.4193	16.8505	22.647	31.4393	0.784537	-0.825596	-0.624609	-0.816556	-0.195212	0.572526
Cardinalis_cardinalis	Cardinalidae	Passeriformes	35.0207	-92.2129	35.0207	-92.2129	35.0207	-92.2129	5.81312e+12	35.0207	-2.49986	3.70451	14.9645	25.0275	31.5754	1.30511	-1.54256	-1.57048	-1.0413	0.350305	0.604526
Cardinalis_phoeniceus	Cardinalidae	Passeriformes	10.9876	-70.0916	10.9876	-70.0916	10.9876	-70.0916	57636566127	10.9876	20.2683	24.9589	26.2136	26.9741	31.6616	-0.223477	1.24641	1.34867	1.36069	0.840968	0.624886
Cardinalis_sinuatus	Cardinalidae	Passeriformes	28.3623	-103.981	28.3623	-103.981	28.3623	-103.981	1399436894920	28.3623	2.55361	10.5952	18.8746	26.0125	33.5392	0.957356	-1.20648	-1.08978	-0.534611	0.592783	1.08594
Carduelis_ambigua	Fringillidae	Passeriformes	24.5371	101.015	24.5371	101.015	24.5371	101.015	765912538022	24.5371	3.14464	9.47615	16.2222	20.9247	24.8179	0.738829	-1.16248	-1.1794	-0.894945	-0.560709	-0.824628
Carduelis_atrata	Fringillidae	Passeriformes	-23.2374	-67.8561	-23.2374	-67.8561	-23.2374	-67.8561	737719014106	23.2374	-4.84391	3.65023	7.84455	10.9958	18.0072	0.660742	-1.67852	-1.5737	-1.68614	-2.35357	-2.03542
Carduelis_atriceps	Fringillidae	Passeriformes	15.1742	-91.3152	15.1742	-91.3152	15.1742	-91.3152	4.22111e+10	15.1742	10.8743	17.2182	19.3162	21.0035	27.3696	0.117496	-0.449477	-0.404631	-0.465982	-0.544439	-0.318523
Carduelis_barbata	Fringillidae	Passeriformes	-42.6401	-69.8034	-42.6401	-69.8034	-42.6401	-69.8034	1376256441340	42.6401	-1.74757	2.73358	9.01269	15.3411	22.1528	1.66455	-1.49653	-1.62709	-1.59643	-1.62256	-1.31982
Carduelis_cannabina	Fringillidae	Passeriformes	48.1339	31.2478	48.1339	31.2478	48.1339	31.2478	16233696489580	48.1339	-6.40125	-2.39503	9.43726	21.1462	27.2642	1.9041	-1.76322	-1.89444	-1.56256	-0.514899	-0.340128
Carduelis_carduelis	Fringillidae	Passeriformes	48.3664	48.6251	48.3664	48.6251	48.3664	48.6251	2.46513e+13	48.3664	-9.89443	-5.56266	7.94538	21.1332	27.4665	1.91392	-1.93918	-2.03805	-1.67859	-0.517588	-0.298602
Carduelis_chloris	Fringillidae	Passeriformes	52.1571	27.9087	52.1571	27.9087	52.1571	27.9087	1.43821e+13	52.1571	-6.022	-2.39908	8.53921	19.6807	25.4554	2.07094	-1.74297	-1.89463	-1.63339	-0.812106	-0.701369
Carduelis_citrinella	Fringillidae	Passeriformes	46.5552	9.23581	46.5552	9.23581	46.5552	9.23581	2.77669e+11	46.5552	-4.328	-0.862655	6.84596	15.5422	20.9242	1.83673	-1.64951	-1.81955	-1.75907	-1.58697	-1.53828
Carduelis_corsicana	Fringillidae	Passeriformes	40.2034	9.33377	40.2034	9.33377	40.2034	9.33377	2.49275e+10	40.2034	4.29177	7.23983	13.9965	22.4762	27.068	1.55338	-1.0737	-1.34356	-1.14557	-0.232455	-0.380197
Carduelis_crassirostris	Fringillidae	Passeriformes	-28.1972	-67.9001	-28.1972	-67.9001	-28.1972	-67.9001	329643170406	28.1972	-3.54726	4.53858	8.66888	11.8785	18.6241	0.948237	-1.60465	-1.52003	-1.62336	-2.21049	-1.93262
Carduelis_cucullata	Fringillidae	Passeriformes	2.80525	-59.5616	2.80525	-59.5616	2.80525	-59.5616	9.10026e+10	2.80525	19.0594	23.9531	24.7357	25.3625	30.0781	-1.18644	0.908701	0.963866	0.761414	0.431535	0.261081
Carduelis_dominicensis	Fringillidae	Passeriformes	19.1077	-71.3789	19.1077	-71.3789	19.1077	-71.3789	8.3093e+09	19.1077	12.1895	18.1579	20.0645	21.48	26.8389	0.396911	-0.29188	-0.275062	-0.342604	-0.445209	-0.426674
Carduelis_flammea	Fringillidae	Passeriformes	53.7653	82.4663	57.5637	86.1182	63.2758	94.9026	64487558872227	57.5637	-21.0556	-16.3813	-1.0037	12.9406	18.2877	2.28533	-2.40403	-2.44347	-2.2404	-2.03485	-1.98883
Carduelis_flavirostris	Fringillidae	Passeriformes	37.1316	83.4368	38.0458	80.6847	35.0985	83.0773	10289515332821	38.0458	-16.9604	-11.388	3.19087	14.4341	20.693	1.45209	-2.24777	-2.27017	-2.00105	-1.78097	-1.57874
Carduelis_hornemanni	Fringillidae	Passeriformes	53.7653	82.4663	57.5637	86.1182	63.2758	94.9026	64487558872227	57.5637	-21.0556	-16.3813	-1.0037	12.9406	18.2877	2.28533	-2.40403	-2.44347	-2.2404	-2.03485	-1.98883
Carduelis_johannis	Fringillidae	Passeriformes	10.8074	47.4936	10.8074	47.4936	10.8074	47.4936	1.9354e+09	10.8074	7.92083	14.7125	18.1635	20.8292	26.3417	-0.239505	-0.757959	-0.702723	-0.639341	-0.580365	-0.526583
Carduelis_lawrencei	Fringillidae	Passeriformes	32.0502	-111.876	33.0657	-114.074	35.192	-119.7	4.25509e+11	33.0657	2.12334	9.90451	17.8476	23.0887	31.8132	1.20672	-1.23781	-1.14574	-0.683792	-0.0978213	0.660825
Carduelis_magellanica	Fringillidae	Passeriformes	-21.9961	-56.7787	-21.9961	-56.7787	-21.9961	-56.7787	5368521963980	21.9961	9.64301	16.4061	20.4572	23.5531	29.3089	0.584098	-0.584911	-0.508055	-0.273888	0.00634827	0.0914107
Carduelis_monguilloti	Fringillidae	Passeriformes	12.0475	108.475	12.0475	108.475	12.0475	108.475	6.14226e+09	12.0475	11.6649	16.8052	19.1127	20.5961	25.5052	-0.13175	-0.356489	-0.458143	-0.497972	-0.62807	-0.691654
Carduelis_notata	Fringillidae	Passeriformes	21.2355	-104.238	21.2355	-104.238	21.2355	-104.238	422609411515	21.2355	8.90892	16.4613	20.0176	22.8263	30.1897	0.536062	-0.660827	-0.501247	-0.350607	-0.155871	0.286058
Carduelis_olivacea	Fringillidae	Passeriformes	-11.263	-74.9699	-11.263	-74.9699	-11.263	-74.9699	143427921490	11.263	12.4808	18.7316	20.1097	20.9528	26.7417	-0.199233	-0.254908	-0.189911	-0.334841	-0.554902	-0.446312
Carduelis_pinus	Fringillidae	Passeriformes	43.7991	-109.411	43.7991	-109.411	43.7991	-109.411	16377806666440	43.7991	-11.2878	-5.48042	7.76037	20.0429	26.985	1.71632	-2.0046	-2.0345	-1.69241	-0.739919	-0.397069
Carduelis_psaltria	Fringillidae	Passeriformes	31.43	-106.732	31.43	-106.732	31.43	-106.732	3967892448315	31.43	1.06112	8.30334	15.9491	23.3209	31	1.12214	-1.31279	-1.26778	-0.927865	-0.0459712	0.470354
Carduelis_siemiradzkii	Fringillidae	Passeriformes	-3.86337	-80.2553	-3.86337	-80.2553	-3.86337	-80.2553	1.98734e+10	3.86337	17.9832	22.9649	24.4131	25.9703	30.6486	-1.01576	0.655636	0.664301	0.655621	0.58215	0.389796
Carduelis_sinica	Fringillidae	Passeriformes	37.5813	119.108	37.5813	119.108	37.5813	119.108	6.52956e+12	37.5813	-9.90437	-4.69837	9.56262	22.1106	26.6793	1.42991	-1.93965	-2.00025	-1.55242	-0.311386	-0.458888
Carduelis_spinescens	Fringillidae	Passeriformes	6.64011	-72.4978	6.64011	-72.4978	6.64011	-72.4978	9.63394e+10	6.64011	9.22743	14.4232	14.6774	15.0081	19.818	-0.656796	-0.628302	-0.733532	-1.07294	-1.6811	-1.7302
Carduelis_spinoides	Fringillidae	Passeriformes	28.564	82.9578	28.564	82.9578	28.564	82.9578	5.12885e+11	28.564	1.06763	6.78021	14.7009	20.0524	24.6272	0.968455	-1.31234	-1.37513	-1.07037	-0.738004	-0.86112
Carduelis_spinus	Fringillidae	Passeriformes	52.8928	27.8358	52.8928	27.8358	52.8928	27.8358	20009445400630	52.8928	-12.3943	-8.2243	5.72496	19.2039	24.7348	2.10074	-2.05483	-2.1487	-1.8372	-0.905957	-0.840544
Carduelis_tristis	Fringillidae	Passeriformes	41.6545	-101.33	41.6545	-101.33	41.6545	-101.33	11521267517390	41.6545	-9.13931	-3.25375	9.71548	21.7939	28.9716	1.61998	-1.90265	-1.93478	-1.53997	-0.378956	0.0183502
Carduelis_uropygialis	Fringillidae	Passeriformes	-21.138	-70.9233	-21.138	-70.9233	-21.138	-70.9233	438421407916	21.138	-5.61136	2.44701	6.51428	9.74588	16.4938	0.529848	-1.72078	-1.64339	-1.78258	-2.55197	-2.28269
Carduelis_xanthogastra	Fringillidae	Passeriformes	-15.5954	-67.9742	-15.5954	-67.9742	-15.5954	-67.9742	133410899194	15.5954	11.6073	17.0741	18.0121	18.5677	23.6566	0.149024	-0.363436	-0.423523	-0.660802	-1.02918	-1.04423
Carduelis_yarrellii	Fringillidae	Passeriformes	-8.7061	-42.4833	-8.7061	-42.4833	-8.7061	-42.4833	4.07063e+11	8.7061	16.6933	23.1267	25.0589	26.1933	32.6867	-0.437311	0.394677	0.709336	0.874826	0.638535	0.872179
Carduelis_yemenensis	Fringillidae	Passeriformes	14.4188	45.0949	14.4188	45.0949	14.4188	45.0949	6.70018e+10	14.4188	8.17005	15.2697	20.8348	25.6697	31.8728	0.0598341	-0.733976	-0.641494	-0.204927	0.50712	0.675023
Cariama_cristata	Cariamidae	Cariamiformes	-19.2587	-51.546	-19.2587	-51.546	-19.2587	-51.546	5144177900540	19.2587	12.4059	18.9225	22.5495	25.0972	30.6017	0.407036	-0.264491	-0.160442	0.151422	0.367114	0.379115
Caridonax_fulgidus	Alcedinidae	Coraciiformes	-8.74606	117.339	-8.74606	117.339	-8.74606	117.339	2.7481e+10	8.74606	19.231	23.5595	24.7207	25.7469	30.0307	-0.433338	0.952761	0.837108	0.756357	0.526302	0.250489
Carpococcyx_radiatus	Cuculidae	Cuculiformes	-0.790215	114.871	-0.790215	114.871	-0.790215	114.871	379631844306	0.790215	21.4562	25.5737	26.0281	26.5439	30.8025	-1.64797	1.65946	1.64603	1.27209	0.728424	0.424937
Carpococcyx_renauldi	Cuculidae	Cuculiformes	13.5408	105.1	13.5408	105.1	13.5408	105.1	383983081804	13.5408	17.1189	22.2092	25.2792	27.3139	32.0553	-0.00912456	0.476455	0.470596	0.956945	0.931698	0.718684
Carpococcyx_viridis	Cuculidae	Cuculiformes	-1.31022	100.94	-1.31022	100.94	-1.31022	100.94	2.04895e+10	1.31022	15.5643	19.6831	20.0107	20.491	24.5098	-1.49781	0.194993	-0.0367424	-0.351799	-0.649472	-0.883498
Carpodacus_cassinii	Fringillidae	Passeriformes	36.6523	-110.917	36.6523	-110.917	36.6523	-110.917	2943198570227	36.6523	-6.52479	0.119876	9.97269	20.1621	28.8455	1.38514	-1.76976	-1.76943	-1.5188	-0.715979	-0.00877565
Carpodacus_edwardsii	Fringillidae	Passeriformes	26.7916	99.7146	26.7916	99.7146	26.7916	99.7146	514067840781	26.7916	-7.78152	-0.979634	7.39398	14.2893	18.6978	0.869524	-1.83492	-1.8254	-1.71945	-1.80596	-1.92026
Carpodacus_eos	Fringillidae	Passeriformes	31.1977	97.8903	31.1977	97.8903	31.8909	97.5993	9.19746e+11	31.1977	-16.1927	-8.30948	1.54646	8.88286	14.2467	1.10995	-2.21682	-2.1521	-2.09914	-2.68625	-2.63797
Carpodacus_erythrinus	Fringillidae	Passeriformes	22.9653	82.2353	50.3003	88.8316	54.1327	89.7565	37183166126500	50.3003	9.42529	15.6053	3.56674	16.0992	22.0975	1.99477	-0.607781	-0.603341	-1.97777	-1.4875	-1.32979
Carpodacus_mexicanus	Fringillidae	Passeriformes	38.8721	-100.539	38.8721	-100.539	38.8721	-100.539	10793696229100	38.8721	-6.15142	0.0337857	11.6308	22.5113	29.8056	1.49121	-1.74991	-1.77389	-1.37527	-0.224819	0.200476
Carpodacus_nipalensis	Fringillidae	Passeriformes	26.1583	99.6017	26.1583	99.6017	26.1583	99.6017	655247478974	26.1583	-3.92725	2.40756	10.3579	16.6716	20.7831	0.833386	-1.62663	-1.64562	-1.48657	-1.38384	-1.56299
Carpodacus_pulcherrimus	Fringillidae	Passeriformes	32.8341	99.4206	32.8341	99.4206	32.8341	99.4206	2373058632220	32.8341	-16.1379	-9.00502	3.51151	14.5375	20.029	1.19487	-2.21459	-2.17963	-1.98122	-1.76308	-1.69391
Carpodacus_puniceus	Fringillidae	Passeriformes	32.7647	86.0916	32.7647	86.0916	32.7647	86.0916	3441877349670	32.7647	-20.4522	-13.3429	-1.47873	9.46798	15.3813	1.19132	-2.38189	-2.34049	-2.2654	-2.59544	-2.46029
Carpodacus_purpureus	Fringillidae	Passeriformes	38.9534	-84.7419	46.9348	-99.9061	52.6179	-105.796	9087628326130	46.9348	-5.62762	-0.281257	7.42346	16.5552	22.8518	1.85303	-1.72167	-1.7901	-1.71729	-1.40503	-1.1929
Carpodacus_rhodochlamys	Fringillidae	Passeriformes	46.5397	87.2027	46.5397	87.2027	47.1724	87.9327	3500479768086	46.5397	-21.3773	-15.6708	1.46899	16.3607	22.9281	1.83606	-2.41572	-2.42003	-2.10362	-1.44032	-1.17891
Carpodacus_roborowskii	Fringillidae	Passeriformes	34.7502	96.7256	34.7502	96.7256	34.7502	96.7256	191353318886	34.7502	-24.5366	-16.4807	-4.32449	6.69668	12.4289	1.29166	-2.52647	-2.44672	-2.4076	-3.01723	-2.91594
Carpodacus_rodochroa	Fringillidae	Passeriformes	31.2802	77.8647	31.2802	77.8647	31.2802	77.8647	235283751915	31.2802	-4.87045	0.572313	9.24736	15.6947	20.6532	1.11429	-1.68	-1.74576	-1.5778	-1.55987	-1.5857
Carpodacus_rodopeplus	Fringillidae	Passeriformes	27.2774	92.1958	28.782	95.1655	29.7951	97.1653	545134076915	28.782	2.1876	7.81519	9.55588	12.4472	16.9975	0.980408	-1.23317	-1.30305	-1.55297	-2.11692	-2.20116
Carpodacus_roseus	Fringillidae	Passeriformes	39.9318	112.713	51.4144	117.879	58.5849	119.043	12821111211920	51.4144	-19.8959	-14.2538	-1.93593	15.182	22.0106	2.04064	-2.36121	-2.37213	-2.2891	-1.6506	-1.34541
Carpodacus_rubescens	Fringillidae	Passeriformes	28.2969	100.2	28.2969	100.2	28.2969	100.2	916692849987	28.2969	-7.71145	-0.87106	7.97781	15.2915	19.768	0.953748	-1.83136	-1.81997	-1.67615	-1.63131	-1.73877
Carpodacus_rubicilla	Fringillidae	Passeriformes	32.6479	95.3773	32.6479	95.3773	32.6479	95.3773	3180774172850	32.6479	-19.7794	-12.8006	-1.11791	9.62074	15.4066	1.18532	-2.35685	-2.32132	-2.24644	-2.57157	-2.45629
Carpodacus_rubicilloides	Fringillidae	Passeriformes	32.9741	99.124	32.9741	99.124	32.9741	99.124	1797617782023	32.9741	-16.9458	-9.50724	1.20858	10.6743	15.9718	1.20204	-2.24719	-2.19918	-2.11858	-2.40506	-2.36646
Carpodacus_synoicus	Fringillidae	Passeriformes	38.3844	89.7084	38.3844	89.7084	38.3844	89.7084	1709421849556	38.3844	-15.7234	-8.8862	6.61272	19.7764	26.8012	1.46817	-2.19762	-2.17496	-1.77564	-0.793098	-0.43431
Carpodacus_thura	Fringillidae	Passeriformes	29.9587	94.8513	29.9587	94.8513	29.9587	94.8513	1132092103833	29.9587	-16.1202	-8.64286	1.60185	10.5028	15.7165	1.04416	-2.21387	-2.16536	-2.09593	-2.43239	-2.40714
Carpodacus_trifasciatus	Fringillidae	Passeriformes	34.0257	103.709	34.0257	103.709	34.0257	103.709	3.00377e+11	34.0257	-9.14399	-2.99487	6.94616	15.5763	20.2747	1.25539	-1.90287	-1.92274	-1.7519	-1.58093	-1.65148
Carpodacus_vinaceus	Fringillidae	Passeriformes	29.4345	103.607	29.4345	103.607	29.4345	103.607	1.18827e+12	29.4345	-1.30324	3.71572	13.3664	21.5024	25.6576	1.01592	-1.46874	-1.56981	-1.21	-0.440509	-0.661844
Carpodectes_antoniae	Cotingidae	Passeriformes	8.37398	-82.33	8.37398	-82.33	8.37398	-82.33	1.80523e+09	8.37398	20.6278	25.6167	26.4046	27.6889	33.0389	-0.470681	1.36121	1.66928	1.45724	1.03384	0.959549
Carpodectes_hopkei	Cotingidae	Passeriformes	2.01113	-78.2108	2.01113	-78.2108	2.01113	-78.2108	7.84669e+10	2.01113	21.0862	25.0133	25.4261	25.9569	30.2227	-1.33721	1.51976	1.3727	1.01411	0.578794	0.293469
Carpodectes_nitidus	Cotingidae	Passeriformes	13.1724	-84.6651	13.1724	-84.6651	13.1724	-84.6651	8.59474e+10	13.1724	19.9586	23.927	25.355	26.7593	30.8139	-0.0387234	1.15335	0.955101	0.986186	0.784458	0.427556
Carpornis_cucullata	Cotingidae	Passeriformes	-23.5388	-47.1365	-23.5388	-47.1365	-23.5388	-47.1365	226229095783	23.5388	9.42702	14.8622	18.9233	22.5654	27.4447	0.679041	-0.607601	-0.68652	-0.527178	-0.213044	-0.303087
Carpornis_melanocephala	Cotingidae	Passeriformes	-24.4034	-47.6627	-24.4034	-47.6627	-24.4034	-47.6627	7.22398e+10	24.4034	13.4182	18.2519	21.5182	24.3237	28.6782	0.730895	-0.130219	-0.261443	-0.0721651	0.183475	-0.0445719
Caryothraustes_canadensis	Cardinalidae	Passeriformes	1.35619	-58.1642	1.35619	-58.1642	1.35619	-58.1642	2166956954820	1.35619	20.3237	24.9227	25.6721	26.2991	31.384	-1.48612	1.26362	1.33293	1.11463	0.665489	0.559589
Caryothraustes_poliogaster	Cardinalidae	Passeriformes	15.5342	-88.5481	15.5342	-88.5481	15.5342	-88.5481	267458689294	15.5342	17.9746	22.7382	25.1357	27.1665	32.5266	0.144475	0.653754	0.603464	0.903	0.892141	0.832891
Casiornis_fuscus	Tyrannidae	Passeriformes	-7.5431	-44.782	-7.5431	-44.782	-7.5431	-44.782	1729031125580	7.5431	17.6835	24.0031	25.211	26.2152	32.1726	-0.557186	0.591338	0.980785	0.931093	0.644087	0.746912
Casiornis_rufus	Tyrannidae	Passeriformes	-14.7528	-56.8874	-14.7528	-56.8874	-19.7553	-55.8629	4700336898900	14.7528	14.8553	21.9131	24.3231	25.7582	31.2264	0.0855076	0.0805654	0.401188	0.627319	0.529106	0.522818
Casmerodius_albus	Ardeidae	Pelecaniformes	-4.34121	-63.4458	8.2967	-18.1144	7.63278	-19.2119	69723286926860	8.2967	16.1362	21.7918	19.0193	21.651	27.5887	-0.47854	0.293216	0.373661	-0.512431	-0.409211	-0.273397
Casuarius_bennetti	Casuariidae	Casuariiformes	-4.84746	140.975	-4.84746	140.975	-4.84746	140.975	323550923459	4.84746	16.2428	20.5505	21.3514	21.7546	26.5436	-0.877091	0.312179	0.118399	-0.105582	-0.387289	-0.48618
Casuarius_casuarius	Casuariidae	Casuariiformes	-6.76786	139.934	-6.76786	139.934	-6.76786	139.934	3.25332e+11	6.76786	20.9322	24.5021	26.0599	26.993	31.3936	-0.642309	1.46484	1.1613	1.28698	0.845954	0.561832
Casuarius_unappendiculatus	Casuariidae	Casuariiformes	-3.98023	142.383	-3.98023	142.383	-3.98023	142.383	150835260748	3.98023	21.4539	25.4068	26.0295	26.3419	30.6602	-0.998437	1.65854	1.55916	1.27278	0.676441	0.392437
Catamblyrhynchus_diadema	Thraupidae	Passeriformes	-11.9051	-74.6649	-11.9051	-74.6649	-11.9051	-74.6649	295536641149	11.9051	9.24675	14.987	15.956	16.4354	21.9496	-0.143837	-0.62631	-0.672877	-0.927048	-1.42679	-1.35635
Catamenia_analis	Emberizidae	Passeriformes	-15.96	-71.8551	-15.96	-71.8551	-15.96	-71.8551	914641021426	15.96	0.3376	7.9484	12.335	15.9577	22.7046	0.175976	-1.36204	-1.29351	-1.31023	-1.51289	-1.2198
Catamenia_homochroa	Emberizidae	Passeriformes	-13.2149	-71.6337	-13.2149	-71.6337	-13.2149	-71.6337	233353858957	13.2149	9.09711	15.113	16.0417	16.5388	22.2228	-0.0352895	-0.641685	-0.65897	-0.916781	-1.40802	-1.3072
Catamenia_inornata	Emberizidae	Passeriformes	-12.1119	-75.7007	-12.1119	-75.7007	-12.1119	-75.7007	687083582852	12.1119	1.02131	8.60084	11.661	13.7429	20.2025	-0.126314	-1.31554	-1.24586	-1.37253	-1.89951	-1.66397
Cataponera_turdoides	Turdidae	Passeriformes	-2.49564	120.558	-2.49564	120.558	-2.49564	120.558	1.88744e+10	2.49564	14.4346	18.6167	19.1202	19.6098	24.2256	-1.24231	0.016122	-0.207373	-0.496805	-0.82614	-0.937398
Catharacta_antarctica	Stercorariidae	Charadriiformes	-46.9142	90	-46.9161	89.941	-46.9161	89.941	112516727155023	46.9161	-0.74588	2.68713	6.85543	11.3128	15.5756	1.85223	-1.43324	-1.62975	-1.75839	-2.30246	-2.42952
Catharacta_chilensis	Stercorariidae	Charadriiformes	-53.3278	-63.1263	-53.3545	-64.423	-53.4985	-71.4196	2167148992237	53.3545	0.315802	2.81358	6.82671	11.2869	15.7854	2.11934	-1.36351	-1.62251	-1.76044	-2.30665	-2.39617
Catharacta_lonnbergi	Stercorariidae	Charadriiformes	-46.9142	90	-46.9161	89.941	-46.9161	89.941	112516727155023	46.9161	-0.74588	2.68713	6.85543	11.3128	15.5756	1.85223	-1.43324	-1.62975	-1.75839	-2.30246	-2.42952
Catharacta_maccormicki	Stercorariidae	Charadriiformes	45.5762	-155.445	42.7584	-148.949	-66.2099	102.259	27186258193725	42.7584	-10.7	-7.60662	-13.9876	-5.37136	-2.26323	1.66987	-1.97731	-2.12376	-2.81421	-4.6571	-4.92402
Catharacta_skua	Stercorariidae	Charadriiformes	52.9342	-21.4009	52.9465	-21.3994	63.6144	-20.1514	2.77372e+13	52.9465	-3.91046	-0.929455	5.20006	10.2057	12.7736	2.10291	-1.62567	-1.82289	-1.87253	-2.47953	-2.86384
Catharopeza_bishopi	Parulidae	Passeriformes	13.2838	-61.1841	13.2838	-61.1841	13.2838	-61.1841	6.93252e+07	13.2838	21.6333	24.4667	25.7528	26.6333	29.7	-0.029726	1.73057	1.14771	1.149	0.751609	0.177141
Cathartes_aura	Cathartidae	Accipitriformes	-6.04259	-67.695	6.83711	-77.193	6.83711	-77.193	2.60754e+13	6.83711	14.4308	20.4011	18.5616	21.1531	27.7221	-0.634514	0.0155503	0.090471	-0.581545	-0.513452	-0.245764
Cathartes_burrovianus	Cathartidae	Accipitriformes	-18.4681	-51.2119	-18.4681	-51.2119	-18.4681	-51.2119	6641523959370	18.4681	16.0015	21.8346	24.0116	25.1654	30.3089	0.353585	0.269573	0.383313	0.532945	0.383583	0.312836
Cathartes_melambrotus	Cathartidae	Accipitriformes	-3.83856	-62.419	-3.83856	-62.419	-3.83856	-62.419	5441207349490	3.83856	19.4812	25.0006	25.7328	26.3341	31.7415	-1.01947	1.01911	1.36706	1.14044	0.674449	0.64381
Catharus_aurantiirostris	Turdidae	Passeriformes	19.7465	-98.9512	19.7465	-98.9512	19.7465	-98.9512	700833539196	19.7465	10.1839	17.5193	20.266	22.331	29.4867	0.439467	-0.526732	-0.364353	-0.307703	-0.263919	0.130254
Catharus_bicknelli	Turdidae	Passeriformes	19.5573	-70.5663	45.6364	-66.5253	48.7894	-66.0367	5.52164e+10	45.6364	11.6692	16.7569	4.79781	16.4786	21.8612	1.79699	-0.355969	-0.464271	-1.89909	-1.41894	-1.3722
Catharus_dryas	Turdidae	Passeriformes	-9.95713	-72.1217	-9.95713	-72.1217	-9.95713	-72.1217	3.87826e+11	9.95713	12.4674	18.1915	19.3005	19.8062	25.2926	-0.316999	-0.256635	-0.270204	-0.468474	-0.787188	-0.73304
Catharus_frantzii	Turdidae	Passeriformes	14.4354	-87.1672	14.4354	-87.1672	14.4354	-87.1672	239401854056	14.4354	11.5091	18.2723	20.6193	22.6836	29.3784	0.0611157	-0.37522	-0.258467	-0.24464	-0.187206	0.10658
Catharus_fuscater	Turdidae	Passeriformes	-13.2167	-71.2091	-13.2167	-71.2091	-13.2167	-71.2091	258286598969	13.2167	9.17016	15.1855	16.0553	16.513	22.0698	-0.0351414	-0.634196	-0.65091	-0.915143	-1.41269	-1.33476
Catharus_fuscescens	Turdidae	Passeriformes	-10.6404	-55.5534	34.3801	-87.2485	47.2859	-96.3344	5631246988710	34.3801	15.8137	23.6113	10.3015	17.7343	24.6689	1.27318	0.237141	0.853187	-1.49134	-1.18728	-0.853149
Catharus_gracilirostris	Turdidae	Passeriformes	9.59235	-83.67	9.59235	-83.67	9.59235	-83.67	3.15055e+09	9.59235	7.4619	12.3881	13.3048	14	19.0095	-0.351257	-0.801261	-0.933647	-1.21617	-1.85564	-1.86779
Catharus_guttatus	Turdidae	Passeriformes	31.2938	-97.4551	44.8615	-87.5645	49.9972	-84.2712	15024707654530	44.8615	1.04689	7.74556	7.28577	16.3946	23.1367	1.76317	-1.31377	-1.30801	-1.72735	-1.43418	-1.14058
Catharus_mexicanus	Turdidae	Passeriformes	15.0901	-87.0945	15.0901	-87.0945	15.0901	-87.0945	121421896933	15.0901	13.7955	19.3342	22.1241	24.4768	30.414	0.111149	-0.0773501	-0.0947948	0.0554199	0.219354	0.336541
Catharus_minimus	Turdidae	Passeriformes	1.17398	-67.8941	44.8762	-78.2343	63.8393	-82.721	1.2569e+13	44.8762	20.2491	24.8766	9.41914	12.809	18.2037	1.76381	1.2405	1.3131	-1.56402	-2.05683	-2.00281
Catharus_occidentalis	Turdidae	Passeriformes	24.4137	-105.528	24.4137	-105.528	24.4137	-105.528	366961248988	24.4137	5.39324	13.7997	18.0826	21.5914	29.4748	0.731506	-0.983881	-0.7978	-0.650845	-0.421776	0.127643
Catharus_ustulatus	Turdidae	Passeriformes	3.9604	-79.551	45.8377	-105.825	55.5718	-111.933	13067948959022	45.8377	17.5144	22.7127	6.65197	15.1047	21.4466	1.80573	0.556114	0.596765	-1.77286	-1.66418	-1.44609
Catherpes_mexicanus	Troglodytidae	Passeriformes	35.0867	-109.817	35.0867	-109.817	35.0867	-109.817	4290010083480	35.0867	-3.0021	4.16484	13.329	22.5319	30.7772	1.30838	-1.57262	-1.54285	-1.21375	-0.220327	0.419142
Catoptrophorus_semipalmatus	Scolopacidae	Charadriiformes	-6.70028	-58.686	23.6745	-87.3911	44.1445	-106.488	4031642111348	23.6745	14.4044	19.5334	13.7996	20.8917	28.2557	0.68724	0.0115921	-0.061931	-1.16599	-0.567512	-0.13421
Catreus_wallichi	Phasianidae	Galliformes	29.6747	79.904	29.6747	79.904	29.6747	79.904	1.992e+11	29.6747	-1.43522	3.67759	12.9866	20.1725	25.8263	1.02889	-1.47704	-1.57208	-1.24763	-0.713878	-0.628721
Celeus_brachyurus	Picidae	Piciformes	21.2992	98.5798	21.2992	98.5798	21.2992	98.5798	5278752360210	21.2992	12.9618	18.2798	23.241	26.3209	31.0424	0.540119	-0.192063	-0.257378	0.320739	0.671048	0.480136
Celeus_castaneus	Picidae	Piciformes	16.4627	-89.0159	16.4627	-89.0159	16.4627	-89.0159	336124032344	16.4627	17.7573	22.7549	25.2903	27.3708	32.9888	0.212639	0.60695	0.607851	0.961193	0.947061	0.947057
Celeus_elegans	Picidae	Piciformes	-3.68054	-62.6671	-3.68054	-62.6671	-3.68054	-62.6671	5327129415580	3.68054	19.4207	24.8903	25.6963	26.2957	31.6175	-1.0434	1.00284	1.31896	1.12487	0.66462	0.61446
Celeus_flavescens	Picidae	Piciformes	-14.9736	-45.804	-14.9736	-45.804	-14.9736	-45.804	3482927440980	14.9736	14.0867	20.6463	23.11	24.4174	29.9327	0.102329	-0.0353997	0.136597	0.287263	0.205391	0.228663
Celeus_flavus	Picidae	Piciformes	-8.31584	-60.1335	-8.31584	-60.1335	-8.31584	-60.1335	5.08663e+12	8.31584	19.0472	24.8288	25.7976	26.3999	31.8531	-0.47659	0.905626	1.29283	1.16842	0.691306	0.670326
Celeus_grammicus	Picidae	Piciformes	-5.39578	-69.2171	-5.39578	-69.2171	-5.39578	-69.2171	4510891771020	5.39578	19.8772	25.1804	25.8595	26.4442	31.7024	-0.805927	1.12968	1.44898	1.19563	0.702691	0.634541
Celeus_loricatus	Picidae	Piciformes	8.13365	-75.9429	8.13365	-75.9429	8.13365	-75.9429	2.4396e+11	8.13365	20.9868	25.2756	25.7596	26.3986	30.9773	-0.495242	1.48411	1.4943	1.15194	0.690973	0.465115
Celeus_lugubris	Picidae	Piciformes	-16.7155	-61.3106	-16.7155	-61.3106	-16.7155	-61.3106	722114320534	16.7155	14.6546	21.2805	24.8457	27.0896	32.3079	0.23086	0.0495113	0.263073	0.799135	0.871624	0.779625
Celeus_obrieni	Picidae	Piciformes	-10.684	-47.8732	-10.684	-47.8732	-10.684	-47.8732	667315948741	10.684	15.9919	23.584	25.0054	26.3141	33.1776	-0.250556	0.267896	0.844685	0.855504	0.669309	0.994324
Celeus_spectabilis	Picidae	Piciformes	-8.87117	-72.6677	-8.87117	-72.6677	-8.87117	-72.6677	435469514201	8.87117	18.123	23.761	25.1429	25.8319	31.2596	-0.420961	0.686454	0.900624	0.90565	0.54747	0.530537
Celeus_torquatus	Picidae	Piciformes	-4.67191	-61.5269	-4.67191	-61.5269	-4.67191	-61.5269	6075993842192	4.67191	19.2859	24.8648	25.7067	26.34	31.7367	-0.900717	0.967098	1.30806	1.1293	0.675954	0.642666
Celeus_undatus	Picidae	Piciformes	-5.39578	-69.2171	-5.39578	-69.2171	-5.39578	-69.2171	4510891771020	5.39578	19.8772	25.1804	25.8595	26.4442	31.7024	-0.805927	1.12968	1.44898	1.19563	0.702691	0.634541
Centrocercus_minimus	Phasianidae	Galliformes	38.5405	-106.824	38.5405	-106.824	38.5405	-106.824	9.99015e+09	38.5405	-17.8467	-9.44891	3.04067	15.3957	24.7511	1.47556	-2.28282	-2.19692	-2.01026	-1.61292	-0.837434
Centrocercus_urophasianus	Phasianidae	Galliformes	43.4696	-110.624	43.4696	-110.624	43.4696	-110.624	1469839066950	43.4696	-12.0175	-5.93518	6.47267	19.4129	28.5587	1.70167	-2.03789	-2.05405	-1.78551	-0.864973	-0.070049
Centropus_andamanensis	Cuculidae	Cuculiformes	12.546	92.821	12.546	92.821	12.546	92.821	5.97596e+09	12.546	22.0279	25.4115	26.5699	28.0672	31.7459	-0.0900102	1.90053	1.56153	1.54573	1.13918	0.644845
Centropus_anselli	Cuculidae	Cuculiformes	-0.321504	15.8739	-0.321504	15.8739	-0.321504	15.8739	861045660491	0.321504	19.0113	23.2838	24.6289	25.5642	30.6163	-1.83701	0.896557	0.754449	0.725627	0.481033	0.382431
Centropus_ateralbus	Cuculidae	Cuculiformes	-5.87653	150.348	-5.87653	150.348	-5.87653	150.348	3.34343e+10	5.87653	20.6625	23.937	24.7535	25.1436	29.0212	-0.746457	1.37273	0.958446	0.767468	0.378305	0.0290375
Centropus_bengalensis	Cuculidae	Cuculiformes	21.2267	102.645	21.2267	102.645	21.2267	102.645	5157529825250	21.2267	14.1016	18.9695	23.3258	25.9485	29.9604	0.535505	-0.0332155	-0.153095	0.342772	0.576674	0.234843
Centropus_bernsteini	Cuculidae	Cuculiformes	-4.37374	143.63	-4.37374	143.63	-4.37374	143.63	421565708280	4.37374	21.0298	24.8403	25.8086	26.3378	30.7406	-0.941889	1.49946	1.29768	1.1732	0.675394	0.41079
Centropus_celebensis	Cuculidae	Cuculiformes	-1.84738	121.103	-1.84738	121.103	-1.84738	121.103	109771959606	1.84738	20.1063	24.1715	24.7987	25.2981	29.8734	-1.37183	1.19709	1.03924	0.782923	0.415827	0.215501
Centropus_chalybeus	Cuculidae	Cuculiformes	-0.937286	135.892	-0.937286	135.892	-0.937286	135.892	2.05284e+09	0.937286	21.07	24.625	25.2658	25.73	29.635	-1.60147	1.51392	1.20939	0.95185	0.522092	0.162817
Centropus_chlororhynchus	Cuculidae	Cuculiformes	6.69663	80.4983	6.69663	80.4983	6.69663	80.4983	9.15024e+09	6.69663	19.3514	23.5459	24.5443	25.5126	29.5658	-0.65037	0.984359	0.83293	0.697824	0.468338	0.147595
Centropus_cupreicaudus	Cuculidae	Cuculiformes	-12.2621	24.5796	-12.2621	24.5796	-12.2621	24.5796	1456540556380	12.2621	9.15366	17.7365	21.2735	23.6691	30.822	-0.113678	-0.635891	-0.334594	-0.120962	0.0326642	0.429423
Centropus_goliath	Cuculidae	Cuculiformes	0.87261	128.013	0.87261	128.013	0.87261	128.013	2.06458e+10	0.87261	21.4888	25.0719	25.5308	25.8715	29.7976	-1.62143	1.6723	1.39899	1.05614	0.557374	0.198703
Centropus_grillii	Cuculidae	Cuculiformes	-6.88171	24.8422	-6.88171	24.8422	-6.88171	24.8422	7031071595120	6.88171	16.0656	21.8829	23.911	25.2756	31.2259	-0.629513	0.280783	0.39429	0.503609	0.41034	0.522682
Centropus_leucogaster	Cuculidae	Cuculiformes	6.97468	-2.90392	6.97468	-2.90392	6.97468	-2.90392	1091761233280	6.97468	18.9836	24.0615	25.4037	26.7884	32.755	-0.619143	0.88959	1.00079	1.00527	0.792079	0.889026
Centropus_melanops	Cuculidae	Cuculiformes	6.6697	124.247	6.6697	124.247	6.6697	124.247	8.71505e+10	6.6697	20.6589	24.7387	25.7701	26.6542	30.9483	-0.653429	1.37154	1.25533	1.15647	0.757022	0.458447
Centropus_menbeki	Cuculidae	Cuculiformes	-7.11803	140.898	-7.11803	140.898	-7.11803	140.898	527450748391	7.11803	19.9077	23.8125	24.8489	25.4086	29.9877	-0.603287	1.13851	0.917317	0.800254	0.442803	0.240919
Centropus_milo	Cuculidae	Cuculiformes	-9.62236	160.158	-9.62236	160.158	-9.62236	160.158	9.06643e+09	9.62236	21.2752	24.6706	25.3951	25.9844	29.5982	-0.348415	1.5897	1.22767	1.00189	0.585704	0.154714
Centropus_monachus	Cuculidae	Cuculiformes	5.6596	33.7896	5.6596	33.7896	5.6596	33.7896	2386638957930	5.6596	17.4131	22.6419	23.8618	25.1821	31.304	-0.772978	0.535355	0.578355	0.489446	0.387642	0.540879
Centropus_nigrorufus	Cuculidae	Cuculiformes	-6.1052	107.12	-6.1052	107.12	-6.1052	107.12	2.29775e+10	6.1052	21.177	25.5845	26.1958	26.8147	31.1513	-0.719025	1.553	1.65187	1.35194	0.79897	0.505366
Centropus_phasianinus	Cuculidae	Cuculiformes	-17.6782	143.93	-17.6782	143.93	-17.6782	143.93	2286852914360	17.6782	12.7414	19.4087	24.6443	28.2005	34.0889	0.299032	-0.221151	-0.0825836	0.730747	1.17686	1.22806
Centropus_rectunguis	Cuculidae	Cuculiformes	-1.65791	114.053	-1.65791	114.053	-1.65791	114.053	898715008909	1.65791	21.75	25.6581	26.2109	26.7828	31.0241	-1.41387	1.7791	1.69202	1.35935	0.790604	0.475914
Centropus_senegalensis	Cuculidae	Cuculiformes	7.09525	14.2388	7.09525	14.2388	7.09525	14.2388	8154745641920	7.09525	17.0735	23.5663	25.0367	26.9116	33.3821	-0.605796	0.467535	0.8392	0.86679	0.824439	1.04594
Centropus_sinensis	Cuculidae	Cuculiformes	13.4525	108.356	13.4525	108.356	13.4525	108.356	6859959071200	13.4525	12.9677	18.813	24.1807	27.9979	33.306	-0.0161835	-0.191278	-0.177418	0.583481	1.1197	1.02668
Centropus_spilopterus	Cuculidae	Cuculiformes	-5.45557	133.11	-5.45557	133.11	-5.45557	133.11	9.06392e+08	5.45557	22.6	25.4	26.5119	27.2857	30.9143	-0.79839	2.18157	1.55573	1.51411	0.924106	0.450609
Centropus_steerii	Cuculidae	Cuculiformes	13.1924	121.39	13.1924	121.39	13.1924	121.39	5.82875e+08	13.1924	21.9889	25.6778	27.0213	28.5	32.4778	-0.0371056	1.88297	1.70297	1.81529	1.26268	0.820961
Centropus_superciliosus	Cuculidae	Cuculiformes	-30.879	28.8301	-30.879	28.8301	-30.879	28.8301	6091417836830	30.879	12.9637	19.8141	22.3782	23.5559	30.0704	1.09315	-0.191823	-0.0143539	0.11208	0.00697892	0.259363
Centropus_toulou	Cuculidae	Cuculiformes	-19.3851	46.6983	-19.3851	46.6983	-19.3851	46.6983	509016626794	19.3851	12.9433	19.3127	22.93	25.0898	30.974	0.415481	-0.19453	-0.0983011	0.242388	0.365325	0.464364
Centropus_unirufus	Cuculidae	Cuculiformes	13.7286	121.259	13.7286	121.259	13.7286	121.259	6.78868e+10	13.7286	18.7373	22.5892	24.7592	26.4054	30.81	0.0058075	0.828946	0.5648	0.769402	0.692718	0.426674
Centropus_violaceus	Cuculidae	Cuculiformes	-5.87513	150.354	-5.87513	150.354	-5.87513	150.354	3.15842e+10	5.87513	20.7277	23.9959	24.8113	25.2036	29.0746	-0.746626	1.39454	0.978326	0.787255	0.392849	0.0405815
Centropus_viridis	Cuculidae	Cuculiformes	14.166	120.86	14.166	120.86	14.166	120.86	227726664455	14.166	20.1275	24.1008	25.6216	26.9084	31.3159	0.0401951	1.20347	1.01442	1.09347	0.823612	0.543677
Cephalopterus_glabricollis	Cotingidae	Passeriformes	10.5269	-84.0108	9.98232	-83.5046	9.31714	-82.8864	2.62681e+10	9.98232	20.4017	24.4854	22.9524	20.9531	25.7327	-0.314656	1.28811	1.15487	0.247902	-0.554858	-0.647127
Cephalopterus_ornatus	Cotingidae	Passeriformes	-5.21709	-65.008	-5.21709	-65.008	-5.21709	-65.008	4.51401e+12	5.21709	18.9148	24.6658	25.6485	26.1627	31.6442	-0.828704	0.872433	1.22572	1.1047	0.630765	0.62077
Cephalopterus_penduliger	Cotingidae	Passeriformes	-0.813874	-79.4639	-0.813874	-79.4639	-0.813874	-79.4639	1.13345e+11	0.813874	19.8259	24.0271	24.4916	25.1943	29.5003	-1.64021	1.11496	0.988957	0.680748	0.390602	0.13323
Cephalopyrus_flammiceps	Remizidae	Passeriformes	25.1672	78.9583	28.4163	78.4031	30.9576	77.9689	456289924584	28.4163	9.38882	16.5931	17.387	18.6392	23.01	0.960329	-0.611583	-0.484884	-0.746475	-1.01543	-1.16389
Cepphus_carbo	Alcidae	Charadriiformes	45.142	141.966	48.0246	142.824	49.8991	144.702	2456028155812	48.0246	-12.5269	-8.23004	-1.96797	14.2701	18.8872	1.89947	-2.06075	-2.14893	-2.29075	-1.80927	-1.88842
Cepphus_columba	Alcidae	Charadriiformes	52.6852	114.243	53.5751	79.3423	57.9636	-148.644	9166716316780	53.5751	-2.48891	-0.0727007	2.11792	11.7065	15.5391	2.1282	-1.5419	-1.77939	-2.06573	-2.23856	-2.4353
Cepphus_grylle	Alcidae	Charadriiformes	63.0982	-43.5111	64.1399	-24.2523	69.7542	48.8049	13979136537300	64.1399	-12.4024	-9.23704	-1.9144	10.0664	13.5019	2.53294	-2.0552	-2.18869	-2.28799	-2.50155	-2.75283
Ceratogymna_atrata	Bucerotidae	Bucerotiformes	-0.395597	25.0912	-0.395597	25.0912	-0.395597	25.0912	1858160941080	0.395597	18.9668	23.3976	24.586	25.4637	30.6398	-1.80063	0.885397	0.788009	0.711456	0.456327	0.387772
Ceratogymna_elata	Bucerotidae	Bucerotiformes	7.33143	-9.46631	7.33143	-9.46631	7.33143	-9.46631	405249545312	7.33143	19.2433	24.2432	25.7647	27.1417	33.1986	-0.579975	0.955973	1.06486	1.15413	0.885511	0.999593
Cercibis_oxycerca	Threskiornithidae	Pelecaniformes	6.886	-68.7855	6.886	-68.7855	6.886	-68.7855	323789208782	6.886	21.501	25.9997	27.1447	28.4195	34.2332	-0.629034	1.67717	1.89452	1.89754	1.23946	1.26598
Cercococcyx_mechowi	Cuculidae	Cuculiformes	2.88462	9.82419	2.88462	9.82419	2.88462	9.82419	1612538431961	2.88462	18.5142	23.0817	24.1073	25.0619	30.6563	-1.17263	0.77583	0.696683	0.561362	0.358585	0.391544
Cercococcyx_montanus	Cuculidae	Cuculiformes	-7.0869	38.1721	-7.0869	38.1721	-7.0869	38.1721	608848015347	7.0869	14.1728	19.7178	22.4622	23.9892	29.2321	-0.606717	-0.0227939	-0.0308407	0.13125	0.10592	0.0747051
Cercococcyx_olivinus	Cuculidae	Cuculiformes	0.909463	18.6116	0.909463	18.6116	0.909463	18.6116	1498580396350	0.909463	19.0357	23.3296	24.398	25.3108	30.5245	-1.60997	0.902709	0.767859	0.650846	0.418909	0.361562
Cercomacra_brasiliana	Thamnophilidae	Passeriformes	-21.441	-42.1942	-21.441	-42.1942	-21.441	-42.1942	110577143903	21.441	12.5474	18.361	21.5262	23.9106	29.244	0.549129	-0.246342	-0.245475	-0.0705321	0.087844	0.0772971
Cercomacra_carbonaria	Thamnophilidae	Passeriformes	2.47756	-60.8087	2.47756	-60.8087	2.47756	-60.8087	1.55567e+10	2.47756	22.1876	26.1788	27.2472	27.9653	32.9006	-1.24567	1.97448	2.01306	1.96916	1.11057	0.925089
Cercomacra_cinerascens	Thamnophilidae	Passeriformes	-4.09033	-62.5185	-4.09033	-62.5185	-4.09033	-62.5185	5484480882710	4.09033	19.363	24.9193	25.7222	26.3217	31.7246	-0.982344	0.987451	1.33147	1.13587	0.671255	0.639799
Cercomacra_ferdinandi	Thamnophilidae	Passeriformes	-6.57903	-48.2283	-6.57903	-48.2283	-6.57903	-48.2283	126899738494	6.57903	17.4724	25.1192	25.9265	26.8667	34.1971	-0.663772	0.547465	1.42058	1.22559	0.812617	1.25646
Cercomacra_laeta	Thamnophilidae	Passeriformes	0.223551	-59.2417	0.223551	-59.2417	0.223551	-59.2417	320220477540	0.223551	21.0455	25.6172	26.2084	26.9734	31.9196	-1.89233	1.50508	1.66959	1.35811	0.840766	0.686192
Cercomacra_manu	Thamnophilidae	Passeriformes	-10.6187	-69.2771	-10.6187	-69.2771	-10.6187	-69.2771	399980733022	10.6187	17.5246	24.0458	25.2295	25.9645	31.9584	-0.256432	0.558227	0.995373	0.938049	0.58069	0.695465
Cercomacra_melanaria	Thamnophilidae	Passeriformes	-17.9312	-56.266	-17.9312	-56.266	-17.9312	-56.266	3.77996e+11	17.9312	15.0182	21.68	24.997	26.6449	32.5842	0.316636	0.106192	0.348766	0.852472	0.754609	0.84701
Cercomacra_nigrescens	Thamnophilidae	Passeriformes	-8.19771	-61.5873	-8.19771	-61.5873	-8.19771	-61.5873	3.18966e+12	8.19771	18.1382	24.5222	25.4098	26.0492	32.0644	-0.488661	0.689849	1.16906	1.00769	0.602019	0.720856
Cercomacra_nigricans	Thamnophilidae	Passeriformes	3.95342	-75.0943	3.95342	-75.0943	3.95342	-75.0943	4.4812e+11	3.95342	20.3072	25.226	25.5651	26.2087	31.2687	-1.00239	1.25847	1.47053	1.07014	0.642439	0.532666
Cercomacra_parkeri	Thamnophilidae	Passeriformes	4.80083	-75.6168	4.80083	-75.6168	4.80083	-75.6168	49514038409	4.80083	13.4728	17.9939	18.4378	18.8375	23.5344	-0.883324	-0.122675	-0.298513	-0.599737	-0.977184	-1.06698
Cercomacra_serva	Thamnophilidae	Passeriformes	-6.83674	-72.3242	-6.83674	-72.3242	-6.83674	-72.3242	1101806293890	6.83674	18.8035	24.2919	25.3606	25.8951	31.2415	-0.634555	0.845042	1.0825	0.988394	0.563289	0.52632
Cercomacra_tyrannina	Thamnophilidae	Passeriformes	2.47013	-62.2391	2.47013	-62.2391	2.47013	-62.2391	2591472723680	2.47013	20.6615	25.3014	25.7246	26.0984	30.992	-1.24706	1.37238	1.50685	1.13692	0.614451	0.468515
Cercomela_dubia	Muscicapidae	Passeriformes	10.0862	40.9028	10.0862	40.9028	10.0862	40.9028	5.38941e+10	10.0862	14.0083	20.9634	24.4204	28.0926	34.8534	-0.305024	-0.0467972	0.198464	0.657962	1.14634	1.43194
Cercomela_familiaris	Muscicapidae	Passeriformes	-26.5284	18.9975	-26.5284	18.9975	-26.5284	18.9975	6213909678380	26.5284	11.7773	18.4586	22.1253	24.1086	30.4027	0.854556	-0.342856	-0.231057	0.0556958	0.133487	0.333988
Cercomela_fusca	Muscicapidae	Passeriformes	25.7418	77.097	25.7418	77.097	25.7418	77.097	957629450602	25.7418	8.73167	16.3561	25.5296	33.2709	40.7361	0.809383	-0.678663	-0.514188	1.05566	2.96258	3.38052
Cercomela_melanura	Muscicapidae	Passeriformes	23.3761	41.0256	23.3761	41.0256	23.3761	41.0256	1869002912900	23.3761	11.2553	18.3688	25.8733	31.274	38.2574	0.66918	-0.405296	-0.244328	1.20176	2.15281	2.45291
Cercomela_schlegelii	Muscicapidae	Passeriformes	-29.8814	20.0772	-29.8814	20.0772	-29.8814	20.0772	1043711985540	29.8814	4.5762	12.1668	18.5524	23.7059	31.1431	1.04001	-1.05095	-0.953842	-0.582901	0.0410293	0.50345
Cercomela_scotocerca	Muscicapidae	Passeriformes	4.43161	39.9307	4.43161	39.9307	4.43161	39.9307	458330127966	4.43161	15.5177	23.1204	25.0822	26.7584	33.2272	-0.933791	0.187238	0.707576	0.883306	0.784214	1.0068
Cercomela_sinuata	Muscicapidae	Passeriformes	-30.7383	22.7724	-30.7383	22.7724	-30.7383	22.7724	741369134044	30.7383	1.62147	9.53441	16.8804	22.9799	30.7617	1.08571	-1.27365	-1.17487	-0.812722	-0.121951	0.415617
Cercomela_sordida	Muscicapidae	Passeriformes	9.75792	39.2161	9.75792	39.2161	9.75792	39.2161	154789896210	9.75792	8.48818	16.2109	17.0845	18.3319	25.6997	-0.335629	-0.702864	-0.531854	-0.786356	-1.07426	-0.653587
Cercomela_tractrac	Muscicapidae	Passeriformes	-28.9371	19.5525	-28.9371	19.5525	-28.9371	19.5525	921707460125	28.9371	5.04113	12.672	18.9571	23.989	31.3867	0.988883	-1.01311	-0.907324	-0.522004	0.105864	0.560209
Cercotrichas_podobe	Muscicapidae	Passeriformes	14.8764	-1.25187	14.8764	-1.25187	14.8764	-1.25187	3.32529e+12	14.8764	13.9136	21.7949	27.6644	31.8756	39.2458	0.0949419	-0.0604623	0.374364	2.29875	2.37643	2.79726
Cereopsis_novaehollandiae	Anatidae	Anseriformes	-36.0896	144.087	-36.0896	144.087	-36.0896	144.087	5.99018e+11	36.0896	4.34825	9.08167	14.9998	21.1467	28.3665	1.35774	-1.06921	-1.20973	-1.03737	-0.51479	-0.110816
Cerorhinca_monocerata	Alcidae	Charadriiformes	40.577	110.257	40.577	110.257	52.0336	-131.469	4.17399e+12	40.577	-5.75428	-2.18497	8.44631	13.8792	17.0634	1.57064	-1.72854	-1.88439	-1.64055	-1.87628	-2.19043
Certhia_americana	Certhiidae	Passeriformes	33.1036	-102.335	33.1036	-102.335	33.1036	-102.335	13615202904960	33.1036	-10.0563	-4.22201	8.68076	20.6416	27.6095	1.20866	-1.94691	-1.97898	-1.62243	-0.618785	-0.269102
Certhia_brachydactyla	Certhiidae	Passeriformes	44.6739	9.81131	44.6739	9.81131	44.6739	9.81131	3664173814080	44.6739	-1.05954	2.42697	11.046	20.1438	26.0894	1.75494	-1.45331	-1.64453	-1.42736	-0.71966	-0.576756
Certhia_discolor	Certhiidae	Passeriformes	27.1856	90.9888	27.1856	90.9888	27.1856	90.9888	1.59738e+11	27.1856	0.567202	6.09903	13.4735	18.64	23.1807	0.891792	-1.34657	-1.4207	-1.19923	-1.01528	-1.13247
Certhia_familiaris	Certhiidae	Passeriformes	56.0637	38.8332	56.0637	38.8332	56.0637	38.8332	20991400674800	56.0637	-18.0194	-13.3379	2.69081	17.8542	23.6176	2.2269	-2.28957	-2.34031	-2.03152	-1.16475	-1.0515
Certhia_himalayana	Certhiidae	Passeriformes	29.2262	86.3296	29.2262	86.3296	29.2262	86.3296	1278226173219	29.2262	-3.44883	2.58549	13.5965	22.3066	27.8395	1.00463	-1.59891	-1.63554	-1.18677	-0.269193	-0.221375
Certhia_hodgsoni	Certhiidae	Passeriformes	27.4077	88.692	27.4077	88.692	27.4077	88.692	505703779402	27.4077	-7.7391	-1.727	7.21718	14.6448	19.1227	0.904274	-1.83276	-1.86226	-1.73234	-1.74448	-1.84865
Certhia_manipurensis	Certhiidae	Passeriformes	22.5819	93.702	22.5819	93.702	22.5819	93.702	106900055682	22.5819	6.06533	12.5946	18.3526	21.4957	26.244	0.620529	-0.926662	-0.914544	-0.612148	-0.441918	-0.546054
Certhia_nipalensis	Certhiidae	Passeriformes	28.772	94.9928	28.772	94.9928	28.772	94.9928	1.50246e+11	28.772	-1.882	3.75335	11.146	16.6625	20.8104	0.979863	-1.50484	-1.56757	-1.41857	-1.38548	-1.55821
Certhia_tianquanensis	Certhiidae	Passeriformes	29.2718	102.601	29.2718	102.601	29.2718	102.601	3.64182e+10	29.2718	-7.23916	-1.86292	7.8458	16.3282	20.7687	1.0071	-1.80711	-1.86886	-1.68604	-1.4462	-1.56552
Certhiaxis_cinnamomeus	Furnariidae	Passeriformes	-12.6718	-45.3601	-12.6718	-45.3601	-12.6718	-45.3601	7113708115360	12.6718	15.1467	21.2584	23.7733	25.284	30.4822	-0.0796124	0.126671	0.258478	0.464295	0.412393	0.35197
Certhiaxis_mustelinus	Furnariidae	Passeriformes	-6.35092	-68.5155	-6.35092	-68.5155	-6.35092	-68.5155	566194131365	6.35092	20.6775	25.7708	26.3641	26.9474	32.0132	-0.690115	1.37773	1.75576	1.43625	0.833908	0.708582
Certhidea_olivacea	Emberizidae	Passeriformes	-0.859938	-90.9606	-0.859938	-90.9606	-0.859938	-90.9606	6.52995e+09	0.859938	16.5434	21.1197	23.0769	25.2171	29.9079	-1.62543	0.366781	0.229962	0.278906	0.396129	0.22316
Certhilauda_albescens	Alaudidae	Passeriformes	-32.3019	20.9785	-32.3019	20.9785	-32.3019	20.9785	270668009798	32.3019	2.61297	9.64332	16.4212	22.4117	30.5012	1.16749	-1.20211	-1.16636	-0.870527	-0.246461	0.356292
Certhilauda_barlowi	Alaudidae	Passeriformes	-25.9761	15.7763	-25.9761	15.7763	-25.9761	15.7763	6.37798e+10	25.9761	7.55518	14.5282	18.3204	21.7521	28.9971	0.82291	-0.792548	-0.722429	-0.616807	-0.387826	0.0238366
Certhilauda_burra	Alaudidae	Passeriformes	-30.0752	20.015	-30.0752	20.015	-30.0752	20.015	6.75251e+10	30.0752	2.58174	10.427	17.9878	24.7506	33.5098	1.0504	-1.20441	-1.10361	-0.66421	0.28407	1.07843
Certhilauda_chuana	Alaudidae	Passeriformes	-23.6152	26.7488	-23.6152	26.7488	-23.6152	26.7488	114539062876	23.6152	2.31875	11.5247	19.1823	24.4051	31.1012	0.683661	-1.22365	-1.01092	-0.4871	0.202528	0.493759
Certhilauda_curvirostris	Alaudidae	Passeriformes	-33.1685	18.6406	-33.1685	18.6406	-33.1685	18.6406	6.04395e+10	33.1685	7.23575	12.9661	17.3648	21.5638	28.2942	1.21196	-0.822203	-0.879536	-0.749434	-0.427597	-0.126088
Certhilauda_erythrochlamys	Alaudidae	Passeriformes	-25.9761	15.7763	-25.9761	15.7763	-25.9761	15.7763	6.37798e+10	25.9761	7.55518	14.5282	18.3204	21.7521	28.9971	0.82291	-0.792548	-0.722429	-0.616807	-0.387826	0.0238366
Certhilauda_semitorquata	Alaudidae	Passeriformes	-29.3223	27.6396	-29.3223	27.6396	-29.3223	27.6396	435941635466	29.3223	0.980175	9.08805	15.7195	20.836	27.4461	1.00984	-1.31837	-1.20924	-0.955036	-0.578967	-0.302798
Certhilauda_subcoronata	Alaudidae	Passeriformes	-30.6942	21.172	-30.6942	21.172	-30.6942	21.172	744070771831	30.6942	5.20712	12.6606	18.8868	23.9645	31.41	1.08338	-0.999393	-0.908385	-0.532744	0.100231	0.565668
Certhionyx_niger	Meliphagidae	Passeriformes	-23.3279	132.329	-23.3279	132.329	-23.3279	132.329	4932265510630	23.3279	6.85844	13.863	22.0891	29.1328	36.4314	0.66625	-0.85658	-0.791407	0.047771	1.44959	1.8791
Certhionyx_pectoralis	Meliphagidae	Passeriformes	-15.9979	134.91	-15.9979	134.91	-15.9979	134.91	917470541334	15.9979	13.9764	21.4018	26.5078	29.8905	36.4319	0.178765	-0.0514015	0.288571	1.51188	1.68462	1.87924
Certhionyx_variegatus	Meliphagidae	Passeriformes	-24.5895	131.425	-24.5895	131.425	-24.5895	131.425	4650310149860	24.5895	6.79299	13.759	22.0524	29.2613	36.6644	0.741931	-0.862474	-0.801899	0.0398024	1.48857	1.94856
Ceryle_rudis	Alcedinidae	Coraciiformes	-1.2071	21.6553	-1.2071	21.6553	-1.2071	21.6553	20265010755100	1.2071	14.8863	21.2777	23.736	25.515	31.5532	-1.52481	0.0854081	0.262482	0.453802	0.468921	0.599301
Cettia_acanthizoides	Sylviidae	Passeriformes	33.2137	105.414	33.2137	105.414	33.2137	105.414	292528547430	33.2137	-3.75372	1.61739	11.346	19.899	24.1646	1.21427	-1.61663	-1.68958	-1.40084	-0.768679	-0.948936
Cettia_annae	Sylviidae	Passeriformes	7.50234	134.573	7.50234	134.573	7.50234	134.573	3.62714e+08	7.50234	21.7667	25.1333	26.0972	26.8667	30.5333	-0.56155	1.78614	1.42709	1.30455	0.812617	0.363574
Cettia_brunnescens	Sylviidae	Passeriformes	27.5613	92.695	27.5613	92.695	27.5613	92.695	199253495865	27.5613	-3.4596	2.27902	9.98737	15.7981	20.3052	0.912877	-1.59954	-1.65287	-1.51759	-1.54143	-1.64619
Cettia_brunnifrons	Sylviidae	Passeriformes	28.1137	99.2099	28.1137	99.2099	28.2531	99.3427	1.27586e+12	28.1137	-3.11681	2.84654	11.4312	18.0623	22.1884	0.943621	-1.57941	-1.62062	-1.39323	-1.12549	-1.31341
Cettia_canturians	Sylviidae	Passeriformes	23.1562	109.659	30.215	112.032	33.2802	113.203	1.93827e+12	30.215	8.93481	12.9618	14.3611	24.292	28.4401	1.05788	-0.658207	-0.87995	-1.10708	0.176085	-0.0952306
Cettia_carolinae	Sylviidae	Passeriformes	-7.58557	131.409	-7.58557	131.409	-7.58557	131.409	2.64312e+09	7.58557	22.7034	25.5759	27.0305	28.1586	32.0552	-0.552652	2.23772	1.64721	1.82126	1.16499	0.71865
Cettia_cetti	Sylviidae	Passeriformes	36.9312	60.7733	36.9312	60.7733	36.9312	60.7733	6253675646241	36.9312	-4.55831	-0.02117	12.0048	23.8553	30.6689	1.39864	-1.66252	-1.77673	-1.34106	0.075163	0.394417
Cettia_diphone	Sylviidae	Passeriformes	37.2285	138.535	37.2285	138.535	37.2285	138.535	4.41148e+11	37.2285	-5.02556	-1.12321	10.5152	22.743	26.4268	1.41298	-1.68862	-1.83256	-1.47323	-0.174191	-0.50958
Cettia_flavolivacea	Sylviidae	Passeriformes	29.657	102.874	29.657	102.874	29.8627	102.533	1716403093035	29.657	2.0327	7.73125	14.8951	19.6808	23.7074	1.02794	-1.24434	-1.30903	-1.04901	-0.812094	-1.03475
Cettia_fortipes	Sylviidae	Passeriformes	26.9928	107.852	27.1927	106.247	27.9068	105.298	2589934784471	27.1927	2.88998	7.4245	16.805	23.9405	27.8749	0.892191	-1.18157	-1.33068	-0.822356	0.0947147	-0.214007
Cettia_haddeni	Sylviidae	Passeriformes	-5.82355	154.89	-5.82355	154.89	-5.82355	154.89	4.48509e+08	5.82355	16.7333	20.1833	20.8264	21.4	25.45	-0.752888	0.402198	0.0507062	-0.206504	-0.46198	-0.70242
Cettia_major	Sylviidae	Passeriformes	29.8987	97.8743	29.8987	97.8743	29.8987	97.8743	1591961442430	29.8987	-7.26552	-0.806137	8.39198	15.9802	20.4464	1.04094	-1.80847	-1.81671	-1.64472	-1.50887	-1.6217
Cettia_pallidipes	Sylviidae	Passeriformes	22.2184	100.366	22.2184	100.366	22.2184	100.366	1.09263e+12	22.2184	7.16233	13.1861	19.6777	23.7105	27.8675	0.597983	-0.828947	-0.858411	-0.40754	0.0420925	-0.215548
Cettia_parens	Sylviidae	Passeriformes	-10.7001	162.048	-10.7001	162.048	-10.7001	162.048	1.67121e+08	10.7001	19	22.8	23.6833	24.4	28.6	-0.249114	0.893717	0.619797	0.439123	0.201325	-0.0612549
Cettia_ruficapilla	Sylviidae	Passeriformes	-17.8118	170.511	-17.8118	170.511	-17.8118	170.511	1.43671e+10	17.8118	19.8734	22.4931	24.4124	26.1873	29.1624	0.30834	1.1286	0.540386	0.655404	0.636997	0.0595904
Cettia_seebohmi	Sylviidae	Passeriformes	16.9334	121.002	16.9334	121.002	16.9334	121.002	1.21787e+10	16.9334	14.3692	18.5034	20.9764	22.7226	27.1959	0.246455	0.00631313	-0.224375	-0.178299	-0.178657	-0.354106
Cettia_vulcania	Sylviidae	Passeriformes	29.657	102.874	29.657	102.874	29.8627	102.533	1716403093035	29.657	2.0327	7.73125	14.8951	19.6808	23.7074	1.02794	-1.24434	-1.30903	-1.04901	-0.812094	-1.03475
Ceuthmochares_aereus	Cuculidae	Cuculiformes	-4.562	27.2129	-4.562	27.2129	-4.562	27.2129	4243520383508	4.562	17.2715	22.3501	23.984	24.9952	30.2135	-0.915736	0.506756	0.504823	0.524838	0.342525	0.291401
Ceyx_erithaca	Alcedinidae	Coraciiformes	16.0926	99.1976	16.0926	99.1976	16.0926	99.1976	2665650688418	16.0926	18.2889	23.2155	25.3796	26.8505	31.6821	0.185704	0.723788	0.73465	0.995803	0.808367	0.629717
Ceyx_fallax	Alcedinidae	Coraciiformes	-1.98879	121.131	-1.98879	121.131	-1.98879	121.131	1.29515e+11	1.98879	19.7536	23.8221	24.4137	24.9132	29.4923	-1.34185	1.0944	0.92045	0.655832	0.322861	0.131471
Ceyx_lecontei	Alcedinidae	Coraciiformes	0.838922	19.1677	0.838922	19.1677	0.838922	19.1677	1787253039900	0.838922	18.9623	23.2525	24.383	25.3314	30.7285	-1.63212	0.884263	0.745354	0.646104	0.423947	0.408009
Ceyx_lepidus	Alcedinidae	Coraciiformes	-4.77848	139.219	-4.77848	139.219	-4.77848	139.219	7.69958e+11	4.77848	20.2418	24.0911	24.9488	25.3616	29.8368	-0.886323	1.23824	1.01102	0.835297	0.431315	0.207394
Ceyx_madagascariensis	Alcedinidae	Coraciiformes	-15.9573	47.0934	-15.9573	47.0934	-15.9573	47.0934	135476393832	15.9573	14.0743	20.4065	23.7409	25.6648	31.4733	0.175778	-0.0372066	0.0914743	0.455194	0.505916	0.580519
Ceyx_melanurus	Alcedinidae	Coraciiformes	11.4219	122.534	11.4219	122.534	11.4219	122.534	1.8547e+11	11.4219	19.8515	23.8841	25.4686	26.7514	31.2108	-0.18538	1.1223	0.940822	1.03104	0.782397	0.519179
Ceyx_pictus	Alcedinidae	Coraciiformes	-4.42641	22.5356	-4.42641	22.5356	-4.42641	22.5356	11483435746840	4.42641	16.5489	22.185	24.0896	25.5296	31.7699	-0.934515	0.367795	0.464799	0.556056	0.472519	0.650532
Ceyx_rufidorsa	Alcedinidae	Coraciiformes	16.0926	99.1976	16.0926	99.1976	16.0926	99.1976	2665650688418	16.0926	18.2889	23.2155	25.3796	26.8505	31.6821	0.185704	0.723788	0.73465	0.995803	0.808367	0.629717
Chaetocercus_astreans	Trochilidae	Apodiformes	10.7696	-73.6408	10.7696	-73.6408	10.7696	-73.6408	5.37704e+09	10.7696	10.2537	15.5896	16.6142	17.5358	22.0836	-0.242886	-0.519078	-0.605148	-0.846484	-1.22441	-1.33229
Chaetocercus_berlepschi	Trochilidae	Apodiformes	-1.60944	-80.6504	-1.60944	-80.6504	-1.60944	-80.6504	4.08087e+09	1.60944	17.7673	22.549	23.677	25.0122	29.2878	-1.425	0.609086	0.554535	0.437377	0.346632	0.0868129
Chaetocercus_bombus	Trochilidae	Apodiformes	-5.90367	-79.6973	-5.90367	-79.6973	-5.90367	-79.6973	141752388329	5.90367	14.1989	19.2478	19.9164	20.4443	25.2912	-0.743173	-0.0189487	-0.108816	-0.367768	-0.658954	-0.733301
Chaetocercus_heliodor	Trochilidae	Apodiformes	5.45432	-73.5019	5.45432	-73.5019	5.45432	-73.5019	9.23898e+10	5.45432	10.2394	15.3671	15.6128	16.011	20.7618	-0.798547	-0.520657	-0.630516	-0.967511	-1.50333	-1.56672
Chaetocercus_jourdanii	Trochilidae	Apodiformes	9.8334	-69.7498	9.8334	-69.7498	9.8334	-69.7498	3.82543e+10	9.8334	15.0522	20.1433	21.1313	21.7324	26.1667	-0.328547	0.111587	0.0435085	-0.148656	-0.391996	-0.561408
Chaetocercus_mulsant	Trochilidae	Apodiformes	1.11077	-77.4937	1.11077	-77.4937	1.11077	-77.4937	216772882275	1.11077	6.32412	12.7653	13.74	14.2573	20.2397	-1.55108	-0.904109	-0.898562	-1.17211	-1.81147	-1.65754
Chaetops_aurantius	Turdidae	Passeriformes	-29.5818	28.4117	-29.5818	28.4117	-29.5818	28.4117	9.74788e+10	29.5818	-1.45588	6.08863	13.2534	18.9876	26.121	1.02388	-1.47834	-1.42138	-1.2213	-0.948106	-0.570486
Chaetops_frenatus	Turdidae	Passeriformes	-33.7923	21.2923	-33.7923	21.2923	-33.7923	21.2923	6.46487e+10	33.7923	4.82831	10.7727	16.291	21.6044	28.2752	1.24362	-1.03054	-1.07504	-0.886538	-0.419047	-0.1301
Chaetorhynchus_papuensis	Dicruridae	Passeriformes	-6.50212	142.989	-6.50212	142.989	-6.50212	142.989	249360174380	6.50212	19.104	23.2193	24.1001	24.5353	29.1863	-0.672602	0.920052	0.735757	0.55919	0.233118	0.0647626
Chaetornis_striata	Sylviidae	Passeriformes	20.2494	79.1182	23.69	81.6696	26.2236	81.9164	1049424912603	23.69	13.7405	20.857	25.4668	30.4172	36.7115	0.688177	-0.0851677	0.17741	1.03033	1.85627	1.96272
Chaetura_brachyura	Apodidae	Apodiformes	-3.05468	-64.0005	-3.05468	-64.0005	-3.05468	-64.0005	6123980304730	3.05468	19.5089	24.8348	25.7356	26.325	31.548	-1.14365	1.02662	1.29536	1.14161	0.672102	0.598085
Chaetura_chapmani	Apodidae	Apodiformes	1.26345	-58.4715	-2.07152	-62.8001	-2.07152	-62.8001	3840187654500	2.07152	20.9716	25.5652	25.7016	26.2781	31.4406	-1.3248	1.47875	1.64152	1.1271	0.660122	0.572846
Chaetura_cinereiventris	Apodidae	Apodiformes	-8.88532	-65.4485	-8.88532	-65.4485	-8.88532	-65.4485	5059407831320	8.88532	17.8969	23.388	24.7059	25.3065	30.3844	-0.419567	0.636875	0.785139	0.751364	0.417871	0.329866
Chaetura_egregia	Apodidae	Apodiformes	-13.4402	-65.1217	-13.4402	-65.1217	-13.4402	-65.1217	1455897125050	13.4402	16.3642	23.4332	24.878	25.6664	31.8411	-0.0171637	0.334013	0.79866	0.810388	0.506305	0.667475
Chaetura_fumosa	Apodidae	Apodiformes	8.70601	-82.9756	8.70601	-82.9756	8.70601	-82.9756	1.07401e+10	8.70601	18.9217	24.0543	24.8815	26.1341	31.5915	-0.437319	0.874157	0.998292	0.81161	0.623504	0.608319
Chaetura_martinica	Apodidae	Apodiformes	14.5561	-60.9191	14.5561	-60.9191	14.5561	-60.9191	3.65116e+09	14.5561	20.4524	24.019	25.5298	26.65	30.0476	0.0704236	1.30423	0.986213	1.05572	0.755943	0.254269
Chaetura_meridionalis	Apodidae	Apodiformes	6.80549	-67.4109	-14.1434	-55.5042	-19.3181	-52.5631	5308196746030	14.1434	19.4247	24.5783	23.1713	25.0573	30.4959	0.0384356	1.00391	1.19093	0.302823	0.357468	0.355076
Chaetura_pelagica	Apodidae	Apodiformes	-3.02522	-70.9051	21.8225	-78.8623	36.7455	-83.6412	10048188612660	21.8225	17.4533	22.6972	16.2215	23.0445	29.4517	0.57321	0.543564	0.592711	-0.895029	-0.107645	0.122588
Chaetura_spinicaudus	Apodidae	Apodiformes	0.686191	-58.4701	0.686191	-58.4701	0.686191	-58.4701	2.56742e+12	0.686191	21.0118	25.6334	26.0286	26.5963	31.5936	-1.68354	1.49303	1.67845	1.27236	0.741985	0.608827
Chaetura_vauxi	Apodidae	Apodiformes	17.2229	-97.2466	36.573	-109.664	36.573	-109.664	2.37951e+12	36.573	14.7666	20.8656	13.5817	19.3307	26.0161	1.38129	0.0667665	0.179094	-1.18827	-0.881133	-0.591262
Chaetura_viridipennis	Apodidae	Apodiformes	1.26345	-58.4715	-2.07152	-62.8001	-2.07152	-62.8001	3840187654500	2.07152	20.9716	25.5652	25.7016	26.2781	31.4406	-1.3248	1.47875	1.64152	1.1271	0.660122	0.572846
Chaimarrornis_leucocephalus	Muscicapidae	Passeriformes	30.7471	102.537	30.7471	102.537	30.7471	102.537	4160814089285	30.7471	-7.75728	-1.80189	8.81974	18.0132	22.7267	1.08618	-1.83369	-1.8659	-1.6116	-1.13477	-1.21576
Chalcophaps_indica	Columbidae	Columbiformes	13.2673	107.527	13.2673	107.527	13.2673	107.527	4519870517947	13.2673	16.7807	21.5918	24.0634	25.7609	30.2455	-0.0310561	0.411139	0.329417	0.548268	0.529779	0.298583
Chalcophaps_stephani	Columbidae	Columbiformes	-7.16532	140.904	-7.16532	140.904	-7.16532	140.904	707402094078	7.16532	20.15	24.0019	24.9412	25.4155	29.8895	-0.598091	1.21026	0.980352	0.832613	0.444497	0.219084
Chalcopsitta_atra	Psittacidae	Psittaciformes	-1.84474	132.918	-1.84474	132.918	-1.84474	132.918	6.29306e+10	1.84474	20.9838	24.283	25.0342	25.42	29.4364	-1.3724	1.48307	1.07929	0.865867	0.445602	0.119248
Chalcopsitta_cardinalis	Psittacidae	Psittaciformes	-6.46935	155.316	-6.46935	155.316	-6.46935	155.316	2.90095e+10	6.46935	21.7479	25.0628	25.7327	26.278	29.8692	-0.676379	1.7782	1.39488	1.14037	0.660112	0.214572
Chalcopsitta_duivenbodei	Psittacidae	Psittaciformes	-4.54198	144.601	-4.54198	144.601	-4.54198	144.601	5.17379e+10	4.54198	21.5994	26.0008	26.5556	26.8192	31.4455	-0.918491	1.71671	1.89519	1.53784	0.800146	0.573981
Chalcopsitta_sintillata	Psittacidae	Psittaciformes	-6.83567	141.347	-6.83567	141.347	-6.83567	141.347	254963041738	6.83567	21.0021	24.6346	26.0901	26.9572	31.5512	-0.634676	1.48956	1.21322	1.3012	0.836488	0.598835
Chalcostigma_herrani	Trochilidae	Apodiformes	-1.16796	-78.4828	-1.16796	-78.4828	-1.16796	-78.4828	6.17561e+10	1.16796	6.6135	11.5813	12.1222	12.4182	17.4472	-1.53535	-0.878533	-1.00598	-1.33016	-2.12172	-2.12772
Chalcostigma_heteropogon	Trochilidae	Apodiformes	5.64149	-73.3585	5.64149	-73.3585	5.64149	-73.3585	23731895107	5.64149	7.491	13.3007	13.5587	14.0253	19.1675	-0.775215	-0.798548	-0.847278	-1.19062	-1.85132	-1.84108
Chalcostigma_olivaceum	Trochilidae	Apodiformes	-12.3414	-75.1726	-12.3414	-75.1726	-12.3414	-75.1726	5.44315e+10	12.3414	-4.84802	4.30122	6.44688	7.55714	14.9948	-0.107042	-1.67875	-1.53456	-1.78732	-2.88846	-2.52119
Chalcostigma_ruficeps	Trochilidae	Apodiformes	-13.7338	-71.4518	-13.7338	-71.4518	-13.7338	-71.4518	102730550687	13.7338	2.81056	10.7664	12.46	13.5033	20.2336	0.00622209	-1.18749	-1.07557	-1.29841	-1.94018	-1.65859
Chalcostigma_stanleyi	Trochilidae	Apodiformes	-13.2764	-72.1745	-13.2764	-72.1745	-13.2764	-72.1745	9.97046e+10	13.2764	5.05166	12.1951	13.5764	14.4004	20.6953	-0.0303281	-1.01224	-0.951276	-1.18881	-1.7868	-1.57835
Chalybura_buffonii	Trochilidae	Apodiformes	8.25924	-73.4332	8.25924	-73.4332	8.25924	-73.4332	413173296595	8.25924	19.9063	24.9162	25.4007	25.802	30.7035	-0.482363	1.13811	1.33012	1.0041	0.540028	0.402296
Chalybura_urochrysia	Trochilidae	Apodiformes	2.70257	-77.5315	2.70257	-77.5315	2.70257	-77.5315	171961591994	2.70257	20.5463	24.4776	25.1432	25.869	29.9945	-1.20461	1.3345	1.1519	0.905758	0.55675	0.242416
Chamaea_fasciata	Timaliidae	Passeriformes	38.0193	-120.896	38.0193	-120.896	38.0193	-120.896	253470678882	38.0193	1.81986	7.29748	13.8874	21.4621	30.0824	1.45083	-1.25957	-1.33955	-1.15692	-0.448956	0.26203
Chamaepetes_goudotii	Cracidae	Galliformes	1.0534	-77.242	1.0534	-77.242	1.0534	-77.242	259300265917	1.0534	11.0389	16.603	17.3097	17.635	22.9015	-1.56728	-0.430527	-0.483642	-0.756756	-1.20588	-1.18379
Chamaepetes_unicolor	Cracidae	Galliformes	8.99711	-82.7119	8.99711	-82.7119	8.99711	-82.7119	1.28208e+10	8.99711	12.4811	17.2933	18.1652	19.0866	24.089	-0.40859	-0.254874	-0.394693	-0.639105	-0.928847	-0.963179
Chamaeza_campanisona	Formicariidae	Passeriformes	-25.5015	-53.1462	-25.5015	-53.1462	-25.5015	-53.1462	1558604741850	25.5015	12.1391	17.9802	21.0363	23.3279	28.6948	0.795443	-0.298198	-0.300467	-0.166907	-0.0444064	-0.0410408
Chamaeza_meruloides	Formicariidae	Passeriformes	-23.2763	-46.1564	-23.2763	-46.1564	-23.2763	-46.1564	9.04636e+10	23.2763	9.02077	15.1772	18.8253	21.7914	26.8369	0.663111	-0.649476	-0.651836	-0.542098	-0.379493	-0.427086
Chamaeza_mollissima	Formicariidae	Passeriformes	-12.6344	-71.9012	-12.6344	-71.9012	-12.6344	-71.9012	8.55644e+10	12.6344	8.96386	15.2367	16.4745	17.2115	22.988	-0.0826971	-0.655261	-0.645189	-0.863914	-1.28466	-1.16792
Chamaeza_nobilis	Formicariidae	Passeriformes	-5.37917	-68.0533	-5.37917	-68.0533	-5.37917	-68.0533	2121065314830	5.37917	19.563	24.9427	25.8397	26.3374	31.5636	-0.808028	1.04136	1.3416	1.18687	0.675284	0.601745
Chamaeza_ruficauda	Formicariidae	Passeriformes	-27.8295	-51.0299	-27.8295	-51.0299	-27.8295	-51.0299	333090076914	27.8295	8.52387	14.3888	18.5509	22.26	27.6132	0.927839	-0.699338	-0.73715	-0.583131	-0.279263	-0.268334
Chamaeza_turdina	Formicariidae	Passeriformes	1.74342	-76.3068	1.74342	-76.3068	1.74342	-76.3068	1.19989e+10	1.74342	12.4723	17.6348	17.9743	18.38	23.0671	-1.39462	-0.256008	-0.348597	-0.666109	-1.0651	-1.15339
Charadrius_alexandrinus	Charadriidae	Charadriiformes	16.1939	2.47658	30.106	31.1146	38.6527	46.384	24994702647025	30.106	11.8944	18.1946	16.8501	23.7047	29.8511	1.05206	-0.328522	-0.269764	-0.816605	0.0407716	0.210554
Charadrius_alticola	Charadriidae	Charadriiformes	-21.3225	-67.8364	-21.3225	-67.8364	-21.3225	-67.8364	519449491389	21.3225	-5.1131	4.13622	7.86661	10.3121	17.7961	0.5416	-1.69346	-1.54458	-1.68449	-2.46268	-2.07033
Charadrius_asiaticus	Charadriidae	Charadriiformes	-21.9531	22.5195	-0.252195	36.7662	44.9436	66.4372	10233064983899	0.252195	13.2629	20.2916	19.1638	25.7861	32.8978	-1.87508	-0.151514	0.0703407	-0.489997	0.536056	0.924387
Charadrius_australis	Charadriidae	Charadriiformes	-35.0575	141.737	-35.0575	141.737	-35.0575	141.737	611608494908	35.0575	5.5681	11.9132	19.618	26.7791	34.52	1.30693	-0.969177	-0.976648	-0.417342	0.789627	1.3421
Charadrius_bicinctus	Charadriidae	Charadriiformes	-36.1298	152.046	-36.1298	152.046	-43.9872	170.476	1644012908668	36.1298	3.82033	8.84634	15.0976	15.2172	20.634	1.35971	-1.11074	-1.22752	-1.02642	-1.6444	-1.58903
Charadrius_collaris	Charadriidae	Charadriiformes	-14.0712	-52.9048	-14.1691	-52.9875	-14.0731	-52.902	1.27958e+13	14.1691	15.851	21.7153	23.8306	25.1551	30.3622	0.0404441	0.243522	0.356585	0.480551	0.381093	0.324849
Charadrius_dubius	Charadriidae	Charadriiformes	9.58745	38.0225	36.7403	63.2798	45.3263	75.4832	50513367295850	36.7403	15.0435	21.5672	13.2646	21.662	27.2853	1.38941	0.110205	0.32406	-1.22017	-0.406889	-0.335808
Charadrius_falklandicus	Charadriidae	Charadriiformes	-42.4191	-65.2653	-43.2498	-65.5062	-45.249	-67.7412	1.12719e+12	43.2498	1.65393	5.92644	11.4265	15.9129	21.8095	1.69187	-1.27135	-1.43202	-1.39365	-1.52091	-1.38145
Charadrius_forbesi	Charadriidae	Charadriiformes	-1.71767	18.3763	-1.71767	18.3763	-1.71767	18.3763	5498486035116	1.71767	17.8711	23.0199	24.423	25.7659	31.5984	-1.40036	0.631296	0.67946	0.658768	0.531009	0.609952
Charadrius_hiaticula	Charadriidae	Charadriiformes	7.05027	17.5946	29.4185	43.7649	71.6913	92.7662	3.05588e+13	29.4185	15.4008	21.9509	19.2714	9.04687	12.9782	1.01505	0.167918	0.409852	-0.473083	-2.66089	-2.83278
Charadrius_javanicus	Charadriidae	Charadriiformes	-7.02259	109.901	-7.02259	109.901	-7.02259	109.901	9.00917e+10	7.02259	20.351	24.7011	25.4717	26.2167	30.6467	-0.613826	1.27214	1.23998	1.0323	0.644484	0.389357
Charadrius_leschenaultii	Charadriidae	Charadriiformes	-3.13492	114.053	28.9443	97.384	44.2471	89.4321	9121111808760	28.9443	19.091	23.7497	13.4134	21.9164	28.7832	0.989278	0.916727	0.897001	-1.20529	-0.352909	-0.0221345
Charadrius_marginatus	Charadriidae	Charadriiformes	-28.1823	16.5102	-28.1823	16.5102	-28.1823	16.5102	3723099997560	28.1823	14.8422	20.8033	23.4881	24.9808	30.6948	0.947412	0.0785123	0.1669	0.385805	0.33907	0.400311
Charadrius_melodus	Charadriidae	Charadriiformes	27.995	-80.7798	44.8471	-99.7873	50.7341	-106.427	1269078945202	44.8471	7.3046	13.196	11.1094	20.958	27.738	1.76254	-0.815855	-0.857453	-1.42179	-0.553845	-0.242477
Charadrius_modestus	Charadriidae	Charadriiformes	-38.1531	-62.1963	-40.069	-63.5239	-49.5172	-71.6214	1.55903e+12	40.069	3.14965	8.05887	13.3936	10.4712	14.9928	1.54715	-1.1621	-1.28555	-1.20727	-2.43742	-2.52152
Charadrius_mongolus	Charadriidae	Charadriiformes	20.4714	85.892	28.5688	87.9827	33.33	89.212	8223472943830	28.5688	19.3268	24.0816	10.0008	12.2739	18.2933	0.968716	0.977856	1.00775	-1.51647	-2.14555	-1.9879
Charadrius_montanus	Charadriidae	Charadriiformes	25.7316	-102.867	31.5739	-103.339	37.4191	-103.811	1638794561378	31.5739	3.01129	10.7048	13.6449	20.1932	29.092	1.12967	-1.1725	-1.0807	-1.18185	-0.709705	0.0443418
Charadrius_obscurus	Charadriidae	Charadriiformes	-35.4659	173.542	-35.4659	173.542	-35.4659	173.542	1.0227e+10	35.4659	6.80652	10.388	14.5191	18.7957	22.9174	1.32713	-0.861257	-1.10679	-1.09011	-0.98528	-1.18088
Charadrius_pallidus	Charadriidae	Charadriiformes	-24.4674	34.0351	-24.4674	34.0351	-24.4674	34.0351	429431712584	24.4674	8.25821	15.4905	20.5693	24.0529	30.1605	0.734692	-0.725411	-0.616503	-0.253721	0.120613	0.279508
Charadrius_pecuarius	Charadriidae	Charadriiformes	-15.6056	15.5069	-15.6056	15.5069	-15.6056	15.5069	13767486112200	15.6056	15.0573	21.4079	23.6968	25.1814	31.7903	0.149787	0.112385	0.289854	0.442874	0.387476	0.655396
Charadrius_peronii	Charadriidae	Charadriiformes	-3.02693	114.053	-3.02693	114.053	-3.02693	114.053	1037777935970	3.02693	21.2682	25.1303	25.8379	26.5403	30.731	-1.14832	1.58704	1.42568	1.18609	0.727491	0.408593
Charadrius_placidus	Charadriidae	Charadriiformes	26.2938	106.91	34.2713	115.618	43.4212	128.213	5101355013140	34.2713	2.29978	7.0227	12.253	21.752	26.4285	1.26773	-1.22503	-1.35856	-1.31795	-0.387837	-0.509234
Charadrius_ruficapillus	Charadriidae	Charadriiformes	-30.9998	123.27	-30.9998	123.27	-30.9998	123.27	4407044821940	30.9998	7.24231	13.7142	21.1209	27.5729	34.4975	1.09953	-0.821599	-0.806396	-0.150668	1.00202	1.33607
Charadrius_sanctaehelenae	Charadriidae	Charadriiformes	-15.9742	-5.71588	-15.9742	-5.71588	-15.9742	-5.71588	4.49442e+07	15.9742	15.2	18.8	21.9833	24.1	27.8	0.177019	0.135239	-0.179422	0.0248751	0.131489	-0.229594
Charadrius_semipalmatus	Charadriidae	Charadriiformes	15.9449	-90.8801	57.6246	-122.364	64.364	-127.455	1.069e+13	57.6246	14.4379	19.5697	0.520697	11.8411	16.9133	2.28768	0.0166225	-0.0558736	-2.15745	-2.2166	-2.21484
Charadrius_thoracicus	Charadriidae	Charadriiformes	-25.0371	44.1838	-25.0371	44.1838	-25.0371	44.1838	1.25791e+10	25.0371	14.4812	21.7602	25.4699	27.9038	33.3436	0.768314	0.0231399	0.366574	1.03158	1.09338	1.0362
Charadrius_tricollaris	Charadriidae	Charadriiformes	-12.3181	27.4409	-12.3181	27.4409	-12.3181	27.4409	8185310855215	12.3181	10.9959	18.1725	21.6775	23.3917	29.873	-0.108992	-0.435496	-0.27296	-0.039572	-0.0300582	0.215417
Charadrius_veredus	Charadriidae	Charadriiformes	-21.4252	143.516	14.068	127.268	46.186	112.565	3486509145790	14.068	11.8643	19.2911	13.9396	17.719	24.0243	0.0325403	-0.332221	-0.101808	-1.1515	-1.19015	-0.975371
Charadrius_vociferus	Charadriidae	Charadriiformes	30.1228	-97.0448	42.0651	-102.348	45.2383	-105.062	18722306793620	42.0651	2.38147	8.65908	9.99011	20.4098	27.3203	1.63861	-1.21908	-1.24153	-1.51736	-0.665954	-0.328645
Charadrius_wilsonia	Charadriidae	Charadriiformes	22.6558	-108.548	23.4085	-107.006	24.1856	-108.071	8.22786e+11	23.4085	17.7676	22.9774	24.2741	26.1878	31.058	0.671146	0.609137	0.667731	0.612101	0.637129	0.483756
Charitospiza_eucosma	Emberizidae	Passeriformes	-13.4161	-47.4264	-13.4161	-47.4264	-13.4161	-47.4264	2648689575852	13.4161	14.4218	21.6799	23.8643	25.0832	31.3339	-0.0190925	0.0142039	0.348744	0.490173	0.363719	0.547856
Charmosyna_amabilis	Psittacidae	Psittaciformes	-17.833	177.966	-17.833	177.966	-17.833	177.966	1.40463e+10	17.833	19.8794	22.4988	24.4142	26.1824	29.1612	0.309814	1.13033	0.541837	0.655987	0.635745	0.0593192
Charmosyna_josefinae	Psittacidae	Psittaciformes	-3.86757	135.22	-3.86757	135.22	-3.86757	135.22	130018159568	3.86757	16.2968	20.6277	21.2738	21.6277	26.3633	-1.01514	0.321848	0.133032	-0.120908	-0.414122	-0.522269
Charmosyna_margarethae	Psittacidae	Psittaciformes	-6.22702	155.305	-6.22702	155.305	-6.22702	155.305	2.22284e+10	6.22702	21.2036	24.6593	25.3398	25.8754	29.5907	-0.704621	1.56288	1.2231	0.980288	0.558354	0.153079
Charmosyna_meeki	Psittacidae	Psittaciformes	-6.11737	155.256	-6.11737	155.256	-6.11737	155.256	5.33107e+09	6.11737	19.4683	22.8714	23.5594	24.1603	27.9746	-0.717579	1.01562	0.638912	0.405066	0.14546	-0.193196
Charmosyna_multistriata	Psittacidae	Psittaciformes	-6.79118	142.576	-6.79118	142.576	-6.79118	142.576	6.73228e+10	6.79118	19.0479	23.2386	24.5987	25.2818	30.3241	-0.63968	0.905788	0.741334	0.715657	0.411848	0.316254
Charmosyna_palmarum	Psittacidae	Psittaciformes	-15.3446	167.068	-15.3446	167.068	-15.3446	167.068	1.08931e+10	15.3446	19.2553	22.6544	24.3189	25.6951	29.2204	0.130304	0.959108	0.581581	0.626013	0.513436	0.0721666
Charmosyna_papou	Psittacidae	Psittaciformes	-3.76724	138.256	-3.76724	138.256	-3.76724	138.256	1.15708e+11	3.76724	11.0287	15.9425	16.6014	16.9785	22.2116	-1.03021	-0.431714	-0.563968	-0.848085	-1.32762	-1.30923
Charmosyna_placentis	Psittacidae	Psittaciformes	-7.04041	140.904	-7.04041	140.904	-7.04041	140.904	670315798668	7.04041	19.7865	23.6557	24.6539	25.1854	29.7167	-0.611853	1.10372	0.867073	0.733927	0.388431	0.180831
Charmosyna_pulchella	Psittacidae	Psittaciformes	-6.83409	145.979	-6.83409	145.979	-6.83409	145.979	311003157595	6.83409	17.2689	21.6053	22.4379	22.8522	27.6743	-0.634852	0.506218	0.332353	0.12567	-0.150174	-0.255677
Charmosyna_rubrigularis	Psittacidae	Psittaciformes	-5.44734	151.373	-5.44734	151.373	-5.44734	151.373	3.58743e+10	5.44734	18.1868	21.5609	22.4016	22.8358	26.7854	-0.799425	0.700708	0.322692	0.117393	-0.153789	-0.437492
Charmosyna_rubronotata	Psittacidae	Psittaciformes	-2.45343	137.998	-2.45343	137.998	-2.45343	137.998	196426474752	2.45343	21.1022	25.1055	25.6728	25.967	30.3279	-1.25018	1.52559	1.41429	1.11494	0.581324	0.317114
Charmosyna_toxopei	Psittacidae	Psittaciformes	-3.4238	126.635	-3.4238	126.635	-3.4238	126.635	6.96177e+09	3.4238	19.6943	23.4333	24.5986	25.377	29.7276	-1.08341	1.07771	0.798695	0.715604	0.435082	0.183229
Charmosyna_wilhelminae	Psittacidae	Psittaciformes	-7.58	146.302	-7.58	146.302	-7.58	146.302	236958166437	7.58	16.2145	20.6183	21.522	22.0129	26.9486	-0.553246	0.307129	0.131253	-0.0713957	-0.332313	-0.404461
Chasiempis_sandwichensis	Monarchidae	Passeriformes	19.8191	-155.506	19.8191	-155.506	19.8191	-155.506	1.06852e+10	19.8191	12.2403	16.9677	18.4968	20.0694	24.2645	0.444258	-0.285485	-0.437317	-0.591101	-0.734604	-0.930046
Chauna_chavaria	Anhimidae	Anseriformes	8.7731	-75.2223	8.7731	-75.2223	8.7731	-75.2223	7.51527e+10	8.7731	22.0011	27.2625	27.8138	28.4524	33.9674	-0.430656	1.88846	3.05888	2.4352	1.24894	1.19634
Chauna_torquata	Anhimidae	Anseriformes	-24.91	-59.413	-24.91	-59.413	-24.91	-59.413	3447695754530	24.91	10.0682	16.4209	21.3446	25.5033	31.3279	0.760846	-0.539348	-0.506228	-0.106941	0.46605	0.546455
Chelictinia_riocourii	Accipitridae	Accipitriformes	13.3382	14.0459	13.3382	14.0459	13.3382	14.0459	5259257535657	13.3382	14.529	22.6173	27.2634	30.8961	37.9274	-0.0253472	0.0303689	0.572016	1.98084	2.01914	2.3438
Chelidoptera_tenebrosa	Bucconidae	Piciformes	-4.29359	-61.3935	-4.29359	-61.3935	-4.29359	-61.3935	7140231187740	4.29359	18.8173	24.4816	25.4811	26.097	31.5024	-0.953193	0.848425	1.15342	1.03606	0.614117	0.587339
Chelidorhynx_hypoxantha	Rhipiduridae	Passeriformes	23.0625	95.3857	23.0625	95.3857	23.0625	95.3857	1723140697263	23.0625	1.6459	8.17741	15.4432	20.4192	24.8771	0.650073	-1.27192	-1.27696	-0.987146	-0.664049	-0.813273
Chen_caerulescens	Anatidae	Anseriformes	34.8359	-92.9855	55.5013	-91.9679	78.671	-90.827	3.31368e+12	55.5013	-2.26959	3.81569	8.47507	7.54741	11.3814	2.20479	-1.5286	-1.56385	-1.63834	-2.88993	-3.07256
Chen_canagica	Anatidae	Anseriformes	54.9293	161.009	61.7263	173.293	63.5869	176.656	460302361467	61.7263	-9.5293	-6.40015	-5.32623	9.62324	13.5306	2.44361	-1.92161	-2.07378	-2.45482	-2.57118	-2.74844
Chen_rossii	Anatidae	Anseriformes	36.0242	-103.478	43.2728	-98.3993	56.4077	-89.1971	1046127066668	43.2728	-2.75494	4.86802	9.29365	12.5384	17.7102	1.6929	-1.55789	-1.49961	-1.5741	-2.10182	-2.08449
Chenonetta_jubata	Anatidae	Anseriformes	-27.1696	143.516	-27.1696	143.516	-27.1696	143.516	5465786705790	27.1696	6.96445	13.6762	21.424	28.064	35.082	0.890891	-0.846991	-0.810198	-0.0911111	1.13827	1.49438
Cheramoeca_leucosterna	Hirundinidae	Passeriformes	-27.3993	134.349	-27.3993	134.349	-27.3993	134.349	4772068149030	27.3993	6.08215	12.8741	21.176	28.5555	35.9345	0.903802	-0.925206	-0.888286	-0.139996	1.27875	1.73405
Chersomanes_albofasciata	Alaudidae	Passeriformes	-28.1922	21.4277	-28.1922	21.4277	-28.1922	21.4277	1924698456070	28.1922	4.61723	13.024	19.3071	23.7553	30.7186	0.94796	-1.04765	-0.874012	-0.467421	0.0523047	0.40575
Chersophilus_duponti	Alaudidae	Passeriformes	33.0144	-1.9649	33.0144	-1.9649	33.0144	-1.9649	282981733280	33.0144	2.06374	7.40007	16.5992	26.3578	33.6826	1.2041	-1.24211	-1.33239	-0.848358	0.6805	1.12267
Chionis_albus	Chionidae	Charadriiformes	-39.8498	-60.7114	-41.4476	-60.722	-64.5364	-60.8749	8.42508e+11	41.4476	-0.00355932	3.67102	7.03721	-3.38031	-1.31815	1.61055	-1.38478	-1.57247	-1.74535	-4.40475	-4.80526
Chionis_minor	Chionidae	Charadriiformes	-49.6068	69.6485	-49.6068	69.6485	-49.6068	69.6485	10159718840	49.6068	-2.21711	0.507895	3.10077	6.13421	9.56974	1.96596	-1.5254	-1.74916	-2.00659	-3.10039	-3.33778
Chiroxiphia_boliviana	Pipridae	Passeriformes	-15.9254	-67.0865	-15.9254	-67.0865	-15.9254	-67.0865	66696176597	15.9254	11.198	17.8283	20.4515	21.892	27.8622	0.173435	-0.412018	-0.321833	-0.274893	-0.358122	-0.216652
Chiroxiphia_caudata	Pipridae	Passeriformes	-26.0437	-53.2989	-26.0437	-53.2989	-26.0437	-53.2989	1292197346440	26.0437	10.112	16.3736	20.4273	23.6625	29.0202	0.826799	-0.53458	-0.512049	-0.279218	0.0311582	0.0288199
Chiroxiphia_lanceolata	Pipridae	Passeriformes	8.76996	-69.0401	8.76996	-69.0401	8.76996	-69.0401	345965555165	8.76996	20.1656	25.5251	26.1852	26.8837	32.0345	-0.430968	1.21498	1.62024	1.34678	0.817105	0.713693
Chiroxiphia_linearis	Pipridae	Passeriformes	13.6667	-89.1033	13.6667	-89.1033	13.6667	-89.1033	8.48988e+10	13.6667	18.1063	23.7322	24.9614	26.3874	32.2682	0.000902102	0.682749	0.891388	0.839782	0.688092	0.770019
Chiroxiphia_pareola	Pipridae	Passeriformes	-8.41923	-60.7928	-8.41923	-60.7928	-8.41923	-60.7928	4127453206840	8.41923	19.295	24.9429	25.6449	26.2471	31.6954	-0.466096	0.969496	1.34168	1.10322	0.652215	0.632875
Chlamydera_cerviniventris	Ptilonorhynchidae	Passeriformes	-8.39677	141.393	-8.39677	141.393	-8.39677	141.393	125275310080	8.39677	20.5174	24.257	25.5745	26.3762	30.969	-0.46837	1.32513	1.06983	1.07399	0.685212	0.4632
Chlamydera_guttata	Ptilonorhynchidae	Passeriformes	-25.2644	119.559	-25.2644	119.559	-25.2644	119.559	1334135955650	25.2644	6.77574	13.9863	22.7825	30.5892	38.1718	0.781626	-0.864023	-0.778862	0.206516	1.91397	2.42436
Chlamydera_lauterbachi	Ptilonorhynchidae	Passeriformes	-4.48136	143.554	-4.48136	143.554	-4.48136	143.554	101385295876	4.48136	18.2424	22.8151	23.5998	23.9494	28.8818	-0.926871	0.713238	0.623808	0.416093	0.0967447	-0.00097047
Chlamydera_maculata	Ptilonorhynchidae	Passeriformes	-25.8637	145.286	-25.8637	145.286	-25.8637	145.286	1611215506020	25.8637	6.5477	13.5906	21.6138	28.2457	34.8876	0.816424	-0.884382	-0.818737	-0.0526851	1.18971	1.44122
Chlamydera_nuchalis	Ptilonorhynchidae	Passeriformes	-15.3701	142.7	-15.3701	142.7	-15.3701	142.7	1089226177930	15.3701	13.4878	20.8877	26.1693	29.6672	36.1383	0.132212	-0.120597	0.183447	1.33906	1.61399	1.79304
Chlamydochaera_jefferyi	Turdidae	Passeriformes	2.67664	115.152	2.67664	115.152	2.67664	115.152	5.15285e+10	2.67664	18.2851	22.2451	22.6799	23.1616	27.4183	-1.20925	0.722911	0.479251	0.182007	-0.0815834	-0.30851
Chlamydotis_undulata	Otididae	Otidiformes	32.1333	41.3366	32.1333	41.3366	32.1333	41.3366	1.20702e+13	32.1333	0.994866	7.0083	19.1857	29.9885	37.0766	1.15877	-1.31736	-1.35955	-0.486561	1.716	2.07396
Chlidonias_hybrida	Laridae	Charadriiformes	4.1038	5.30568	9.8201	21.5022	5.9762	66.6738	28238856036570	9.8201	15.1004	21.7391	21.9642	20.4372	27.3042	-0.329793	0.119256	0.361883	0.0207648	-0.660388	-0.331939
Chlidonias_leucopterus	Laridae	Charadriiformes	1.6184	20.5159	18.5937	33.7536	51.1391	59.1334	38690281472500	18.5937	16.4987	22.859	18.0224	19.8109	25.8697	0.362153	0.358541	0.635581	-0.659348	-0.786247	-0.620167
Chlidonias_niger	Laridae	Charadriiformes	-2.67072	9.91815	45.1951	65.0989	49.9853	70.621	18160585205220	45.1951	17.0079	22.69	6.3322	19.4416	25.9768	1.77777	0.454734	0.590841	-1.79534	-0.859327	-0.599046
Chloephaga_hybrida	Anatidae	Anseriformes	-54.292	-68.4941	-54.292	-68.4941	-54.5185	-68.5067	275041657890	54.292	-0.365682	2.30852	6.69461	10.0479	13.7603	2.15686	-1.4086	-1.65121	-1.76984	-2.50446	-2.71314
Chloephaga_melanoptera	Anatidae	Anseriformes	-12.114	-75.3432	-12.114	-75.3432	-12.114	-75.3432	1022799773350	12.114	-3.47849	4.60126	8.65467	11.8374	18.6215	-0.12614	-1.60064	-1.51617	-1.62446	-2.2172	-1.93307
Chloephaga_picta	Anatidae	Anseriformes	-39.756	-65.7004	-42.5931	-68.5072	-45.6127	-71.1613	1.75914e+12	42.5931	-0.00494674	5.54563	10.3545	12.9819	18.8676	1.66244	-1.38488	-1.4567	-1.48686	-2.02794	-1.89172
Chloephaga_poliocephala	Anatidae	Anseriformes	-40.7415	-67.0767	-42.2183	-68.443	-46.4585	-72.3656	1815708091851	42.2183	-0.215888	4.9582	10.5621	10.8502	15.8736	1.64554	-1.39879	-1.49397	-1.46922	-2.37693	-2.38212
Chloephaga_rubidiceps	Anatidae	Anseriformes	-47.9882	-66.8401	-49.0568	-67.2409	-53.1901	-66.7645	2.90125e+11	49.0568	0.769321	5.47587	11.3041	10.6856	15.1934	1.94297	-1.33283	-1.46118	-1.40457	-2.40325	-2.48995
Chlorestes_notata	Trochilidae	Apodiformes	-1.61762	-60.1013	-1.61762	-60.1013	-1.61762	-60.1013	3840871880330	1.61762	20.4044	25.2614	25.9281	26.4657	31.5107	-1.42311	1.28896	1.48749	1.22633	0.708242	0.589303
Chloroceryle_aenea	Alcedinidae	Coraciiformes	-3.74662	-63.7	-3.74662	-63.7	-3.74662	-63.7	7.70962e+12	3.74662	18.8222	24.448	25.4599	26.0561	31.3951	-1.03334	0.849616	1.14062	1.02757	0.603783	0.562168
Chloroceryle_amazona	Alcedinidae	Coraciiformes	-8.83188	-59.5539	-8.83188	-59.5539	-8.83188	-59.5539	11887502777678	8.83188	16.7277	22.5452	24.3758	25.2614	30.6141	-0.424839	0.401144	0.553566	0.64384	0.406899	0.381931
Chloroceryle_americana	Alcedinidae	Coraciiformes	-5.51876	-64.437	-5.51876	-64.437	-5.51876	-64.437	14344274102600	5.51876	16.5147	22.4029	23.6515	24.2837	30.0104	-0.790469	0.361481	0.517852	0.430299	0.174141	0.245976
Chloroceryle_inda	Alcedinidae	Coraciiformes	-4.46106	-61.8387	-4.46106	-61.8387	-4.46106	-61.8387	7.05304e+12	4.46106	18.8902	24.527	25.5767	26.1975	31.5569	-0.929689	0.86635	1.17091	1.07493	0.639603	0.600179
[truncated: 8,084 more rows]

## Sheet: descriptions
name	description
[truncated: 19 more rows]
