# Supplementary material for: Allometry reveals trade-offs between Bergmann’s and Allen’s rules, and different avian adaptive strategies for thermoregulation
Source: Nat Commun. 2023 Feb 27;14:1101. doi: 10.1038/s41467-023-36676-w (PMC9968716; doi:10.1038/s41467-023-36676-w)
Supplement: Supplementary file 5 — Supplementary Code 1 [file 41467_2023_36676_MOESM5_ESM.zip]

Archive with 6 entries (6 files):
- 0.R
- 1.R
- 2.R
- 3.R
- 4.R
- readMe.txt
