# Supplementary material for: Allometry reveals trade-offs between Bergmann’s and Allen’s rules, and different avian adaptive strategies for thermoregulation
Source: Nat Commun. 2023 Feb 27;14:1101. doi: 10.1038/s41467-023-36676-w (PMC9968716; doi:10.1038/s41467-023-36676-w)
Supplement: Supplementary file 5 — Supplementary Code 1 [file 41467_2023_36676_MOESM5_ESM.zip › 0.R]

#===========================================================================#
#
#  Allometry reveals trade-offs between Bergmann’s and Allen’s rules, 
#   and different avian adaptive strategies for thermoregulation
#
#      Arkadiusz Frohlich frohlich@iop.krakow.pl
#
#==============================================================
#     load packages and custom functions used in analysis


#==============================================================
# libraries
library(readxl)
library(magrittr)
library(diversitree)
library(foreach)
library(stringi)
library(dplyr)
library(ape)
library(caper)
library(phytools)
library(phylolm)
library(phylopath)
library(ggpubr)
library(ggtree)
library(treeio)
library(ggtreeExtra)


#==============================================================
# simple utilities to manage data objects
s <- summary
scale01 <- function(x) (x - min(x)) / max(x - min(x))
scaleFromTo <- function(x, from = 0, to = 1) (scale01(x) * (to-from))+ from
shuffle <- function(df) df[sample(1:nrow(df)),]
nameBy <- function(x, y){
  x %<>% as.numeric
  names(x) <- y
  return(x)
}
autoNames <- function(x, erase = "StringToBeErose"){
  names(x) <- gsub(erase,"",x) 
  return(x)
  }
implNames <- function(x, names = NULL){
  names(x) <- names
  return(x)
  }
implRownames <- function(x, first = T, names = NULL){
  if (first) {rownames(x) <- x[,1]; x <- x[,2:ncol(x)]; return(x)}
  rownames(x) <- x[,names]
  return(x)
  }
loopsub <- function(x, a, b){
  if (is.numeric(x)) x %<>% format(scientific = FALSE) %>% as.character
  if (length(a) == length(b) & length(a) != 1)
    for (i in 1:length(a))
      x <- gsub(a[i], b[i], x)
  if (length(a) != length(b) & length(b) == 1)
    for (i in 1:length(a))
      x <- gsub(a[i], b, x)
  if (length(a) != length(b) & length(a) == 1)
    for (i in 1:length(b))
      x <- gsub(a, b[i], x)
  if (length(a) == length(b) & length(a) == 1)
    x <- gsub(a, b, x)
  return(x)
  }
enterlist <- function(x, k = 1) if (is.data.frame(x)) x[k] else x[[k]]
ordby <- function(x, v, f = donothing){
  for (i in v) x <- x[f(order(x[,i])),]
  return(x)
  }
donothing <- function(x, ...) x
mergeByRownames <- function(x, y) cbind(x, y[rownames(x),])
exclude <- function(x, keys) {
  if (is.list(x))
    for (i in keys)
      x <- x[!grepl(i, names(x))] else 
        if(!is.vector(x)) 
          for (i in keys)
            x <- x[, !grepl(i, colnames(x), sumfu)] else
              for (i in keys)
                x <- x[!grepl(i, x)] 
              return(x)
              }
include <- function(x, key, sumFun = Or) {
  if (is.list(x)) 
    x <- x[names(x) %>% greplm(key)] else
      if (!is.vector(x)) 
        x <- x[, colnames(x) %>% greplm(key, sumFun = sumFun)] else
          x <- x[x %>% greplm(key)]
        return(x)
        }
greplm <- function(x, keys, sumFun = Or){
  x2 <- NULL
  for (i in keys)
    x2 %<>% cbind(grepl(i, x))
  x2 %<>% apply(1, sumFun)
  return(x2)
  }
Or <- function(x) ifelse(sum(x) > 0, TRUE, FALSE)
prefix <- function(x, p) paste0(p, x)
lrbind <- function(x, nameAsFirstCol = NULL){
  if (nameAsFirstCol %>% is.null %>% neg)
    for (i in names(x)) {
      x[[i]] <- cbind(name = i, x[[i]])
      names(x[[i]])[1] <- nameAsFirstCol}
  x2 <- NULL
  for (i in x) x2 %<>% rbind(i)
  return(x2)
  }
neg <- function(x) !x
firstAsRownames <- function(x) {
  rownames(x) <- x[,1] %>% loopsub(c(" ","\\+", "\\*"), c("", "PP", "XX"))
  x <- x[, 2:ncol(x)]
  return(x)
  }
labind <- function(x, along = 3, dimNames = NULL){
  library(abind)
  x2 <- NULL
  for (i in x) x2 %<>% abind(i, along = along)
  dimnames(x2)[[along]] <- names(x)
  if(dimNames %>% is.null %>% neg) names(dimnames(x2)) <- dimNames
  return(x2)
  }
paste02 <- function(a, b){
  ab <- NULL
  for (ai in a)
    ab %<>% c(paste0(ai, b))
  return(ab)
}
lapply2 <- function(FUN, X){
  outlist <- list()
  for (f in FUN){
    outlist %<>% append(list(f(X)))
  }
  names(outlist) <- names(FUN)
  return(outlist)
}
unify <- function(x) {
  if (is.numeric(x)) x %<>% median
  if (is.character(x) | is.factor(x)) 
    x %<>% as.factor %>% summary %>% names %>% enterlist(1)
  return(x)
}
ordFactor <- function(x) x %>% factor(levels = x %>% unique)
ordby2 <- 
  function(x, v, termOrder, f = donothing){
    termOrder <- data.frame(term = termOrder, 
                            order = letters[1:length(termOrder)])
    termOrder$both <- paste0(termOrder$order, termOrder$term)
    x[,v] %<>% loopsub(termOrder$term, termOrder$both)
    x <- x[f(order(x[,v])),]
    x[,v] %<>% loopsub(termOrder$both, termOrder$term)
    return(x)
  }
showNArecords <- function(df) df[apply(df, 1, function(x) Or(is.na(x))),]
entervar <- function(x, k = 1) x[,k]
sliceDataByVar <-
  function(data, varName, nClasses = 5){
    probs = seq(from = 0, to = 1, length.out = nClasses) %>% autoNames#(nClasses*2)-1)
    intervals <- probs %>% lapply(function(x) NA)
    probs <- c(0, probs, 1)
    for (i in 2:(length(probs)-1))
      intervals[[i-1]] <- c(probs[c(i-1, i)] %>% mean,
                            probs[c(i, i+1)] %>% mean)
    f <- function(interval){
      dataset <- 
        data[data[,varName] > quantile(data[,varName], probs = interval[1]) & 
               data[,varName] < quantile(data[,varName], probs = interval[2]),]
      dataset[,varName] <- quantile(data[,varName], probs = mean(interval))
      return(dataset)
    }
    datasets <- intervals %>% lapply(f)
    names(datasets) <- intervals %>% lapply(quantile, x = data[,varName]) %>% lapply(round, 2) %>% lapply(function(x) paste(x[1], "<", varName, "<", x[2])) %>% unlist
    return(datasets)
  }
sliceDataByVar2 <-
  function(data, varName){
    datasets <- 
      data[,varName] %>% unique %>% as.character %>% autoNames %>% 
      lapply(function(i) data[data[,varName] == i,])
    names(datasets) %<>% prefix(paste0(varName, " = "))
    return(datasets)
  }
unlist2 <- function(xList){
  names(xList)
  x <- list()
  for (i in names(xList)){
    print(i)
    names(xList[[i]]) <- paste(i, names(xList[[i]])) 
    x %<>% append(xList[[i]])}
  return(x)
}


#==============================================================
# simple functions to perform analyses in CPU clusters

sliceTab <- function(tab, listNames = tab$name){
  listoftabs <- list()
  for (i in 1:nrow(tab)) listoftabs %<>% append(list(tab[i,]))
  names(listoftabs) <- listNames
  return(listoftabs)
  }
nameModels <- function(x, prefix) {
  x %<>% unique
  x$name <- 
    paste0(prefix, "_resp[", x$response, "]_fix[", x$fixed, "]_") %>% 
    loopsub(" ", "") %>%
    loopsub(c("\\*", "\\+"), c("XX", "PP"))
  if ("Family" %in% names(x)) x$name %<>% paste0("]_fam[", x$Family, "]_")
  return(x)
  }
myPhyLmm <-function(x, ...) 
  phylolm(as.formula(paste(x$m$response, "~", x$m$fixed)), 
          phy = x$p, data = x$d, 
          if ("model" %in% names(x$m)) model = x$m$model,
          ...)
myPhyPath <- function(x) phylo_path(x$m, data = x$d, tree = x$p, model = "lambda")
attachDataPhylo <- function(x, data = dat, phylogeny = phylo) list(m = x, p = phylogeny %>% prune(data$species), d = data)
attachDataVarphylo <- 
  function(x, phylogenies = phylos){
    if (names(phylogenies) %>% is.null) stop("please provide phylogenies with pre-defined names")
    pff <- list()
    for (i in names(phylogenies)) {
      xi <- x %>% lapply(attachDataPhylo, phylogeny = phylogenies[[i]])
      names(xi) %<>% paste0("__", i)
      pff %<>% append(xi)}
    return(pff)}

prune <- function(tree, desiredTips){
  if (class(tree) == "phylo")
    tree <- drop.tip(tree, tree$tip.label[-na.omit(match(unique(desiredTips), tree$tip.label))]) else {
      if (class(tree) == "multiPhylo")
        for (i in 1:length(tree))
          tree[[i]] <- drop.tip(tree[[i]], tree[[i]]$tip.label[-na.omit(match(unique(desiredTips), tree[[i]]$tip.label))])}
  return(tree)}
easyParLapply <- 
  function(X, FUN, ..., ncores = 2,
           packagesToUse = c("phylolm", "phylopath", "ape", "caper")){
    
    packagesToUse %<>% c("magrittr", "dplyr")
    
    library(foreach)
    library(doParallel)
    
    timestamp()
    startTime <- Sys.time()
    
    clusterType <- if(length(find.package("snow", quiet = TRUE))) "SOCK" else "PSOCK"
    clust <- try(makeCluster(getOption("cl.cores", ncores), type = clusterType))
    registerDoParallel(clust)
    on.exit(stopCluster(clust))
    
    Y <- foreach (i = X, .packages = packagesToUse) %dopar% {i %>% FUN(...)}
    
    names(Y) <- names(X)
    
    timestamp()
    print(Sys.time() - startTime)
    
    return(Y)
    }

#========================================================================
# function for CPU paralell computing
myPhyLmm <- function(x, ...) 
  phylolm(as.formula(paste(x$m$response, "~", x$m$fixed)), 
          phy = x$p, data = x$d, 
          if ("model" %in% names(x$m)) model = x$m$model, ...)
parPhyLm <- set.defaults(easyParLapply, FUN = myPhyLmm, ncores = 14)


#===========================================================================
# model selection utilities
flatFormula <- function(f) paste(as.character(f)[c(2,1,3)], collapse = " ")
selectPhyloLmm <- function(mpack, ordFun = ordby, customStatFun = NULL) 
  data.frame(formula = mpack %>% lapply(enterlist, "formula") %>% lapply(flatFormula) %>% unlist,
             model = mpack %>% lapply(enterlist, "model") %>% unlist,
             aic = if (customStatFun %>% is.null) mpack %>% lapply(enterlist, "aic") %>% unlist else mpack %>% lapply(customStatFun) %>% unlist,
             delta = NA,
             r2 = mpack %>% lapply(enterlist, "r.squared") %>% unlist) %>% 
  within(delta <- delta(aic)) %>% ordFun("delta")
getModelCoeffs <- function(m){
  mClass <- m %>% class %>% enterlist(1)
  if (mClass %>% greplm("summary") %>% neg) m %<>% s
  
  if (mClass == "phylolm") {
    ModelCoeffs <- m$coefficients %>% as.data.frame
    ModelCoeffs$LowerBound = ModelCoeffs$Estimate - ModelCoeffs$StdErr
    ModelCoeffs$UpperBound = ModelCoeffs$Estimate + ModelCoeffs$StdErr
    ModelCoeffs <- ModelCoeffs[,c("Estimate", "LowerBound", "UpperBound", "p.value")]
    }
  
  if(exists("ModelCoeffs")) return(ModelCoeffs) else stop("Something get wrong. Have you passed a model object?")
  }
getModelTerms <- function(m) {
  if(class(m) == "phylolm") return(m$coefficients %>% names)
  if(class(m) == "MCMCglmm") return(c(colnames(m$Sol),
                                      colnames(m$VCV) %>% exclude("units")))
  }
selectModel <- function(mpack, ...){
  mClass <- mpack %>% lapply(class) %>% lapply(enterlist, 1) %>% unlist %>% unique
  if (length(mClass) == 1) message("you have passed ", mClass, " objects")
  if (mClass %>% greplm("summary")) stop("please pass original models, not summary")
  if (mClass == "phylolm") return(mpack %>% selectPhyloLmm(...))
  stop("There is no method for this class of model, sorry.")
  }
getFormula <- function(m){
  if (m %>% class %>% enterlist(1) == "phylolm") return(m$formula)
  stop("There is no method for this class of model, sorry.")
  }
spreadResponses <- function(x, which = NULL) {
  if (!("response" %in% names(x))){
    x$response <- x$formula %>% strsplit(" ~ ") %>% lapply(enterlist, 1) %>% unlist
    x$fixed <- x$formula %>% strsplit(" ~ ") %>% lapply(enterlist, 2) %>% unlist}
  xList <- list()
  for (i in unique(x$response)) xList %<>% append(list(x[x$response == i,]))
  names(xList) <- unique(x$response)
  recalculateDelta <- function(x) {x$delta <- x$delta - min(x$delta); return(x)}
  xList %<>% lapply(recalculateDelta)
  if (which %>% is.null) return(xList)
  if (length(which) == 1) xList <- xList[[which]] else xList <- xList[which]
  return(xList)
  }
spreadDatasets <- function(x, which = NULL) {
  if (!("response" %in% names(x))){
    x$response <- x$formula %>% strsplit(" ~ ") %>% lapply(enterlist, 1) %>% unlist
    x$fixed <- x$formula %>% strsplit(" ~ ") %>% lapply(enterlist, 2) %>% unlist}
  xList <- list()
  for (i in unique(x$response)) xList %<>% append(list(x[x$response == i,]))
  names(xList) <- unique(x$response)
  recalculateDelta <- function(x) {x$delta <- x$aic - min(x$aic); return(x)}
  xList %<>% lapply(recalculateDelta)
  if (which %>% is.null) return(xList)
  return(xList[[which]])}
rownamesAsFirstCol <- function(x, colName) {
  x %<>% as.data.frame
  x <- cbind(name = rownames(x), x)
  rownames(x) <- NULL
  names(x)[1] <- colName
  return(x)}
delta <- function(x) x-min(x)
manageR2 <- function(r2){
  r <- r2 %>% sqrt
  r %<>% round(3) %>% format(nsmall = 3) %>% loopsub("0\\.", "\\.")
  r %<>% prefix("~r^{2}==")
  return(r)
}
manageP <- function(p){
  naBackup <- p %>% is.na
  p %<>% round(3) %>% format(nsmall = 3) %>% loopsub("0\\.", "\\.")
  p[p == ".000"] <- "p<.001"
  p[p != "p<.001"] %<>% prefix("p=")
  p[naBackup] <- NA
  return(p)
  }
manageDelta <- function(d){
  d %<>% round(1) %>% format(nsmall = 1) %>% loopsub(" ", "")
  d <- paste0("Delta==", d)
  return(d)
}


#==================================================================
# plot utilities
rgb2 <- function(red, green, blue, lighting = NULL){
  colors <- data.frame(red = red, green = green, blue = blue)
  if (is.null(lighting))
    lighting <- colors %>% rowMeans %>% mean
  colors <- colors / rowSums(colors)
  colors[colors %>% as.matrix %>% is.nan] <- 0
  colors <- colors * lighting
  colors %>% with(rgb(red, green, blue))
}
transformColor <- function(col){
  col <- col2rgb(col)/255
  rgb(col["red",], col["green",], col["blue",])
}
colorGradient <- function(x, low = "white", high = "black", middle = NA){
  canals <- col2rgb(c(low = low, high = high))/255
  red <- x %>% scaleFromTo(from = as.numeric(canals["red", "low"]), to = as.numeric(canals["red", "high"]))
  green <- x %>% scaleFromTo(from = as.numeric(canals["green", "low"]), to = as.numeric(canals["green", "high"]))
  blue <- x %>% scaleFromTo(from = as.numeric(canals["blue", "low"]), to = as.numeric(canals["blue", "high"]))
  return(rgb(red, green, blue))
}
colorGradient2 <- function(x, low = "white", high = "black", middle = NULL, middleFun = median){
  if (is.null(middle)) 
    return(colorGradient(x, low, high))
  x0 <- x
  if (mod(length(x), 2) != 0)
    x[x0 == middleFun(x0)] <- middle %>% transformColor
  x[x0>middleFun(x0)] %<>% as.numeric %>% colorGradient(low = middle, high = high)
  x[x0<middleFun(x0)] %<>% as.numeric %>% colorGradient(low = low, high = middle)
  return(x)
}
colorGradient3 <- 
  function(x, colorVector, ...){
    if (length(colorVector) == 2) 
      return(colorGradient(x, low = colorVector[1], high = colorVector[2], ...))
    if (length(colorVector) == 3) 
      return(colorGradient2(x, low = colorVector[1], high = colorVector[3], middle = colorVector[2], ...))
    stop("Please, provide or 2 or 3 colors")}
lighten <- function(color, lightFactor = 1){
  col <- col2rgb(color)
  col %<>% t %>% as.data.frame
  col <- col %>% mutate_all(function(x) x*lightFactor)
  col[col > 255] <- 255
  col <- rgb(col$red, col$green, col$blue, maxColorValue=255)
  return(col)
}
showColors <- function(x) ggplot() + geom_tile(aes(x = 1, y = 1:length(x), fill = x)) + scale_fill_identity() + theme_void()
ggCollage <- function(x, ...) ggarrange(plotlist = x, ...)
ggHist <- function(x) ggplot(data.frame(x=x), aes(x=x)) + geom_histogram() + theme_bw()
multiHist <- function(xlist) xlist %>% lapply(ggHist) %>% entitle %>% ggCollage
ggHistColor <- function(x, lowCol = "#377cb8ff", highCol = "#e4181cff", middleCol = NULL, bins = 30, theme = theme_bw, title = ""){
  breaks <- seq(from = x %>% min %>% round(0), to = x %>% max %>% round(0), length.out = bins)
  counts <- NULL
  for (i in 2:length(breaks)) counts %<>% c(length(x[x>=breaks[i-1] & x<breaks[i]]))
  df <- data.frame(from = breaks[1:(length(breaks)-1)],
                   to = breaks[2:length(breaks)],
                   count = counts)
  ggplot() + 
    geom_bar(data = df, 
             aes(y = count, x = to, fill = colorGradient2(to, lowCol, highCol, middleCol)), 
             stat = "identity") + 
    scale_fill_identity() + theme() + ggtitle(title) + xlab("x")
}
entitle <- function(plotlist, titles = NULL, titleSize = 26){
  if (is.null(titles))
    titles <- names(plotlist)
  for (i in 1:length(plotlist)){
    if (!is.na(titles[i]))
      if ("gg" %in% class(plotlist[[i]])){
        plotlist[[i]] <- plotlist[[i]] + ggtitle(titles[i])
        if (!is.null(titleSize))
          plotlist[[i]] <- plotlist[[i]] + theme(plot.title = element_text(size = titleSize))
      }
  }
  return(plotlist)
}
plotMargL <- function(plot, title = "", props = c(.33333, .66666), titleFun = entitle, ...) 
  list(x = NULL, p = plot) %>% 
  titleFun(c("", title), ...) %>% 
  ggCollage(ncol = 2, nrow = 1, widths = props)
plotMargB <- function(plot, title = "", props = c(.66666,.33333), titleFun = entitle, ...) 
  list(p = plot, x = NULL) %>% 
  titleFun(c(title, ""), ...) %>% 
  ggCollage(ncol = 1, nrow = 2, heights = props)
plotMargLB <- function(plot, title = "", vProps = c(.66666,.33333), hProps = c(.33333, .66666), titleFun = entitle, ...) 
  list(x1 = NULL, p = plot, x2 = NULL, x3 = NULL) %>% 
  titleFun(c("", title, "", ""), ...) %>% 
  ggCollage(ncol = 2, nrow = 2, heights = vProps, widths = hProps)
rmRownames <- function(x) {rownames(x) <- NULL; return(x)}
getModelsFromList <- function(x, mpack) if (class(x) == "data.frame") mpack[x$name] else mpack[x %>% lapply(enterlist, "name") %>% unlist]
rmLeg <- function(plot) plot + theme(legend.position = "none")
intertwine <- function(x1, x2){
  if (length(x1) != length(x2)) stop("provide same-length lists")
  x3 <- list()
  for (i in 1:length(x1))
    x3 %<>% append(x1[i]) %>% append(x2[i])
  return(x3)
}

plotSimpleTrend <-
  function(model, data = dat, term = NULL,
           plotPoints = T, 
           trendColor = "black",
           pointColor = "grey",
           pointAlpha = .35,
           plotP = T,
           labelFun = geom_label){
    
    if ("color" %in% names(data))
      modColor <- pointColor %in% names(data$color) else
        modColor <- FALSE
    
    terms <- model %>% getModelTerms %>% exclude("(Intercept)")
    if (is.null(term)) term <- terms %>% exclude(":") %>% exclude("animal")
    if (length(term) > 1) term <- terms[terms %in% term]
    otherTerms <- terms %>% exclude(term) %>% exclude(":")
    resp <- model %>% getFormula %>% as.character %>% enterlist(2)
    
    plot <- ggplot() + 
      labs(x = term %>% loopsub(dict$n1, dict$n2), 
           y = resp %>% loopsub(dict$n1, dict$n2)) + 
      theme_bw()
    
    if (is.factor(data[,term])){
      df <- getModelCoeffs(model)
      df <- df[grepl(term, rownames(df)),]
      lev0 <- df$level <- rownames(df) %>% loopsub(term, "")
      v <- data[data[,term] == levels(data[,term])[1], resp] %>% median
      v2 <-  c(df$LowerBound, df$UpperBound) %>% range %>% diff
      df[c("Estimate", "LowerBound", "UpperBound")] %<>% (function(x) x + v)
      df %<>% rbind(data.frame(Estimate = v, LowerBound = v, UpperBound = v, p.value = NA, level = levels(data[,term])[1]))
      df$level %<>% loopsub(dict$n1, dict$n2) %>% factor(levels = levels(data[,term]) %>% loopsub(dict$n1, dict$n2))
      
      plot <-
        plot +  
        geom_point(data = df, aes(y = Estimate, x = level)) + 
        geom_errorbar(data = df, aes(ymin = LowerBound, ymax = UpperBound, x = level), color = trendColor) + 
        geom_text(data = df, aes(y = UpperBound, x = level, label = p.value %>% manageP), nudge_y = (v2*.1))
      
      return(plot)
    }
    
  
    if (plotPoints)
      if (!modColor)
      plot <- plot + 
      geom_jitter(aes(x = data[,term], 
                       y = data[,resp]),
                  color = pointColor,
                  alpha = pointAlpha, size = 2, shape = 16)

    if (plotPoints)
      if (modColor)
        plot <- plot + 
      geom_jitter(aes(x = data[,term], 
                       y = data[,resp],
                       color = data$color[,pointColor]),
                  alpha = pointAlpha, size = 2, shape = 16) +
      scale_color_identity()
    
    newdata <- data.frame(resp = NA, term = range(data[,term]))
    if (length(otherTerms) > 0) newdata %<>% merge(data[otherTerms] %>% mutate_all(unify) %>% unique)
    names(newdata) <- c(resp, term, otherTerms)
    newdata[,resp] <- predict(model, newdata)
    
    plot <- plot +
      geom_line(aes(x = newdata[,term], 
                    y = newdata[,resp]), 
                color = trendColor %>% lighten(2), size = 5, alpha = .1) +
      geom_line(aes(x = newdata[,term], 
                    y = newdata[,resp]), 
                color = trendColor %>% lighten(1.2), size = .5, alpha = .6)
    
    if (plotP)
      plot <- plot + 
      labelFun(aes(x = data[,term] %>% range %>% quantile(probs = .1), 
                     y = data[,resp] %>% range %>% quantile(probs = .9), 
                     label = summary(model)$coefficients[term, "p.value"] %>% manageP),
                 size = 4, color = "black", label.size = NA)
    
    return(plot)
  }


if (!exists("modFuns1")) modFuns1 <- NULL
if (!exists("gradients")) gradients <- NULL
plotInteraction2 <- 
  function(model, data = dat, terms = NULL, 
           plotPoints = T, 
           pointAlpha = .35,
           plotP = T, 
           revPlots = F, 
           twoSidedPlot = T, 
           modFuns = modFuns1,
           modFunColors = gradients){
    
    plotTrends <- function(terms){
      
      newdata <- 
        data.frame(resp = NA,
                   term2 = modFuns[[terms[2]]] %>% lapply2(data[,terms[2]]) %>% unlist,
                   stat = modFuns[[terms[2]]] %>% names %>% ordFactor,
                   col = modFunColors[[terms[2]]] %>% unlist %>% ordFactor) %>%
        merge(data.frame(term1 = seq(from = min(data[,terms[1]]), to = max(data[,terms[1]]), length.out = 2)))
      names(newdata) <- c(resp, terms[2], "stat", "color", terms[1])
      if (length(otherTerms) != 0)
        newdata %<>% merge(data[otherTerms] %>% mutate_all(unify) %>% unique)
      newdata <- rbind(within(data, color <- stat <- NA)[names(newdata)] %>% within(type <- "real"),
                       newdata %>% within(type <- "sim"))
      
      newdata[,resp] <- predict(model, newdata)[,1]
      newdata <- newdata[newdata$type == "sim",]
      
      plot <- ggplot() + 
        labs(x = terms[1] %>% loopsub(dict$n1, dict$n2), 
             y = resp %>% loopsub(dict$n1, dict$n2)) + 
        scale_color_identity() +
        theme_bw() + 
        theme(legend.position = "none")
      
      if (plotPoints)
        plot <- plot + 
        geom_jitter(data = data, 
                    aes(x = eval(parse(text = terms[1])), 
                        y = eval(parse(text = resp)),
                        color = color[,terms[2]]),
                    alpha = pointAlpha, size = 2, shape = 16)
      
      if (plotP)
        plot <- plot + 
        geom_label(aes(y = data[,resp] %>% range %>% quantile(probs = .9), 
                       x = data[,terms[1]] %>% range %>% quantile(probs = .1),
                       label = p), 
                   size = 4, color = "black", label.size = NA)
      
      plot <- plot + 
        geom_line(data = newdata, 
                  aes(x = eval(parse(text = terms[1])), 
                      y = eval(parse(text = resp)),
                      group = stat, color = color %>% lighten(2)), 
                  size = 5, alpha = .2) +
        geom_line(data = newdata, 
                  aes(x = eval(parse(text = terms[1])), 
                      y = eval(parse(text = resp)),
                      group = stat, color = color %>% lighten(1.2)), 
                  size = .5, alpha = .8)
      
      return(plot)
    }
    
    data %<>% shuffle
    
    allTerms <- model %>% getModelTerms %>% exclude(c("(Intercept)", ":", "animal")) %>% lapply(strsplit, "\\.") %>% lapply(enterlist) %>% lapply(enterlist, 1) %>% unlist %>% unique
    if (is.null(terms)) {
      terms <- allTerms
      if (length(terms) != 2)
        stop("There are more than two terms in the model. I don't know what to do. Please specify terms of interest")}
    
    intTerm <- terms %>% paste0(collapse = ":")
    otherTerms <- model %>% getModelTerms %>% exclude(c("(Intercept)", ":")) %>% exclude(terms)
    otherTerms[grepl("\\.", otherTerms)] %<>% lapply(strsplit, "\\.") %>% lapply(enterlist) %>% lapply(enterlist, 1) %>% unlist %>% unique %>% paste0(".")
    otherTerms %<>% unique
    resp <- model %>% getFormula %>% as.character %>% enterlist(2)
    
    
    if (plotP)
      p <- getModelCoeffs(model)[paste(terms, collapse = ":"), "p.value"] %>% manageP
    
    if (revPlots)
      terms %<>% rev
    
    plot <- plotTrends(terms)
    
    if (twoSidedPlot)
      plot <- list(p1 = plot,
                   p2 = plotTrends(rev(terms)))
    
    return(plot)
  }

plotInteraction3 <- 
  function(model, data = dat, terms = NULL, 
           plotPoints = T, 
           pointAlpha = .35,
           plotP = T, 
           plotLegend = F,
           choices = list(p1 = 1:3, p2 = c(2,1,3), p3 = c(3,1,2)), 
           modFuns = modFuns1 %>% lapply(function(x) x[c("min", "max")]),
           modFunColors = gradients){
    
    plotTrends <- function(terms){
      
      newdata <- 
        data.frame(resp = NA) %>% 
        merge(data.frame(term3 = modFuns[[terms[3]]] %>% lapply2(data[,terms[3]]) %>% unlist,
                         stat3 = names(modFuns[[terms[3]]]))) %>% 
        merge(data.frame(term2 = modFuns[[terms[2]]] %>% lapply2(data[, terms[2]]) %>% unlist,
                         stat2 = names(modFuns[[terms[2]]]))) %>%
        merge(data.frame(term1 = seq(from = min(data[,terms[1]]), to = max(data[,terms[1]]), length.out = 100),
                         stat1 = paste0("point", 1:100)))
      newdata$stats <- paste0(newdata$stat2, " of ", terms[2], ", ", newdata$stat3, " of ", terms[3])
      newdata <- newdata[, c("resp", "term1", "term2", "term3", "stats")]
      names(newdata) <- c(resp, terms, "stats")
      newdata$color <- rgb(scale01(newdata[,terms0[1]]),
                           scale01(newdata[,terms0[2]]),
                           scale01(newdata[,terms0[3]]))
      mixedColors <- 
        newdata %>% 
        group_by(stats) %>% 
        summarise(color = 
                    color %>% 
                    col2rgb %>% t %>% 
                    as.data.frame %>%
                    with(rgb(median(red), median(green), median(blue), 
                             maxColorValue = 255))) %>%
        as.data.frame
      newdata %<>% within(rm(color)) %>% merge(mixedColors)
      
      if (length(otherTerms) != 0)
        newdata %<>% merge(data[otherTerms] %>% mutate_all(unify) %>% unique)
      newdata <- rbind(within(data, color <- stats <- NA)[names(newdata)] %>% within(type <- "real"),
                       newdata %>% within(type <- "sim"))
      
      newdata[,resp] <- predict(model, newdata)[,1]
      newdata <- newdata[newdata$type == "sim",]
      newdata %<>% unique
      
      plot <- ggplot() + 
        labs(x = terms[1] %>% loopsub(dict$n1, dict$n2), 
             y = resp %>% loopsub(dict$n1, dict$n2)) +
        ylim(range(data[,resp])) +
        xlim(range(data[,terms[1]])) + 
        theme_bw()
      
      if (plotPoints)
        plot <- plot + 
        geom_jitter(aes(x = data[,terms[1]], 
                        y = data[,resp],
                        color = rgb(scale01(data[,terms[1]]),
                                    scale01(data[,terms[2]]),
                                    scale01(data[,terms[3]]))),
                    alpha = pointAlpha, size = 2, shape = 16)
      
      if (plotP)
        plot <- plot + 
        geom_label(aes(y = data[,resp] %>% range %>% quantile(probs = .9), 
                       x = data[,terms[1]] %>% range %>% quantile(probs = .1),
                       label = p), 
                   size = 4, color = "black", label.size = NA)
      
      plot <- plot + 
        geom_line(data = newdata, 
                  aes(x = eval(parse(text = terms[1])), 
                      y = eval(parse(text = resp)),
                      group = stats, color = color %>% lighten(2)), 
                  size = 5, alpha = .2) +
        geom_line(data = newdata, 
                  aes(x = eval(parse(text = terms[1])), 
                      y = eval(parse(text = resp)),
                      group = stats, color = color %>% lighten(1.2)), 
                  size = .5, alpha = .8)
      
      plot <- 
        plot +
        scale_color_identity()
      
      leg <- ggplot() + 
        geom_tile(aes(x = 1, 
                      y = newdata$stats %>% ordFactor, 
                      fill = newdata$color)) + 
        scale_fill_identity() +
        theme(panel.border = element_blank(),
              axis.title = element_blank(),
              axis.ticks = element_blank(),
              axis.text.x = element_blank(),
              panel.grid = element_blank(),
              panel.background = element_blank())
      
      plot <- list(plot = plot, leg = leg)
      
      return(plot)
    }
    
    data %<>% shuffle
    
    allTerms <- model %>% getModelTerms %>% exclude(c("(Intercept)", ":", "animal")) %>% lapply(strsplit, "\\.") %>% lapply(enterlist) %>% lapply(enterlist, 1) %>% unlist %>% unique
    if (is.null(terms)) {
      terms <- allTerms
      if (length(terms) != 3)
        stop("There are more than two terms in the model. I don't know what to do. Please specify terms of interest")
      }
    
    terms0 <- terms
    intTerm <- terms %>% paste0(collapse = ":")
    otherTerms <- model %>% getModelTerms %>% exclude(c("(Intercept)", ":")) %>% exclude(terms)
    otherTerms[grepl("\\.", otherTerms)] %<>% lapply(strsplit, "\\.") %>% lapply(enterlist) %>% lapply(enterlist, 1) %>% unlist %>% unique %>% paste0(".")
    otherTerms %<>% unique
    resp <- model %>% getFormula %>% as.character %>% enterlist(2)
    
    
    if (plotP)
      p <- getModelCoeffs(model)[intTerm, "p.value"] %>% manageP
    
    plots <- choices %>% lapply(function(i) terms[i]) %>% lapply(plotTrends)
    legends <- plots %>% lapply(enterlist, "leg")
    plots %<>% lapply(enterlist, "plot")
    if (plotLegend)
      plots %<>% append(list(leg = legends))
    
    return(plots)
  }


plotModelSel <- function(df, termGroups = list(pheno = Morph, temp = Temp), 
                         colors = gradients %>% lapply(enterlist, "max") %>% append(list(others = rgb(.3,.3,.3))),
                         nullName = 1, txtSize = 3, yTxtSize = NULL, groups = "summary"){
  
  addGroupstoData <- function(df, termGroups){
    tg <- list()
    for (i in names(termGroups)){
      x0 <- rep("", nrow(df))
      for (j in termGroups[[i]]) x0[df$fixed %>% greplm(j)] %<>% paste0(", ", j)
      x0 %<>% strsplit(", ") %>% lapply(na.omit) %>% lapply(paste, collapse = ", ") %>% unlist
      x0[x0 == ""] <- NA
      tg %<>% append(list(x0))
    }
    names(tg) <- names(termGroups)
    tg %<>% as.data.frame
    tg$summary <- tg %>% apply(1, paste, collapse = ", ") %>% ordFactor
    df %<>% cbind(as.data.frame(tg))
  }
  
  df %<>% addGroupstoData(termGroups = termGroups)
  df$nTerms <- df[names(termGroups)] %>% apply(1, function(x) (!is.na(x)) %>% sum)
  
  df$type <- NA
  df$type[df$nTerms == 0] <- "null"
  df$type[df$nTerms == 1] <- "one term"
  df$type[df$nTerms == 2 & grepl("\\+", df$fixed) ] <- "two terms, no interaction"
  df$type[df$nTerms == 2 & grepl("\\*", df$fixed) ] <- "two terms, interaction"
  df$type %<>% ordFactor
  
  df$fixed %<>% loopsub(nullName, "null") %>% loopsub(dict$n1, dict$n3) %>% loopsub("\\*", "×") %>% ordFactor
  
  for (i in names(colors))
    df$color[df[,names(termGroups)[1]] == i] <- colors[[i]]
  df$color[is.na(df$color)] <- colors$others
  
  p <- ggplot() +
    geom_point(data = df, 
               aes(x = delta, y = fixed, shape = type)) + 
    geom_line(data = df, 
              aes(x = delta, y = fixed, group = eval(parse(text = groups))), alpha = .5) +
    geom_text(data = df, aes(x = delta, y = fixed, label = r2 %>% manageR2), size = txtSize, hjust = -.2, parse = TRUE) + 
    theme_bw() +
    scale_color_identity() +
    scale_shape_manual(values = c(16, 15, 17, 18)) +
    scale_x_reverse(breaks = c(500, 400, 300, 200, 100, 50, 25, 7, 0)) +
    theme(panel.grid.minor = element_blank(), 
          axis.title.y = element_blank(), 
          legend.position = "none") +
    xlab("∆AIC")
  
  if (!is.null(yTxtSize))
    p <- p + theme(axis.text.y = element_text(size = yTxtSize))
  
  return(p)
}

plotModelSel2 <- function(df, termGroups = Morph){
  
  x1 <- list()
  for (i in termGroups){
    x0 <- rep(NA, nrow(df))
    x0[df$formula %>% greplm(i)] <- i
    x1 %<>% append(list(x0))
  }
  names(x1) <- termGroups
  df$group <- x1 %>% as.data.frame %>% apply(1, as.list) %>% lapply(unlist) %>% lapply(na.omit) %>% lapply(paste0, collapse = ", ") %>% unlist
  df$group[df$group == ""] <- "null"
  df$group %<>% ordFactor
  
  df$interactions <- df$formula %>% stri_count(regex = "\\*")
  isValue <- function(x, fun = median){
    if (length(x) == 1) return(F)
    return(x == fun(x))
  }
  delta2 <- function(x){
    if (length(x) == 1) return(NA)
    return(x %>% range %>% diff)
  }
  df2 <- df %>% 
    group_by(group) %>% 
    summarise(formula, 
              minInter = interactions %>% isValue(min),
              maxInter = interactions %>% isValue(max),
              minmaxInter = minInter | maxInter,
              deltaWithinGroup = delta %>% delta2) %>% 
    as.data.frame %>% within(rm(group))
  df %<>% merge(df2, sort = F)
  
  df %<>% arrange(group, interactions)
  df$fixed %<>% loopsub(dict$n1, dict$n3) %>% loopsub("\\*", "×")
  df$fixed[as.character(df$group) == "null"] <- "null"
  df$fixed %<>% ordFactor
  
  p <- ggplot() +
    geom_point(data = df, 
               aes(x = delta, y = fixed, shape = as.character(interactions))) + 
    geom_line(data = df[df$minmaxInter,], 
              aes(x = delta, y = fixed, group = group), alpha = .5) +
    geom_text(data = df, aes(x = delta, y = fixed, label = r2 %>% manageR2), size = 3, hjust = -.2, parse = TRUE) + 
    theme_bw() +
    scale_shape_manual(values = c(16, 15, 17, 18)) +
    scale_x_reverse(breaks = c(500, 400, 300, 200, 100, 50, 25, 7, 0)) +
    theme(panel.grid.minor = element_blank(), 
          axis.title.y = element_blank(), 
          legend.position = "none") +
    xlab("∆AIC")
  
  return(p)
}

ggBiplot <- function(PCAobject, choices = c(1,2)){
  
  div <- function(x, factor) x/factor
  Xscale <- PCAobject$S[,choices[1]] %>% range() %>% diff %>% div(2)
  yscale <- PCAobject$S[,choices[2]] %>% range() %>% diff %>% div(2)
  
  addLoadingData <- function(i)
    data.frame(i = i, x = 0, y = 0, 
               xend = (PCAobject$L[i, choices[1]] * Xscale), 
               yend = (PCAobject$L[i, choices[2]] * yscale))
  
  loadingData <- PCAobject$L %>% rownames %>% lapply(addLoadingData) %>% lrbind
  loadingData$i <- c("log body mass", "log beak length", "log tarsus length")
  PCnames <- PCAobject$L %>% colnames
  
  plot <- 
    ggplot() + 
    geom_point(data = PCAobject$S[, choices] %>% as.data.frame, 
               aes(x = eval(parse(text = PCnames[choices[1]])),
                   y = eval(parse(text = PCnames[choices[2]]))),
               alpha = .5, color = "grey", size = 2, shape = 16) +
    geom_segment(data = loadingData,
                 aes(x = x, y = y, xend = xend, yend = yend),
                 arrow = arrow(length = unit(0.5, "cm")),
                 size = .5,
                 color = "black") +
    geom_text(data = loadingData, 
              aes(x = xend, y = yend, label = i), color = "black") +
    labs(x = PCnames[choices[1]], y = PCnames[choices[2]]) +
    theme_bw()
  
  return(plot)
  }

ggPCAsummary <- function(PCAobj) {
  df <- summary(PCAobj)$importance %>% t
  colnames(df) <- c("sd", "prop", "cumProp")
  df %<>% rownamesAsFirstCol("PC")
  
  ggplot(df, aes(x = PC, y = prop)) + 
    geom_bar(stat = "identity", color = "grey", fill = "grey") + 
    theme_bw() + 
    labs(x = "", y = "proportion of variance")
}


plotPhylopath <- function(pathModel){
  df <- pathModel %>% s %>% as.data.frame
  df$model %<>% factor(levels = df$model %>% unique %>% rev)
  plot <- 
    ggplot(df, aes(y = delta_CICc, x = model, group = 1)) + 
    geom_point() + 
    geom_line() + 
    theme_bw() + 
    scale_y_reverse() +
    ylab("∆CIC") +
    xlab("")
  return(plot)}


#lCI <- function(x) x %>% quantile(probs = .05) %>% as.numeric
lCI <- min
#uCI <- function(x) x %>% quantile(probs = .95) %>% as.numeric
uCI <- max

plotPhylolmVarPhylo <- 
  function(modelPack, phyNames = names(phylos)){
    phyNames <- names(phylos) %>% paste0("_")
    names(modelPack) %<>% paste0("_")
    df <-
      phyNames %>% autoNames %>% 
      lapply(function(i) modelPack[grepl(i, names(modelPack))]) %>%
      lapply(selectPhyloLmm, ordFun = donothing) %>%
      lapply(spreadResponses) %>% lapply(enterlist) %>%
      lrbind("phy")
    df$fixed %<>% loopsub(1, "null") %>% loopsub("logBodyMass", "log body mass") %>% loopsub(dict$n1, dict$n3) %>% loopsub("\\*", "×") %>% ordFactor
    df2 <- df %>% group_by(fixed) %>% summarise(uCI = uCI(delta), lCI = lCI(delta), yMed = median(delta)) %>% as.data.frame
    plot <- 
      ggplot() + 
      geom_ribbon(data = df2, aes(ymin = lCI, ymax = uCI, x = fixed, group = 1), alpha = .2) + 
      geom_line(data = df2, aes(y = yMed, x = fixed, group = 1)) + 
      geom_point(data = df2, aes(y = yMed, x = fixed, group = 1), shape = 16) + 
      theme_bw() + 
      scale_y_reverse() +
      coord_flip() +
      ylab("∆AIC") +
      xlab("")
    return(plot)
  }

plotCoeffHist <- function(df, includeVar, parameterToPlot = "p.value", col = "black"){
  df <- df[df$effect %>% greplm(includeVar),]
  ggplot() + 
    geom_histogram(data = df, aes(x = eval(parse(text = parameterToPlot))), fill = col, color = NA, alpha = .5)+
    labs(x = parameterToPlot) + theme_bw()
}

plotPhylopathVarPhylo <- function(pathModels){
  df <- pathModels %>% lapply(summary) %>% lrbind("phylo")
  df$model %<>% factor(levels = df$model %>% unique %>% rev)
  df2 <- df %>% group_by(model) %>% summarise(uCI = uCI(delta_CICc), lCI = lCI(delta_CICc), yMed = median(delta_CICc)) %>% as.data.frame
  df2$model %<>% factor(levels = levels(df$model))
  plot <- 
    ggplot() + 
    geom_ribbon(data = df2, aes(ymin = lCI, ymax = uCI, x = model, group = 1), alpha = .2) + 
    geom_line(data = df2, aes(y = yMed, x = model, group = 1)) + 
    geom_point(data = df2, aes(y = yMed, x = model, group = 1), shape = 16) + 
    theme_bw() + 
    scale_y_reverse() +
    ylab("∆CIC") +
    xlab("")
  return(plot)
}
