# Supplementary material for: Allometry reveals trade-offs between Bergmann’s and Allen’s rules, and different avian adaptive strategies for thermoregulation
Source: Nat Commun. 2023 Feb 27;14:1101. doi: 10.1038/s41467-023-36676-w (PMC9968716; doi:10.1038/s41467-023-36676-w)
Supplement: Supplementary file 5 — Supplementary Code 1 [file 41467_2023_36676_MOESM5_ESM.zip › 1.R]

#===========================================================================#
#
#  Allometry reveals trade-offs between Bergmann’s and Allen’s rules, 
#   and different avian adaptive strategies for thermoregulation
#
#      Arkadiusz Frohlich frohlich@iop.krakow.pl
#
#==============================================================
#      data preparation and choice of evolutionary models


# working directory
setwd("P:/")


# load database
avonet <- 
  read_excel("AVONET Supplementary dataset 1.xlsx", sheet = "AVONET3_BirdTree") %>%  # flie available at https://doi.org/10.1111/ele.13898
  with(data.frame(species = Species3 %>% loopsub(" ", "_"),
                  bodyMass = Mass,
                  beakLengthCulmen = Beak.Length_Culmen,
                  tarsusLength = Tarsus.Length,
                  migration. = Migration %>% loopsub(1:3, c("Resident", "PartialMigrant", "FullMigrant"))))
rownames(avonet) <- avonet$species
avonet %<>% within(rm(species))

birdTherm <- 
  read_excel("birdTherm.xlsx", sheet = "data") %>% # flie available at https://doi.org/10.5061/dryad.9ghx3ffn7
  as.data.frame
rownames(birdTherm) <- dat$species


dat <- mergeByRownames(birdTherm, avonet)


# load phylogenies
phylo <- read.nexus("AllBirdsEricson1Summary.tre") # this is consensus phylogenetic tree made from phylos (see below)
phylo %<>% prune(dat$species)
phylos <- read.tree("AllBirdsEricson100.tre") # this is random set of 100 phylogenies randomply selected from birdtree.org
phylos %<>% prune(dat$species)
names(phylos) <- paste0("phy", 1:length(phylos))


# define clusters of variables and abbreviations
Temp <- c("absLatitude", "minTmin", "minTavg", "avgTavg", "maxTavg", "maxTmax")
TempFullNames <- c("absolute latitude (°)", 
                   "min temp all months (°C)", 
                   "avg temp coldest month (°C)", 
                   "avg temp all months (°C)", 
                   "avg temp hottest month (°C)", 
                   "max temp all months (°C)")
Morph <- Morph0 <- c("BodyMass", "BeakLengthCulmen", "TarsusLength")
MorphFullNames <- c("body mass", "beak length", "tarsus length")
logMorph <- paste0("log", Morph)
logMorphFullNames <- paste("log", MorphFullNames)
relMorph <- c("relBeakLength", "relTarsusLength")
relMorphFullNames <- paste("relative", MorphFullNames[2:3])
Morph <- c(logMorph[1], relMorph)
MorphFullNames <- c(logMorphFullNames[1], relMorphFullNames)


# migration factor
dat$migration. %<>% factor(c("Resident", "PartialMigrant", "FullMigrant"))


# normalize the phenotype variables
dat$logBodyMass <- dat$bodyMass %>% log
dat$logBeakLengthCulmen <- dat$beakLengthCulmen %>% log
dat$logTarsusLength <- dat$tarsusLength %>% log


# tgransformations for negative skew in temperature variables:
# https://www.datanovia.com/en/lessons/transform-data-to-normal-distribution-in-r/
tran0 <- function(x) sqrt(x)
tran1 <- function(x) sqrt(max(x+1) - x) * -1
tran2 <- function(x) log10(max(x+1) - x) * -1
tran3 <- function(x) 1/(max(x+1) - x) * -1
tranList <- list(donothing = donothing,
                 tran0 = tran0,
                 tran1 = tran1,
                 tran2 = tran2,
                 tran3 = tran3)

tranList %>% lapply2(dat$absLatitude) %>% multiHist 
dat$sqrtabsLatitude <- dat$absLatitude %>% tran0 %>% scale %>% as.numeric

tranList %>% lapply2(dat$minTmin) %>% multiHist 
dat$tr2minTmin <- dat$minTmin %>% tran2 %>% scale %>% as.numeric

tranList %>% lapply2(dat$minTavg) %>% multiHist 
dat$tr2minTavg <- dat$minTavg %>% tran2 %>% scale %>% as.numeric

tranList %>% lapply2(dat$avgTavg) %>% multiHist 
dat$tr2avgTavg <- dat$avgTavg %>% tran2 %>% scale %>% as.numeric

tranList %>% lapply2(dat$maxTavg) %>% multiHist 
dat$tr1maxTavg <- dat$maxTavg %>% tran1 %>% scale %>% as.numeric

tranList %>% lapply2(dat$maxTmax) %>% multiHist 
dat$tr1maxTmax <- dat$maxTmax %>% tran1 %>% scale %>% as.numeric

trTemp <- c("sqrtabsLatitude", "tr2minTmin", "tr2minTavg", "tr2avgTavg", "tr1maxTavg", "tr1maxTmax")
trTempFullNames <- c("absolute latitude", 
                     "min temp all months", 
                     "avg temp coldest month", 
                     "avg temp all months", 
                     "avg temp hottest month", 
                     "max temp all months")


# dictionary to translate variable names
dict <- data.frame(n1 = c(trTemp, Temp, relMorph, logMorph), 
                   n2 = c(trTempFullNames, TempFullNames, relMorphFullNames, logMorphFullNames))
dict$n3 <- dict$n2 %>% 
  loopsub(c(" \\(°C)", " \\(°)"), "") %>% 
  loopsub(c(" mass", " length", "log ", "relative "), "")

dict %<>% rbind(data.frame(n1 = c("migration.", "Resident", "PartialMigrant", "FullMigrant"), 
                                   n2 = c("", "residents", "partial migrants", "full migrants"), 
                                   n3 = c("", "residents", "partial migrants", "full migrants")))


#=====================================================
# calculate phenotype derivatives
# residuals
mpackAllometry <- 
  data.frame(response = c("logBeakLengthCulmen", "logTarsusLength")) %>% 
  merge(data.frame(fixed = "logBodyMass")) %>% 
  nameModels("Allometry") %>% 
  sliceTab %>% 
  lapply(attachDataPhylo) %>%
  parPhyLm(ncores = 2, model = "lambda")

mpackAllometry %>% 
  lapply(plotSimpleTrend, pointColor = "grey") %>% 
  ggCollage(ncol = 1)

relBeakLength <- mpackAllometry[["Allometry_resp[logBeakLengthCulmen]_fix[logBodyMass]_"]] %>% residuals
dat$relBeakLength <- relBeakLength[dat$species]
relTarsusLength <- mpackAllometry[["Allometry_resp[logTarsusLength]_fix[logBodyMass]_"]] %>% residuals
dat$relTarsusLength <- relTarsusLength[dat$species]

# ratios
ratios <- c("logBodyMass", "logRatioBeakBody", "logRatioTarsusBody")
dat$ratioBeakBody <- dat$beakLengthCulmen/dat$bodyMass
dat$ratioBeakBody %>% ggHist
dat$logRatioBeakBody <- dat$ratioBeakBody %>% log
dat$logRatioBeakBody %>% ggHist
ggplot() + geom_point(data = dat, aes(x = logRatioBeakBody, y = logBodyMass)) + theme_bw()
cor(dat$logBodyMass, dat$logRatioBeakBody)
ggplot() + geom_point(data = dat, aes(x = logRatioBeakBody, y = logBeakLengthCulmen))
cor(dat$logBeakLengthCulmen, dat$logRatioBeakBody)

dat$ratioTarsusBody <- dat$tarsusLength/dat$bodyMass
dat$ratioTarsusBody %>% ggHist
dat$logRatioTarsusBody <- dat$ratioTarsusBody %>% log
dat$logRatioTarsusBody %>% ggHist
ggplot() + geom_point(data = dat, aes(x = logRatioTarsusBody, y = logBodyMass))
cor(dat$logBodyMass, dat$logRatioTarsusBody)
ggplot() + geom_point(data = dat, aes(x = logRatioTarsusBody, y = logTarsusLength))
cor(dat$logTarsusLength, dat$logRatioTarsusBody)

ggarrange(ggplot() + geom_point(data = dat, aes(x = log(beakLengthCulmen/bodyMass), y = logBodyMass), alpha = .5, shape = 16) + theme_bw(),
          ggplot() + geom_point(data = dat, aes(x = log(tarsusLength/bodyMass), y = logBodyMass), alpha = .5, shape = 16) + theme_bw())


# PCA
PCs <- paste0("PC", 1:3)
PhenotypePCA <- phyl.pca(phylo, dat[logMorph])
dat %<>% mergeByRownames(PhenotypePCA$S)


# define functions as a checkpoints to investigate interactions between two continuous variables
#=====================================================
q1 <- function(x) x %>% quantile(probs = .25) %>% as.numeric
q3 <- function(x) x %>% quantile(probs = .75) %>% as.numeric
contFuns <- list(min = min, q1 = q1, median = median, q3 = q3, max = max)
modFuns1 <- rep(list(contFuns), 15)
names(modFuns1) <- c(Temp, trTemp, Morph)


#=====================================================
# define simple color gradients applied in entire article
myProbs <- c(0,.25,.5,.75,1)
meanValue <- myProbs[3]
palBody <- 
  ggarrange(rgb(myProbs, meanValue, meanValue) %>% showColors,
            rgb(myProbs, meanValue, meanValue) %>% lighten(c(1.2,1.1,1,.9,.8)) %>% showColors,
            rgb2(myProbs, meanValue, meanValue, lighting = NULL) %>% showColors,
            rgb2(myProbs, meanValue, meanValue, lighting = .25) %>% showColors,
            rgb2(myProbs, meanValue, meanValue, lighting = .5) %>% showColors,
            rgb2(myProbs, meanValue, meanValue, lighting = .75) %>% showColors,
            rgb2(myProbs, meanValue, meanValue, lighting = 1) %>% showColors, nrow = 1)

palBeak <- 
  ggarrange(rgb(meanValue, myProbs,meanValue) %>% showColors,
            rgb(meanValue, myProbs,meanValue) %>% lighten(c(1.2,1.1,1,.9,.8)) %>% showColors,
            rgb2(meanValue, myProbs,meanValue, lighting = NULL) %>% showColors,
            rgb2(meanValue, myProbs,meanValue, lighting = .25) %>% showColors,
            rgb2(meanValue, myProbs,meanValue, lighting = .5) %>% showColors,
            rgb2(meanValue, myProbs,meanValue, lighting = .75) %>% showColors,
            rgb2(meanValue, myProbs,meanValue, lighting = 1) %>% showColors, nrow = 1)

palTarsus <- 
  ggarrange(rgb(meanValue,meanValue, myProbs) %>% showColors,
            rgb(meanValue,meanValue, myProbs) %>% lighten(c(1.2,1.1,1,.9,.8)) %>% showColors,
            rgb2(meanValue,meanValue, myProbs, lighting = NULL) %>% showColors,
            rgb2(meanValue,meanValue, myProbs, lighting = .25) %>% showColors,
            rgb2(meanValue,meanValue, myProbs, lighting = .5) %>% showColors,
            rgb2(meanValue,meanValue, myProbs, lighting = .75) %>% showColors,
            rgb2(meanValue,meanValue, myProbs, lighting = 1) %>% showColors, nrow = 1)

ggarrange(palBody, palBeak, palTarsus, ncol = 1)

bodyGradient <- rgb(myProbs, meanValue, meanValue) %>% lighten(c(1.2,1.1,1,.9,.8)) %>% as.list
beakGradient <- rgb(meanValue, myProbs, meanValue) %>% lighten(c(1.2,1.1,1,.9,.8)) %>% as.list
tarsusGradient <- rgb(meanValue, meanValue, myProbs) %>% lighten(c(1.2,1.1,1,.9,.8)) %>% as.list
temperatureGradient <- colorGradient(x = 1:5, low = "#377cb8ff", high = "#e4181cff")

names(bodyGradient) <- names(beakGradient) <- names(tarsusGradient) <- names(temperatureGradient) <- c("min", "q1", "median", "q3", "max")

gradients <- 
  rep(list(temperatureGradient), 12) %>%
  append(list(bodyGradient, beakGradient, tarsusGradient))
names(gradients) <- c(Temp, trTemp, Morph)

dat$color <- 
  names(gradients) %>%
  autoNames %>%
  lapply(function(i){ 
    if (i %in% relMorph) f <- function(x) 0 else f = median
    colorGradient2(x = dat[,i], 
                   low = gradients[[i]][["min"]], 
                   high = gradients[[i]][["max"]], 
                   middle = gradients[[i]][["median"]],
                   middleFun = f)
  }
  ) %>%
  as.data.frame

# show legend for color gradients
phenotypeGradient3d <-
  data.frame(body = myProbs) %>% 
  merge(data.frame(beak = myProbs)) %>% 
  merge(data.frame(tarsus = myProbs)) %>% 
  within(color <- rgb(body, beak, tarsus))
#library(gg3D)
#ggplot(data = phenotypeGradient3d, aes(x = body, y = beak, z = tarsus, color = color)) +   
#  axes_3D(theta = 180, phi = 180) +
#  stat_3D(theta = 180, phi = 180) +
#  theme(legend.position = "none", panel.background = element_blank())


    
    

#=====================================================
# scale all variables
dat.scaled <- dat.nonscaled <- dat
dat.scaled[,c(logMorph, relMorph, Temp, trTemp)] %<>% scale


#=====================================================
# explore variation in species traits
closestTo <- function(x, to)
  (abs(to-x)) == min(abs(to-x))

exploreData <- function(trait, fun, trait2 = NULL) 
  dat[closestTo(dat[,trait], fun(dat[,trait])),
      c(trait, trait2, "species")]

exploreData("bodyMass", min)
exploreData("bodyMass", max)
exploreData("bodyMass", median, "rangeArea") %>% ordby("rangeArea", rev)
exploreData("bodyMass", q1, "rangeArea") %>% ordby("rangeArea", rev)
exploreData("bodyMass", q3, "rangeArea") %>% ordby("rangeArea", rev)

exploreData("relBeakLength", min)
exploreData("relBeakLength", max)
exploreData("relBeakLength", median, "rangeArea") %>% ordby("rangeArea", rev)

exploreData("relTarsusLength", min)
exploreData("relTarsusLength", max)
exploreData("relTarsusLength", median, "rangeArea") %>% ordby("rangeArea", rev)


exploreData("rangeArea", max)

exploreData("maxTmax", min)
exploreData("maxTmax", median, "rangeArea") %>% ordby("rangeArea", rev)
exploreData("maxTmax", max)

exploreData("minTmin", min)
exploreData("minTmin", median, "rangeArea") %>% ordby("rangeArea", rev)
exploreData("minTmin", max)


#==============================================================
# define models to select phylogny settings in phylolm models
BergmannModelTab <- 
  data.frame(response = logMorph[1]) %>% 
  merge(data.frame(fixed = c("1", Temp))) %>% 
  nameModels("Bergmann")

AllenModelTab <- 
  data.frame(response = c("logBeakLengthCulmen", "logTarsusLength")) %>% 
  merge(data.frame(fixed = c("1", "logBodyMass", 
                             paste0(logMorph[1], " + ", Temp),
                             paste0(logMorph[1], " * ", Temp)))) %>% nameModels("Allen")

TemperatureModelTab <- 
  data.frame(response = trTemp) %>% 
  merge(data.frame(fixed = c("1", "logBodyMass", relMorph,
                             
                             paste0(logMorph[1], " + ", relMorph),
                             paste0(logMorph[1], " * ", relMorph),
                             
                             paste0(logMorph[1], " + ", relMorph[1]),
                             paste0(logMorph[1], " * ", relMorph[1]),
                             paste0(logMorph[1], " + ", relMorph[2]),
                             paste0(logMorph[1], " * ", relMorph[2]),
                             
                             paste0(relMorph[1], " + ", relMorph[2]),
                             paste0(relMorph[1], " * ", relMorph[2]),
                             
                             paste0(logMorph[1], " + ", relMorph[1], " + ", relMorph[2]),
                             
                             paste0(logMorph[1], " * (", relMorph[1], " + ", relMorph[2], ")"),
                             paste0(relMorph[1]," * (logBodyMass + ", relMorph[2], ")"),
                             paste0(relMorph[2]," * (logBodyMass + ", relMorph[1], ")"),
                             
                             paste0(logMorph[1], " + ", relMorph[1], " * ", relMorph[2]),
                             paste0(logMorph[1], " * ", relMorph[1], " + ", relMorph[2]),
                             paste0(logMorph[1], " * ", relMorph[2], " + ", relMorph[1]),
                             paste0(logMorph[1], " * ", relMorph[1], " * ", relMorph[2])))) %>% nameModels("Temperature")


# compute brownian motion models
mpackBM <- 
  rbind(BergmannModelTab,
        AllenModelTab,
        TemperatureModelTab) %>% 
  sliceTab %>% 
  lapply(attachDataPhylo) %>% 
  parPhyLm(model = "BM", full.matrix = T)
save(mpackBM, file = "mpackBM.rda")

# compute OU fixed root models
mpackOUfixroot <- 
  rbind(BergmannModelTab,
        AllenModelTab,
        TemperatureModelTab) %>% 
  sliceTab %>% 
  lapply(attachDataPhylo) %>% 
  parPhyLm(model = "OUfixedRoot", full.matrix = T)
save(mpackOUfixroot, file = "mpackOUfixroot.rda")

# compute OU random root models
mpackOUrandroot <- 
  rbind(BergmannModelTab,
        AllenModelTab,
        TemperatureModelTab) %>% 
  sliceTab %>% 
  lapply(attachDataPhylo) %>% 
  parPhyLm(model = "OUrandomRoot", full.matrix = T)
save(mpackOUrandroot, file = "mpackOUrandroot.rda")

# compute lambda models
mpackLambda <- 
  rbind(BergmannModelTab,
        AllenModelTab,
        TemperatureModelTab) %>% 
  sliceTab %>% 
  lapply(attachDataPhylo) %>% 
  parPhyLm(model = "lambda", full.matrix = T)
save(mpackLambda, file = "mpackLambda.rda")

# compute OU random root models
mpackKappa <- 
  rbind(BergmannModelTab,
        AllenModelTab,
        TemperatureModelTab) %>% 
  sliceTab %>% 
  lapply(attachDataPhylo) %>% 
  parPhyLm(model = "kappa", full.matrix = T)
save(mpackKappa, file = "mpackKappa.rda")

# compute OU random root models
mpackDelta <- 
  rbind(BergmannModelTab,
        AllenModelTab,
        TemperatureModelTab) %>% 
  sliceTab %>% 
  lapply(attachDataPhylo) %>% 
  parPhyLm(model = "delta", full.matrix = T)
save(mpackDelta, file = "mpackDelta.rda")

# compute OU random root models
mpackEB <- 
  rbind(BergmannModelTab,
        AllenModelTab,
        TemperatureModelTab) %>% 
  sliceTab %>% 
  lapply(attachDataPhylo) %>% 
  parPhyLm(model = "EB", full.matrix = T)
save(mpackEB, file = "mpackEB.rda")


# check consistency of different phylogenetic models
compPlot <- 
  function(resp) {
    df <- 
      rbind(mpackBM %>% selectPhyloLmm() %>% spreadResponses(resp),
            mpackOUrandroot %>% selectPhyloLmm() %>% spreadResponses(resp),
            mpackOUfixroot %>% selectPhyloLmm() %>% spreadResponses(resp),
            mpackLambda %>% selectPhyloLmm() %>% spreadResponses(resp),
            mpackDelta %>% selectPhyloLmm() %>% spreadResponses(resp),
            mpackKappa %>% selectPhyloLmm() %>% spreadResponses(resp),
            mpackEB %>% selectPhyloLmm() %>% spreadResponses(resp))
    df <- df[!(grepl("Length]", rownames(df)) & grepl("\\[1]", rownames(df))),]
    df$model %<>% factor(levels = unique(df$model))
    p <- ggplot(df, aes(x = delta, y = model, group = fixed, color = fixed, shape = fixed)) + 
      geom_point() + geom_line()
    return(p)}

logMorph %>% rev %>% autoNames %>%
  lapply(compPlot) %>% 
  entitle %>% 
  ggCollage(common.legend = T)
