# Supplementary material for: Allometry reveals trade-offs between Bergmann’s and Allen’s rules, and different avian adaptive strategies for thermoregulation
Source: Nat Commun. 2023 Feb 27;14:1101. doi: 10.1038/s41467-023-36676-w (PMC9968716; doi:10.1038/s41467-023-36676-w)
Supplement: Supplementary file 5 — Supplementary Code 1 [file 41467_2023_36676_MOESM5_ESM.zip › 2.R]

#===========================================================================#
#
#  Allometry reveals trade-offs between Bergmann’s and Allen’s rules, 
#   and different avian adaptive strategies for thermoregulation
#
#      Arkadiusz Frohlich frohlich@iop.krakow.pl
#
#==============================================================
#      phylogenetic signals and maps


# ==============================================
# phylogenetic signals of analyzed traits
lambdas <-
  c("logBodyMass", "logBeakLengthCulmen", "relBeakLength", "logTarsusLength", "relTarsusLength", 
    "minTmin", "tr2minTmin", "minTavg", "tr2minTavg", "avgTavg", "tr2avgTavg", "maxTavg", "tr1maxTavg", "maxTmax", "tr1maxTmax") %>% 
  exclude("bsLatitude") %>% 
  autoNames %>%
  easyParLapply(ncores = 15, packagesToUse = c("ape", "caper", "phytools"),
                data = dat, phylogeny = phylo,
                FUN = function(i, data, phylogeny) {
                  phylosig(tree = phylogeny, 
                           x = setNames(data[,i], rownames(data)), 
                           method = "lambda", test = TRUE)})
save(lambdas, file = "lambdas.rda")
lambdas <- load("lambdas.rda") %>% get

data.frame(lambda = lambdas %>% lapply(enterlist, "lambda") %>% unlist %>% round(3),
           p = lambdas %>% lapply(enterlist, "P") %>% unlist %>% manageP) %>%
  write.table(file = "tabS1.csv")


# ==============================================
# slightly lightened gradients applied in maps

gradients2 <- gradients
#gradients2$logBodyMass$max %<>% lighten(.9)
gradients2$logBodyMass$median %<>% lighten(1.5)
gradients2$logBodyMass$min %<>% lighten(.9)
gradients2$relBeakLength$max %<>% lighten(.9)
gradients2$relBeakLength$median %<>% lighten(1.5)
gradients2$relBeakLength$min %<>% lighten(.9)
gradients2$relTarsusLength$max %<>% lighten(.9)
gradients2$relTarsusLength$median %<>% lighten(1.5)
gradients2$relTarsusLength$min %<>% lighten(.9)
gradients2[c(Temp, trTemp)] %<>% lapply(lapply, lighten, 1.2)
ggarrange(gradients %>% lapply(showColors) %>% entitle %>% ggCollage(nrow = 1),
          gradients2 %>% lapply(showColors) %>% entitle %>% ggCollage(nrow = 1), 
          nrow = 2)


# ==============================================
# plots with maps

mapPlot <-
  ggplot() +
  geom_polygon(data = map_data("world")[map_data("world")$long <=180,], 
               aes(x = long, y = lat, group = group), 
               color = rgb(.9,.9,.9), fill = rgb(.9,.9,.9)) +
  scale_x_continuous(breaks = c(-120,-60,0,60,120)) +
  scale_y_continuous(breaks = c(-60,-30,0,30,60), limits = map_data("world")$lat %>% range) +
  theme_bw()

mapPlots  <- c(Temp, trTemp, Morph) %>% autoNames %>%
  lapply(function(i, pal){
    rownames(dat) <- NULL
    if (i != "logBodyMass") f <- donothing else f <- rev
    dat %<>% ordby(i, f)
    dat[1:9700,] %<>% shuffle
    mapPlot + 
      geom_jitter(data = dat, 
                  aes(x = avgLongitude, y = avgLatitude, color = eval(parse(text = i))),
                  size = .8,
                  shape = 16) + 
      scale_color_gradient2(low = pal[[i]][["min"]], 
                            high = pal[[i]][["max"]], 
                            mid = pal[[i]][["median"]], 
                            midpoint = q3(dat[,i])) + 
      theme(legend.position = "none", 
            panel.border = element_blank(), 
            axis.title = element_blank(),
            axis.ticks = element_blank(), 
            axis.text = element_blank()) +
      coord_map(projection = "mollweide") +
      ggtitle(i %>% loopsub(dict$n1, dict$n2))
    
  },
  pal = gradients2)


#=================================
# plot species selection (figS19)

dat.spread <- # this is data with separated breeding and wintering ranges
  rbind(data.frame(species = dat$species,
                   season = "Breeding",
                   migration. = dat$migration.,
                   x = dat$breedingLongitude,
                   y = dat$breedingLatitude),
        data.frame(species = dat$species,
                   season = "Winter",
                   migration. = dat$migration.,
                   x = dat$winteringLongitude,
                   y = dat$winteringLatitude))

world <- map_data("world")
dat.spread$migration. %<>% as.character %>% 
  loopsub(c("Resident", "PartialMigrant", "FullMigrant"), c("resident", "partial migrants", "full migrants")) %>% 
  factor(levels = c("resident", "partial migrants", "full migrants"))
migNames <- dat$migration. %>% as.factor %>% s
migNames <- paste0(names(migNames), " (N = ", migNames, ")")
migNames <- c("full migrants (N = 917)", "partial migrants (N = 1109)", "residents (N = 7936)")

p1 <-
  ggplot(data = world) +
  geom_polygon(data = world, aes(x = long, y = lat, group = group), color = rgb(.9,.9,.9), fill = rgb(.9,.9,.9)) +
  geom_line(data = shuffle(dat.spread), aes(x = x, y = y, color = migration., group = species), size = .05, alpha = .5) +
  geom_point(data = shuffle(dat.spread), aes(x = x, y = y, color = migration.), size = .01) +
  scale_y_continuous(limits = c(-90, 90), breaks = c(-60,-30,0,30,60), ) +
  scale_x_continuous(limits = c(-180, 180), breaks = c(-120,-60,0,60,120))+
  labs(color = "migratory habits") +
  theme_bw() +
  theme(legend.position = "none")+
  xlab("Longitude") + 
  ylab("Latitude")

p2 <- ggplot() +
  geom_density(data = dat.spread, aes(y = y, group = migration., color = migration.), adjust = 2.5) +
  scale_y_continuous(limits = c(-90, 90), breaks = c(-60,-30,0,30,60)) +
  theme_bw()+
  theme(axis.title.y = element_blank())

ggarrange(p1, p2, align = "hv", nrow = 1, widths = c(2,1), common.legend = TRUE) %>%
  ggsave(file = "figS19.svg", width = 5.29*2*0.8, height = 5.29*0.8)


#=================================
# plot transformations of temperature variables (figS20)


rmTitle <- function(p) p + theme(plot.title = element_blank())
adxLab <- function(p, title) p + xlab(title)

ms1 <- mapPlots[Temp %>% exclude("titude")] %>% lapply(function(p) p + coord_map(projection = "gilbert")) %>% ggCollage(ncol = 1)
hs1 <- dat[Temp %>% exclude("titude")] %>% lapply(ggHistColor) %>% lapply(function(p) p + xlab("raw x")) %>% ggCollage(ncol = 1)
ms2 <- mapPlots[trTemp %>% exclude("titude")] %>% lapply(function(p) p + coord_map(projection = "gilbert")) %>% ggCollage(ncol = 1)
hs2 <- dat[trTemp %>% exclude("titude")] %>% lapply(ggHistColor) %>% lapply(function(p) p + xlab("transformed x")) %>% ggCollage(ncol = 1)

ggarrange(ms1, hs1, ms2, hs2, nrow = 1, widths = c(2, 2.5, 2, 2.5)) %>% 
  ggsave(file = "figS20.svg", width = 10, height = 10)
