# Supplementary material for: Allometry reveals trade-offs between Bergmann’s and Allen’s rules, and different avian adaptive strategies for thermoregulation
Source: Nat Commun. 2023 Feb 27;14:1101. doi: 10.1038/s41467-023-36676-w (PMC9968716; doi:10.1038/s41467-023-36676-w)
Supplement: Supplementary file 5 — Supplementary Code 1 [file 41467_2023_36676_MOESM5_ESM.zip › 3.R]

#===========================================================================#
#
#  Allometry reveals trade-offs between Bergmann’s and Allen’s rules, 
#   and different avian adaptive strategies for thermoregulation
#
#      Arkadiusz Frohlich frohlich@iop.krakow.pl
#
#==============================================================
#      analysis with phylogenetic linear models


# ================================================================================================
# select temperature variable to plot in main figures and those to plot in supplementary figures
majorTempVar <- "maxTmax"
majorTrTempVar <- trTemp %>% include(majorTempVar)
minorTempVar <- Temp %>% exclude(c(majorTempVar, "Latitude"))
minorTrTempVar <- trTemp %>% exclude(c(majorTrTempVar, "Latitude"))


# ================================================================================================
# plot settings
plotSimpleTrend %<>% set.defaults(pointAlpha = .75)
plotInteraction2 %<>% set.defaults(pointAlpha = .55)


# ================================================================================================
# analysis with body size as response (Fig1 and S1)

BodyModelPack <- 
  data.frame(response = "logBodyMass") %>% 
  merge(data.frame(fixed = c("1", Temp))) %>% 
  nameModels("Body") %>% 
  sliceTab %>% 
  lapply(attachDataPhylo) %>%
  parPhyLm(model = "lambda")

p1 <- BodyModelPack %>% selectPhyloLmm(donothing) %>% spreadResponses("logBodyMass") %>% plotModelSel
p2 <- BodyModelPack %>% include(majorTempVar) %>% enterlist %>% plotSimpleTrend

ggarrange(mapPlots[["logBodyMass"]] + ggtitle("a") + theme(plot.title = element_text(size = 26)),
          ggarrange(p1 %>% plotMargB("b"), 
                    p2 %>% plotMargB("c")),
          nrow = 2, ncol = 1) %>%
  ggsave(file = "fig1.svg", height = 3*2*1.2, width = 3*2)

BodyModelPack %>% include(minorTempVar) %>% 
  lapply(plotSimpleTrend) %>% 
  ggCollage %>%
  ggsave(file = "figS1.svg", width = 6, height = 4)


# ================================================================================================
# abalysis with beak length as response (Fig2 and S2)

BeakModelPack <- 
  data.frame(response = "logBeakLengthCulmen") %>% 
  merge(data.frame(fixed = c("logBodyMass", 
                             paste02(Temp, c(" + logBodyMass", " * logBodyMass"))))) %>% 
  nameModels("Beak") %>% 
  sliceTab %>% 
  lapply(attachDataPhylo) %>%
  parPhyLm(model = "lambda")


p1 <- BeakModelPack %>% selectPhyloLmm(donothing) %>% spreadResponses("logBeakLengthCulmen") %>% plotModelSel
p2 <- BeakModelPack %>% exclude(Temp) %>% enterlist %>% plotSimpleTrend(pointColor = "relBeakLength")
p3 <- BeakModelPack %>% include(majorTempVar) %>% exclude("XX") %>% enterlist %>% plotSimpleTrend(term = majorTempVar)
p4 <- BeakModelPack %>% include(majorTempVar) %>% include("XX") %>% enterlist %>% plotInteraction2

row1 <- ggarrange(p2 %>% plotMargB("a"), 
                  mapPlots[["relBeakLength"]] + ggtitle("b") + theme(plot.title = element_text(size = 26)), 
                  nrow = 1, widths = c(1, 2))
row2 <- ggarrange(p1 %>% plotMargB("c", props = c(.8,.2)), 
                  NULL, widths = c(1,.7),
                  nrow = 1)
row3 <- ggarrange(p3 %>% plotMargB("d"), 
                  p4[[1]] %>% plotMargB("e"), 
                  p4[[2]] %>% plotMargB,
                  nrow = 1)

ggarrange(row1, row2, row3, ncol = 1, nrow = 3) %>%
  ggsave(file = "fig2.svg", height = 3*3*1.2, width = 3*3)

ps1 <-
  BeakModelPack %>% include(minorTempVar) %>% exclude("XX") %>%
  lapply(plotSimpleTrend, term = minorTempVar) %>% entitle(c("a", "", "", "")) %>% lapply(plotMargB, titleFun = donothing)

ps2 <-
  BeakModelPack %>% include(minorTempVar) %>% include("XX") %>%
  lapply(plotInteraction2) %>% lapply(entitle, c("", ""))
ps2[[1]] %<>% entitle(c("b", ""))
ps2 %<>% lapply(lapply, plotMargB, titleFun = donothing) %>% lapply(ggCollage, nrow = 2, ncol = 1)

ps1 %>% append(ps2) %>% 
  ggCollage(nrow = 2, ncol = 4, heights = c(1,2)) %>%
  ggsave(file = "figS2.svg", width = 3*4, height = 3*3*1.2)


# ================================================================================================
# analysis with tarsus length as response (Fig3 and S3)

TarsusModelPack <- 
  data.frame(response = "logTarsusLength") %>% 
  merge(data.frame(fixed = c("logBodyMass", 
                             paste02(Temp, c(" + logBodyMass", " * logBodyMass"))))) %>% 
  nameModels("Tarsus") %>% 
  sliceTab %>% 
  lapply(attachDataPhylo) %>%
  parPhyLm(model = "lambda")

p1 <- TarsusModelPack %>% selectPhyloLmm(donothing) %>% spreadResponses("logTarsusLength") %>% plotModelSel
p2 <- TarsusModelPack %>% exclude(Temp) %>% enterlist %>% plotSimpleTrend(pointColor = "relTarsusLength")
p3 <- TarsusModelPack %>% include(majorTempVar) %>% exclude("XX") %>% enterlist %>% plotSimpleTrend(term = majorTempVar)
p4 <- TarsusModelPack %>% include(majorTempVar) %>% include("XX") %>% enterlist %>% plotInteraction2

row1 <- ggarrange(p2 %>% plotMargB("a"), 
                  mapPlots[["relTarsusLength"]] + ggtitle("b") + theme(plot.title = element_text(size = 26)), 
                  nrow = 1, widths = c(1, 2))
row2 <- ggarrange(p1 %>% plotMargB("c", props = c(.8,.2)), 
                  NULL, widths = c(1,.7),
                  nrow = 1)
row3 <- ggarrange(p3 %>% plotMargB("d"), 
                  p4[[1]] %>% plotMargB("e"), 
                  p4[[2]] %>% plotMargB,
                  nrow = 1)

ggarrange(row1, row2, row3, ncol = 1, nrow = 3) %>%
  ggsave(file = "fig3.svg", height = 3*3*1.2, width = 3*3)

ps1 <-
  TarsusModelPack %>% include(minorTempVar) %>% exclude("XX") %>%
  lapply(plotSimpleTrend, term = minorTempVar) %>% entitle(c("a", "", "", "")) %>% lapply(plotMargB, titleFun = donothing)

ps2 <-
  TarsusModelPack %>% include(minorTempVar) %>% include("XX") %>%
  lapply(plotInteraction2) %>% lapply(entitle, c("", ""))
ps2[[1]] %<>% entitle(c("b", ""))
ps2 %<>% lapply(lapply, plotMargB, titleFun = donothing) %>% lapply(ggCollage, nrow = 2, ncol = 1)

ps1 %>% append(ps2) %>% 
  ggCollage(nrow = 2, ncol = 4, heights = c(1,2)) %>%
  ggsave(file = "figS2.svg", width = 3*4, height = 3*3*1.2)


#=======================================================================================
# Does evolution of body size across temperature (Bergmann's rule) depend on relative appendage size ? (fig S4)

BodyModelPack2 <- 
  data.frame(response = "logBodyMass") %>% 
  merge(data.frame(fixed = c("maxTmax",
                             paste0(relMorph, " + maxTmax"),
                             paste0(relMorph, " * maxTmax")))) %>% 
  nameModels("Body") %>%
  sliceTab %>%
  lapply(attachDataPhylo) %>% 
  parPhyLm(ncores = 6, model = "lambda")

BodyModelPack2 %>% selectPhyloLmm %>% rmRownames


p1 <- BodyModelPack2 %>% include("Beak") %>% include("XX") %>% enterlist %>% plotInteraction2(twoSidedPlot = F, revPlots = T)
p2 <- BodyModelPack2 %>% include("Tarsus") %>% include("XX") %>% enterlist %>% plotInteraction2(twoSidedPlot = F, revPlots = T)

list(a = p1, b = p2) %>% entitle %>% lapply(plotMargB, titleFun = donothing) %>% ggCollage(nrow = 1) %>%
  ggsave(file = "figS4.svg", height = 3*1.2, width = 3*2)


# ================================================================================================
# analysis with temperatuire as response (Fig4 and S5 and S6)

TemperatureModelPack <- 
  data.frame(response = trTemp) %>% 
  merge(data.frame(fixed = c("1", "logBodyMass", relMorph,
                             
                             paste0(logMorph[1], " + ", relMorph),
                             paste0(logMorph[1], " * ", relMorph),
                             
                             paste0(logMorph[1], " + ", relMorph[1]),
                             paste0(logMorph[1], " * ", relMorph[1]),
                             paste0(logMorph[1], " + ", relMorph[2]),
                             paste0(logMorph[1], " * ", relMorph[2]),
                             
                             paste0(relMorph[1], " + ", relMorph[2]),
                             paste0(relMorph[1], " * ", relMorph[2]),
                             
                             paste0(logMorph[1], " + ", relMorph[1], " + ", relMorph[2]),
                             
                             paste0(logMorph[1], " * (", relMorph[1], " + ", relMorph[2], ")"),
                             paste0(relMorph[1]," * (logBodyMass + ", relMorph[2], ")"),
                             paste0(relMorph[2]," * (logBodyMass + ", relMorph[1], ")"),
                             
                             paste0(logMorph[1], " + ", relMorph[1], " * ", relMorph[2]),
                             paste0(logMorph[1], " * ", relMorph[1], " + ", relMorph[2]),
                             paste0(logMorph[1], " * ", relMorph[2], " + ", relMorph[1]),
                             paste0(logMorph[1], " * ", relMorph[1], " * ", relMorph[2])))) %>% 
  nameModels("Temperature") %>%
  sliceTab %>% 
  lapply(attachDataPhylo) %>%
  parPhyLm(model = "lambda")


p1 <- TemperatureModelPack %>% selectPhyloLmm(donothing) %>% spreadResponses(majorTrTempVar) %>% plotModelSel2
p2 <- TemperatureModelPack %>% include(majorTempVar) %>% include("logBodyMassXXrelBeakLength") %>% enterlist %>% plotInteraction2
p3 <- TemperatureModelPack %>% include(majorTempVar) %>% include("logBodyMassXXrelTarsusLength") %>% enterlist %>% plotInteraction2
p4 <- TemperatureModelPack %>% include(majorTempVar) %>% include("relBeakLengthXXrelTarsusLength") %>% enterlist %>% plotInteraction2
p5 <- TemperatureModelPack %>% include(majorTempVar) %>% include("logBodyMassXXrelBeakLengthXXrelTarsusLength") %>% enterlist %>% plotInteraction3

row1 <- 
  list(a = mapPlots[[majorTrTempVar]],
       b = p1 %>% plotMargB("b", props = c(.8,.2))) %>% 
  entitle %>% 
  ggCollage(widths = c(1,1,2), nrow = 1)

row2 <- p2 %>% append(list(g = p5[[1]], x = p5[[3]])) %>% entitle(c("c", "", "f", "")) %>% lapply(plotMargB, titleFun = donothing) %>% ggCollage(nrow = 1)
row3 <- p3 %>% append(list(x1 = p5[[2]], x2 = NULL)) %>% entitle(c("d", "", "", "")) %>% lapply(plotMargB, titleFun = donothing) %>% ggCollage(nrow = 1)
row4 <- p4 %>% append(list(x1 = NULL, x2 = NULL)) %>% entitle(c("e", "", "", "")) %>% lapply(plotMargB, titleFun = donothing) %>% ggCollage(nrow = 1)

ggarrange(row1, row2, row3, row4, ncol = 1, nrow = 4) %>%
  ggsave(file = "fig4.svg", height = 4*3*1.2, width = 4*3)


# fig S5
col1 <-
  dat %>% 
  sliceDataByVar("logBodyMass", 5) %>% 
  lapply(plotInteraction2, 
         model = TemperatureModelPack[["Temperature_resp[tr1maxTmax]_fix[logBodyMassXXrelBeakLengthXXrelTarsusLength]_"]],
         terms = c("relBeakLength", "relTarsusLength"),
         twoSidedPlot = T, revPlots = F, plotP = F) %>% 
  unlist2 %>% entitle(titleSize = 12) %>%
  ggCollage(ncol = 2, nrow = 5, align = "hv")

col2 <-
  dat %>% 
  sliceDataByVar("relBeakLength", 5) %>% 
  lapply(plotInteraction2, 
         model = TemperatureModelPack[["Temperature_resp[tr1maxTmax]_fix[logBodyMassXXrelBeakLengthXXrelTarsusLength]_"]],
         terms = c("logBodyMass", "relTarsusLength"),
         twoSidedPlot = T, revPlots = F, plotP = F) %>% 
  unlist2 %>%  entitle(titleSize = 12) %>%
  ggCollage(ncol = 2, nrow = 5, align = "hv")

col3 <-
  dat %>% 
  sliceDataByVar("relTarsusLength", 5) %>% 
  lapply(plotInteraction2, 
         model = TemperatureModelPack[["Temperature_resp[tr1maxTmax]_fix[logBodyMassXXrelBeakLengthXXrelTarsusLength]_"]],
         terms = c("logBodyMass", "relBeakLength"),
         twoSidedPlot = T, revPlots = F, plotP = F) %>% 
  unlist2 %>%  entitle(titleSize = 12) %>%
  ggCollage(ncol = 2, nrow = 5, align = "hv")


ggarrange(col1, col2, col3, nrow = 1, ncol = 3) %>%
  ggsave(file = "figS5.svg", height = 5*2*1.2, width = 2*3*3)


# fig S6
ps1 <- TemperatureModelPack %>% selectPhyloLmm(donothing) %>% spreadResponses(minorTrTempVar) %>% 
  lapply(plotModelSel2) %>% entitle(c("a", "b", "c", "d")) %>% lapply(plotMargB, props = c(.8,.2), titleFun = donothing) %>%
  lapply(function(p) p + theme(plot.title = element_text(size = 26)))
ps5 <- TemperatureModelPack %>% 
  include(minorTrTempVar) %>% 
  include("logBodyMassXXrelBeakLengthXXrelTarsusLength") %>% 
  lapply(plotInteraction3) %>%
  lapply(function(x) x[c(1,3,2)] %>% lapply(plotMargB) %>% ggCollage(nrow = 1))
intertwine(ps1, ps5) %>%
  ggCollage(nrow = 4, ncol = 2, widths = c(3*2, 3*3)) %>% 
  ggsave(file = "figS6.svg", height = 4*3*1.3, width = 3*2+3*3)


# ================================================================================================
# analysis with beak length as response across migratory habits (FigS7-S10)

MigrationModelPack <- 
  data.frame(response = logMorph[2:3]) %>% 
  merge(data.frame(fixed = c(paste0("migration. + (", majorTempVar," * logBodyMass)"),
                             paste0("migration. * (", majorTempVar," * logBodyMass)")))) %>% 
  rbind(data.frame(response = majorTrTempVar, 
                   fixed = c(paste0("migration. + (", paste(Morph, collapse = " * "), ")"),
                             paste0("migration. * (", paste(Morph, collapse = " * "), ")")))) %>%
  nameModels("Migration") %>% 
  sliceTab %>% 
  lapply(attachDataPhylo) %>%
  parPhyLm(model = "lambda")

MigrationModelPack %>% 
  implNames(MigrationModelPack %>% lapply(getFormula) %>% unlist) %>% 
  lapply(summary)

# plot with simple fixed effect of migratory habits (fig S7)
ps1 <- 
  MigrationModelPack %>% include("migration.PP") %>%
  implNames(MigrationModelPack %>% include("migration.PP") %>% lapply(getFormula) %>% unlist %>% as.character %>% loopsub(dict$n1, dict$n4)) %>% 
  lapply(plotSimpleTrend, term = "migration.", labelFun = geom_text) %>% 
  entitle(titles = c("a", "b", "c")) %>% 
  lapply(plotMargB, titleFun = donothing) %>% 
  ggCollage(ncol = 1, align = "hv")

ps2 <-
  MigrationModelPack %>% include("migration.PP") %>% exclude("resp\\[tr") %>%
  lapply(plotInteraction2, terms = c(majorTempVar, "logBodyMass")) %>% 
  lapply(append, list(x = NULL)) %>%
  lapply(lapply, plotMargB) %>%
  lapply(ggCollage, nrow = 1)

p2.2 <- 
  MigrationModelPack %>% include("migration.PP") %>% include("resp\\[tr") %>% enterlist %>%
  plotInteraction3(terms = Morph) %>% 
  lapply(plotMargB) %>%
  ggCollage(nrow = 1) 

ps2 %<>% append(list(p2.2)) %>% 
  ggCollage(ncol = 1)

ggarrange(ps1, ps2, nrow = 1, widths = c(1, 3)) %>%
  ggsave(file = "figS7.svg", width = 12, height = 9*1.3)


# plot with imteraction with migratory habits (fig S8-S10)
dat %>% 
  sliceDataByVar2("migration.") %>% 
  lapply(plotInteraction2, 
         model = MigrationModelPack %>% include("migration.XX") %>% include("resp\\[logBeak") %>% enterlist,
         terms = c("logBodyMass", majorTempVar),
         twoSidedPlot = T, revPlots = T, plotP = F) %>% 
  lapply(ggCollage, nrow = 1) %>% ggCollage(ncol = 1) %>%
  ggsave(file = "figS8.svg", width = 2*3, height = 3*2)
MigrationModelPack %>% include("migration.XX") %>% include("resp\\[logBeak") %>% enterlist %>% s

dat %>% 
  sliceDataByVar2("migration.") %>% 
  lapply(plotInteraction2, 
         model = MigrationModelPack %>% include("migration.XX") %>% include("resp\\[logTarsus") %>% enterlist,
         terms = c("logBodyMass", majorTempVar),
         twoSidedPlot = T, revPlots = T, plotP = F) %>%
  lapply(ggCollage, nrow = 1) %>% ggCollage(ncol = 1) %>%
  ggsave(file = "figS9.svg", width = 2*3, height = 3*2)
MigrationModelPack %>% include("migration.XX") %>% include("resp\\[logTarsus") %>% enterlist %>% s

dat %>% 
  sliceDataByVar2("migration.") %>% 
  lapply(plotInteraction3, 
         model = MigrationModelPack %>% include("migration.XX") %>% include("resp\\[tr") %>% enterlist,
         terms = c("logBodyMass", "relBeakLength", "relTarsusLength"),
         plotLegend = F, plotP = F) %>%
  lapply(ggCollage, nrow = 1) %>% ggCollage(ncol = 1) %>%
  ggsave(file = "figS10.svg", width = 3*3, height = 3*2)
MigrationModelPack %>% include("migration.XX") %>% include("resp\\[tr") %>% enterlist %>% s


# ================================================================================================
# abalysis with beak length as response across geographic range size (FigS11-S14)

dict2 <- dict %>% rbind(data.frame(n1 = "rangeArea", n2 = "geographic range area (km2)", n3 = "geographic range area"))
dict2$n4 <- dict2$n2 %>% loopsub(c(" \\(°)", " \\(°C)", " \\(km2)"), "")

# some transformation was required, since models could not afford large values of range area in square meters 
dat2 <- dat
dat2$rangeArea <- dat2$rangeArea/10000000000 

RangesizeModelPack <- 
  data.frame(response = logMorph[2:3]) %>% 
  merge(data.frame(fixed = c(paste0("rangeArea + (", majorTempVar," * logBodyMass)"),
                             paste0("rangeArea * (", majorTempVar," * logBodyMass)")))) %>% 
  rbind(data.frame(response = majorTrTempVar, 
                   fixed = c(paste0("rangeArea + (", paste(Morph, collapse = " * "), ")"),
                             paste0("rangeArea * (", paste(Morph, collapse = " * "), ")")))) %>%
nameModels("RangeSize") %>% 
  sliceTab %>% 
  lapply(attachDataPhylo, data = dat2) %>%
  parPhyLm(model = "lambda")

RangesizeModelPack %>% 
  implNames(RangesizeModelPack %>% lapply(getFormula) %>% unlist) %>% 
  lapply(getModelCoeffs)


# plot with simple fixed effect of range size (fig S11)
ps1 <- 
  RangesizeModelPack %>% include("rangeAreaPP") %>%
  implNames(RangesizeModelPack %>% include("rangeAreaPP") %>% lapply(getFormula) %>% unlist %>% as.character %>% loopsub(dict2$n1, dict2$n4)) %>% 
  lapply(plotSimpleTrend, data = dat2, term = "rangeArea", labelFun = geom_text) %>% 
  entitle(titles = c("a", "b", "c")) %>% 
  lapply(plotMargB, titleFun = donothing) %>% 
  ggCollage(ncol = 1)

ps2 <-
  RangesizeModelPack %>% include("rangeAreaPP") %>% exclude("resp\\[tr") %>%
  lapply(plotInteraction2, data = dat2, terms = c(majorTempVar, "logBodyMass")) %>% 
  lapply(append, list(x = NULL)) %>%
  lapply(lapply, plotMargB) %>%
  lapply(ggCollage, nrow = 1)

p2.2 <- 
  RangesizeModelPack %>% include("rangeAreaPP") %>% include("resp\\[tr") %>% enterlist %>%
  plotInteraction3(data = dat2, terms = Morph) %>% 
  lapply(plotMargB) %>%
  ggCollage(nrow = 1) 

ps2 %<>% append(list(p2.2)) %>% 
  ggCollage(ncol = 1)


ggarrange(ps1, ps2, nrow = 1, widths = c(1, 3)) %>%
  ggsave(file = "figS11.svg", width = 12, height = 9*1.3)


# plots with interaction with range size (fig S12-S14)
dat2 %>% 
  sliceDataByVar("rangeArea", 5) %>% 
  lapply(plotInteraction2, 
         model = RangesizeModelPack %>% include("rangeAreaXX") %>% include("resp\\[logBeak") %>% enterlist,
         terms = c("logBodyMass", majorTempVar),
         twoSidedPlot = T, revPlots = T, plotP = F) %>% 
  lapply(ggCollage, nrow = 1) %>% ggCollage(ncol = 1) %>%
  ggsave(file = "figS12.svg", width = 2*3, height = 5*2)
RangesizeModelPack %>% include("rangeAreaXX") %>% include("resp\\[logBeak") %>% enterlist %>% s

dat2 %>% 
  sliceDataByVar("rangeArea", 5) %>% 
  lapply(plotInteraction2, 
         model = RangesizeModelPack %>% include("rangeAreaXX") %>% include("resp\\[logTarsus") %>% enterlist,
         terms = c("logBodyMass", majorTempVar),
         twoSidedPlot = T, revPlots = T, plotP = F) %>%
  lapply(ggCollage, nrow = 1) %>% ggCollage(ncol = 1) %>%
  ggsave(file = "figS13.svg", width = 2*3, height = 5*2)
RangesizeModelPack %>% include("rangeAreaXX") %>% include("resp\\[logTarsus") %>% enterlist %>% s

dat2 %>% 
  sliceDataByVar("rangeArea", 5) %>% 
  lapply(plotInteraction3, 
         model = RangesizeModelPack %>% include("rangeAreaXX") %>% include("resp\\[tr") %>% enterlist,
         terms = Morph,
         plotLegend = F, plotP = F) %>%
  lapply(ggCollage, nrow = 1) %>% ggCollage(ncol = 1) %>%
  ggsave(file = "figS14.svg", width = 3*3, height = 5*2)
RangesizeModelPack %>% include("rangeAreaXX") %>% include("resp\\[tr") %>% enterlist %>% s


# ================================================================================================================================
# visualization of lambda models with temperature as response and ratios of appendage length vs body size as predictors (Fig. S15)

TemperatureModelPackRatios <-
  data.frame(response = majorTrTempVar) %>% 
  merge(data.frame(fixed = c("1", ratios,
                             
                             paste0(ratios[1], " + ", ratios[2:3]),
                             paste0(ratios[1], " * ", ratios[2:3]),
                             paste0(ratios[2], " + ", ratios[3]),
                             paste0(ratios[2], " * ", ratios[3]),
                             
                             paste0(ratios[1], " + ", ratios[2], " + ", ratios[3]),
                             
                             paste0(ratios[1], " * (", ratios[2], " + ", ratios[3], ")"),
                             paste0(ratios[2]," * (", ratios[1], " + ", ratios[3], ")"),
                             paste0(ratios[3]," * (", ratios[1], " + ", ratios[2], ")"),
                             
                             paste0(ratios[1], " + ", ratios[2], " * ", ratios[3]),
                             paste0(ratios[1], " * ", ratios[2], " + ", ratios[3]),
                             paste0(ratios[1], " * ", ratios[3], " + ", ratios[2]),
                             
                             paste0(ratios[1], " * ", ratios[2], " * ", ratios[3])))) %>% 
  nameModels("Temperature") %>%
  sliceTab %>% 
  lapply(attachDataPhylo) %>%
  parPhyLm(model = "lambda")

dict %<>% rbind(data.frame(n1 = ratios, n2 = NA, n3 = c("body", "log(beak/body)", "log(tarsus/body)")))

TemperatureModelPackRatios %>% 
  selectPhyloLmm(donothing) %>% 
  spreadResponses(majorTrTempVar) %>% 
  plotModelSel2(termGroups = ratios) %>%
  plotMargL(titleFun = donothing, props = c(15,85)) %>%
  ggsave(file = "FigS15.svg", height = 4, width = 10)


# ================================================================
# visualization of lambda models with temperature as response and phenotype PCA as predictors (Fig. S16)

TemperatureModelPackPCA <-
  data.frame(response = majorTrTempVar) %>% 
  merge(data.frame(fixed = c("1", PCs,
                             
                             paste0(PCs[1], " + ", PCs[2:3]),
                             paste0(PCs[1], " * ", PCs[2:3]),
                             paste0(PCs[2], " + ", PCs[3]),
                             paste0(PCs[2], " * ", PCs[3]),
                             
                             paste0(PCs[1], " + ", PCs[2], " + ", PCs[3]),
                             
                             paste0(PCs[1], " * (", PCs[2], " + ", PCs[3], ")"),
                             paste0(PCs[2]," * (", PCs[1], " + ", PCs[3], ")"),
                             paste0(PCs[3]," * (", PCs[1], " + ", PCs[2], ")"),
                             
                             paste0(PCs[1], " + ", PCs[2], " * ", PCs[3]),
                             paste0(PCs[1], " * ", PCs[2], " + ", PCs[3]),
                             paste0(PCs[1], " * ", PCs[3], " + ", PCs[2]),
                             
                             paste0(PCs[1], " * ", PCs[2], " * ", PCs[3])))) %>% 
  nameModels("Temperature") %>%
  sliceTab %>% 
  lapply(attachDataPhylo) %>%
  parPhyLm(model = "lambda")

p1 <- TemperatureModelPackPCA %>% 
  selectPhyloLmm(donothing) %>% 
  spreadResponses(majorTrTempVar) %>% 
  plotModelSel2(termGroups = PCs) %>%
  plotMargL(titleFun = donothing, props = c(15,85))
  
p0 <- 
  ggarrange(PhenotypePCA %>% ggPCAsummary,
            PhenotypePCA %>% ggBiplot(c(1,2)),
            PhenotypePCA %>% ggBiplot(c(2,3)), 
            ncol = 3, align = "hv")

ggarrange(p0, p1, nrow = 2, ncol = 1, heights = c(.4,.6)) %>%
  ggsave(file = "figS16.svg", height = 6, width = 8)


# ===========================================================================
# analyses of phylogenetic linear models across varying phylogeny (Fig. S17)

AllenVarPhyloModelPack <- 
  data.frame(response = c("logBeakLengthCulmen", "logTarsusLength")) %>% 
  merge(data.frame(fixed = c("logBodyMass", 
                             paste0("logBodyMass + ", majorTempVar),
                             paste0("logBodyMass * ", majorTempVar)))) %>% 
  nameModels("AllenVarphylo") %>%
  sliceTab %>% 
  attachDataVarphylo(phylogenies = phylos) %>%
  parPhyLm(model = "lambda")
save(AllenVarPhyloModelPack, file = "AllenVarPhyloModelPack.rda")


p0 <- AllenVarPhyloModelPack %>% include("Beak") %>% plotPhylolmVarPhylo
p1 <- 
  AllenVarPhyloModelPack %>% 
  include("Beak") %>% 
  include("PP") %>% 
  lapply(getModelCoeffs) %>% 
  lapply(rownamesAsFirstCol, "effect") %>% 
  lrbind("name") %>% 
  plotCoeffHist(includeVar = majorTempVar)
p2 <-
  AllenVarPhyloModelPack %>% 
  include("Beak") %>% 
  include("PP") %>% 
  lapply(getModelCoeffs) %>% 
  lapply(rownamesAsFirstCol, "effect") %>% 
  lrbind %>% 
  plotCoeffHist(includeVar = majorTempVar, parameterToPlot = "Estimate")
p3 <- 
  AllenVarPhyloModelPack %>% 
  include("Beak") %>% 
  include("XX") %>% 
  lapply(getModelCoeffs) %>% 
  lapply(rownamesAsFirstCol, "effect") %>% 
  lrbind %>% 
  plotCoeffHist(includeVar = "\\:")
p4 <-
  AllenVarPhyloModelPack %>% 
  include("Beak") %>% 
  include("XX") %>% 
  lapply(getModelCoeffs) %>% 
  lapply(rownamesAsFirstCol, "effect") %>% 
  lrbind %>% 
  plotCoeffHist(includeVar = "\\:", parameterToPlot = "Estimate")
pBeak <- 
  ggarrange(p0 + ggtitle("a"), 
            ggarrange(p2 + ggtitle("log beak length ~ log body mass + avg temp all months"), p1,
                      p4 + ggtitle("log beak length ~ log body mass * avg temp all months"), p3, 
                      align = "hv"),
            widths = c(5,5))


p0 <- AllenVarPhyloModelPack %>% include("Tarsus") %>% plotPhylolmVarPhylo
p1 <- 
  AllenVarPhyloModelPack %>% 
  include("Tarsus") %>% 
  include("PP") %>% 
  lapply(getModelCoeffs) %>% 
  lapply(rownamesAsFirstCol, "effect") %>% 
  lrbind("name") %>% 
  plotCoeffHist(includeVar = majorTempVar)
p2 <-
  AllenVarPhyloModelPack %>% 
  include("Tarsus") %>% 
  include("PP") %>% 
  lapply(getModelCoeffs) %>% 
  lapply(rownamesAsFirstCol, "effect") %>% 
  lrbind %>% 
  plotCoeffHist(includeVar = majorTempVar, parameterToPlot = "Estimate")
p3 <- 
  AllenVarPhyloModelPack %>% 
  include("Tarsus") %>% 
  include("XX") %>% 
  lapply(getModelCoeffs) %>% 
  lapply(rownamesAsFirstCol, "effect") %>% 
  lrbind %>% 
  plotCoeffHist(includeVar = "\\:")
p4 <-
  AllenVarPhyloModelPack %>% 
  include("Tarsus") %>% 
  include("XX") %>% 
  lapply(getModelCoeffs) %>% 
  lapply(rownamesAsFirstCol, "effect") %>% 
  lrbind %>% 
  plotCoeffHist(includeVar = "\\:", parameterToPlot = "Estimate")
pTarsus <-
  ggarrange(p0 + ggtitle("b"), 
            ggarrange(p2 + ggtitle("log tarsus length ~ log body mass + avg temp all months"), p1,
                      p4 + ggtitle("log tarsus length ~ log body mass * avg temp all months"), p3, 
                      align = "hv"), 
            widths = c(5,5))

ggsave(ggarrange(pBeak, pTarsus, ncol = 1), 
       file = "figS17.svg", width = 10, height = 7)
