# Supplementary material for: Allometry reveals trade-offs between Bergmann’s and Allen’s rules, and different avian adaptive strategies for thermoregulation
Source: Nat Commun. 2023 Feb 27;14:1101. doi: 10.1038/s41467-023-36676-w (PMC9968716; doi:10.1038/s41467-023-36676-w)
Supplement: Supplementary file 5 — Supplementary Code 1 [file 41467_2023_36676_MOESM5_ESM.zip › 4.R]

#===========================================================================#
#
#  Allometry reveals trade-offs between Bergmann’s and Allen’s rules, 
#   and different avian adaptive strategies for thermoregulation
#
#      Arkadiusz Frohlich frohlich@iop.krakow.pl
#
#==============================================================
#      phylogenetic path analysis


#==============================================================
# specify model sets
modelA <- 
  define_model_set(null = c(),
                   Allen   = c(logBeakLengthCulmen ~ maxTmax, 
                               logTarsusLength ~ maxTmax),
                   Bergmann   = c(logBodyMass ~ maxTmax),
                   Mixed   = c(logBodyMass ~ maxTmax,
                               logBeakLengthCulmen ~ maxTmax, 
                               logTarsusLength ~ maxTmax),
                   .common = c(logBeakLengthCulmen ~ logBodyMass,
                               logTarsusLength ~ logBodyMass))
modelB <- 
  define_model_set(null = c(),
                   Allen   = c(tr1maxTmax ~ logBeakLengthCulmen, 
                               tr1maxTmax ~ logTarsusLength),
                   Bergmann   = c(tr1maxTmax ~ logBodyMass),
                   Mixed   = c(tr1maxTmax ~ logBodyMass,
                               tr1maxTmax ~ logBeakLengthCulmen, 
                               tr1maxTmax ~ logTarsusLength),
                   .common = c(logBeakLengthCulmen ~ logBodyMass,
                               logTarsusLength ~ logBodyMass))

#==============================================================
# analysis on consensus tree (fig5)
phyloPathA <- 
  modelA %>% 
  phylo_path(data = dat.scaled, tree = phylo, model = "lambda")

phyloPathA %>% s
phyloPathA %>% best %>% plot
phyloPathA %>% s %>% rownames %>% lapply(choice, phylopath = phyloPathA) %>% 
  implNames(rownames(summary(phyloPathA))) %>% lapply(enterlist, "coef") %>% labind %>% round(3)


phyloPathB <- 
  modelB %>%
  phylo_path(data = dat, tree = phylo, model = "lambda")

phyloPathB %>% s
phyloPathB %>% best %>% plot
phyloPathB %>% s %>% rownames %>% lapply(choice, phylopath = phyloPathB) %>% 
  implNames(rownames(summary(phyloPathB))) %>% lapply(enterlist, "coef") %>% labind %>% round(3)


ggarrange(phyloPathA %>% plotPhylopath %>% plotMargB("a"),
          phyloPathB %>% plotPhylopath %>% plotMargB("b"),
          nrow = 2, ncol = 1) %>% 
  ggsave(file = "fig5.svg", width = 5, height = 3*2)


# ===========================================================================
# analyses with varying phylogenies (figS18)

mpackPhyloPathVarPhyloA <- 
  list(phylopath = modelA) %>%
  attachDataVarphylo(phylogenies = phylos) %>%
  easyParLapply(myPhyPath, ncores = 7)
save(mpackPhyloPathVarPhyloA, file = "mpackPhyloPathVarPhyloA.rda")
load("mpackPhyloPathVarPhyloA.rda")


mpackPhyloPathVarPhyloB <- 
  list(phylopath = modelB) %>%
  attachDataVarphylo(phylogenies = phylos) %>%
  easyParLapply(myPhyPath, ncores = 7)
save(mpackPhyloPathVarPhyloB, file = "mpackPhyloPathVarPhyloB.rda")
load("mpackPhyloPathVarPhyloB.rda")


ggarrange(mpackPhyloPathVarPhyloA %>% plotPhylopathVarPhylo %>% plotMargB("a"),
          mpackPhyloPathVarPhyloB %>% plotPhylopathVarPhylo %>% plotMargB("b"),
          nrow = 2, ncol = 1) %>% 
  ggsave(file = "figS18.svg", width = 5, height = 3*2)
