# Supplementary material for: Allometry reveals trade-offs between Bergmann’s and Allen’s rules, and different avian adaptive strategies for thermoregulation
Source: Nat Commun. 2023 Feb 27;14:1101. doi: 10.1038/s41467-023-36676-w (PMC9968716; doi:10.1038/s41467-023-36676-w)
Supplement: Supplementary file 5 — Supplementary Code 1 [file 41467_2023_36676_MOESM5_ESM.zip › readMe.txt]

"Allometry reveals trade-offs between Bergmann’s and Allen’s rules, and different avian adaptive strategies for thermoregulation"

Arkadiusz Frӧhlich (frohlich@iop.krakow.pl)

R files with phylogenetic analyses:
 - 0.R - loads required libraries and implements custom functions
 - 1.R - prepares the data and chooses the best phylogenetic function
 - 2.R - visualizes data as maps and calculates phylogenetic signals
 - 3.R - analyzes with phylogenetic linear regression models
 - 4.R - analyzes with phylogenetic path models

Analysis requires at least 32 GB of RAM
Computation is three hours of analyses on 14 cores in our case, thus be patient.

Other files needed:
 - AVONET Supplementary dataset 1.xlsx - AVONET database, available at https://doi.org/10.1111/ele.13898
 - AllBirdsEricson100.tre - the random set of 100 phylogenetic trees retrieved from birdTree.org
 - AllBirdsEricson1Summary.tre - the summary consensus phylogenetic tree based on random set (see above)
 - birdTherm.xlsx - data produced in this study, available at https://doi.org/10.5061/dryad.9ghx3ffn7
